# Supplementary material for: Analysis of Differential Gene Expression and Novel Transcript Units of Ovine Muscle Transcriptomes
Source: PLoS One. 2014 Feb 26;9(2):e89817. doi: 10.1371/journal.pone.0089817 (PMC3935930; doi:10.1371/journal.pone.0089817)
Supplement: File S1 — Contains the files: Table S1. Highly expressed genes (RPKM≥500) occurring in both libraries.xlsx. Table S2. Thirty-four DEGs related to muscle cell development and differentiation.xls. Table S3. KEGG pathway annotation of DEGs.xlsx. Table S4. The extension of DEGs according to RNA-seq.xls. Table S5. UTR prediction of the DEGs.xlsx. Table S6. Gene symbols for 1300 DEGs.xls. Table S7. UTR sequence of novel transcript units.xlsx. Table S8. Predicted UTR regions of novel transcript untis.xlsx. Table S9. Predicted protein sequences in the two library.xlsx. Figure S1. Gene expression changes in the ECM-receptor interaction. A red frame indicates genes that are up-regulated in the SH sheep compared to the DP sheep, and a green frame indicates genes that are down-regulated. Figure S2. Gene expression changes in the regulation of the actin cytoskeleton pathway. A red frame indicates genes that are up-regulated in the SH sheep compared to the DP, and a green frame indicates genes that are down-regulated. Figure S3. Experimental animals license. (ZIP) [file pone.0089817.s001.zip › Supporting information files/Table S1. Highly expressed genes (RPKMí▌500) occurring in both libraries.xlsx]

## Sheet: Sheet1
Table S1. Highly expressed genes (RPKM≥500) occurring in both libraries
Gene ID	UniProt Protein Name	Gene Length	DP-Expression	SH-Expression	DP-RPKM	SH-RPKM	log2 Ratio(SH/DP)	Up-Down-Regulation(SH/DP)
ENSP00000384239	myoglobin	465	188913	64319	24390.6	6803.9	-1.84189	Down
ENSP00000228841	myosin regulatory light chain 2	498	73441	15369	8853.65	1518.06	-2.54405	Down
ENSP00000232975	troponin C, slow skeletal and cardiac muscles	462	57955	14254	7531.16	1517.63	-2.31105	Down
ENSP00000408907	heat shock 70 kDa protein 1A/1B	1926	323231	47442	10075.6	1211.65	-3.05581	Down
ENSP00000386041	myosin-6	5718	378206	128694	3970.98	1107.1	-1.84271	Down
ENSP00000291901	troponin T, slow skeletal muscle	747	36063	10649	2898.37	701.229	-2.04729	Down
ENSBTAP00000018799	ankyrin repeat and SOCS box protein 5	990	24280	12887	1472.4	640.307	-1.20134	Down
ENSP00000331065	protein phosphatase 1 regulatory subunit 27	1164	24592	12329	1268.39	521.01	-1.28362	Down
ENSBTAP00000021683	glycerol-3-phosphate dehydrogenase [NAD(+)]	1164	24592	12329	1268.39	521.01	-1.28362	Down
ENSBTAP00000038686	pyruvate degydrogenase kinase, isozyme 4 (PDK4)	1224	17988	80637	882.297	3240.59	1.87692	Up
GLEAN_10001086	tropomyosin	285	8308	3384	1750.11	584.059	-1.58326	Down
