# Supplementary material for: Analysis of Differential Gene Expression and Novel Transcript Units of Ovine Muscle Transcriptomes
Source: PLoS One. 2014 Feb 26;9(2):e89817. doi: 10.1371/journal.pone.0089817 (PMC3935930; doi:10.1371/journal.pone.0089817)
Supplement: File S1 — Contains the files: Table S1. Highly expressed genes (RPKM≥500) occurring in both libraries.xlsx. Table S2. Thirty-four DEGs related to muscle cell development and differentiation.xls. Table S3. KEGG pathway annotation of DEGs.xlsx. Table S4. The extension of DEGs according to RNA-seq.xls. Table S5. UTR prediction of the DEGs.xlsx. Table S6. Gene symbols for 1300 DEGs.xls. Table S7. UTR sequence of novel transcript units.xlsx. Table S8. Predicted UTR regions of novel transcript untis.xlsx. Table S9. Predicted protein sequences in the two library.xlsx. Figure S1. Gene expression changes in the ECM-receptor interaction. A red frame indicates genes that are up-regulated in the SH sheep compared to the DP sheep, and a green frame indicates genes that are down-regulated. Figure S2. Gene expression changes in the regulation of the actin cytoskeleton pathway. A red frame indicates genes that are up-regulated in the SH sheep compared to the DP, and a green frame indicates genes that are down-regulated. Figure S3. Experimental animals license. (ZIP) [file pone.0089817.s001.zip › Supporting information files/Table S2. Thirty-four DEGs related to muscle cell development and differentiation.xls]

## Sheet: Sheet1
Table S2. Thirty-four DEGs related to muscle cell development and differentiation
Ensembl Protein ID	Gene Symbol	UniProt Protein Name	Gene Length	DP-RPKM	SH-RPKM	Log2 Ratio(SH/DP)	Up-Down-Regulation(SH/DP)
ENSP00000228841	MYL2	myosin regulatory light chain 2	498	8853.65	1518.06	-2.54405	Down
ENSP00000386041	MYH6	myosin, heavy polypeptide 6,	5718	3970.98	1107.1	-1.84271	Down
ENSP00000360762	ANKRD1	ankyrin repeat domain-containing protein 1	933	375.274	47.186	-2.99152	Down
ENSBTAP00000009285	IGFBP5	insulin-like growth factor-binding protein 5	483	342.07	56.9293	-2.58705	Down
ENSP00000361125	VEGFA	vascular endothelial growth factor A	603	155.417	37.9321	-2.03465	Down
ENSBTAP00000001464	CACYBP	calcyclin-binding protein	681	149.165	71.2921	-1.06509	Down
ENSP00000384477	IFRD1	interferon-related developmental regulator 1	1263	80.381	32.2087	-1.3194	Down
ENSBTAP00000000742	HES1	transcription factor HES-1	681	61.7994	15.4575	-1.99929	Down
ENSBTAP00000017835	CSRP2	cysteine and glycine-rich protein 2	582	35.8979	7.0995	-2.33811	Down
ENSP00000295137	ACTG2	actin, gamma-enteric smooth muscle	1131	30.6285	6.30633	-2.28	Down
GLEAN_10002791	MEF2A	myocyte enhancer factor 2A	561	29.6435	13.3276	-1.1533	Down
ENSBTAP00000019734	MYLK3	myosin light chain kinase 3	2346	26.3074	6.45794	-2.02632	Down
ENSP00000281437	BARX2	homeobox protein BarH-like 2	786	11.5337	3.06651	-1.91118	Down
ENSBTAP00000014573	PROX1	prospero homeobox 1	2217	11.4277	1.7528	-2.7048	Down
ENSBTAP00000010837	MLP	myelin and lymphocyte protein-like	390	10.006	3.53155	-1.5025	Down
ENSP00000379861	MKL1	megakaryoblastic leukemia (translocation) 1	2499	9.63366	4.13356	-1.2207	Down
ENSP00000293308	KRT8	keratin, type II cytoskeletal 8	1419	5.62707	2.63453	-1.09484	Down
ENSP00000344266	FHL2	four and a half LIM domains protein 2	870	5.31355	1.52657	-1.79938	Down
ENSP00000338272	HEY1	hairy/enhancer-of-split related with YRPW motif 1	726	5.29245	1.42283	-1.89517	Down
ENSP00000401678	MYOCD	myocardin	2895	5.06004	1.49522	-1.75879	Down
ENSP00000388910	NFATC4	nuclear factor of activated T-cells, cytoplasmic 4	2046	4.43082	1.70696	-1.37614	Down
ENSP00000366416	EDNRB	endothelin B receptor	1338	3.32039	0.698504	-2.24901	Down
ENSBTAP00000007537	GATA6	GATA binding protein 6	486	2.84122	0.101213	-4.81105	Down
GLEAN_10004496	KRT19	keratin 19	975	2.21672	0.706309	-1.65006	Down
ENSBTAP00000008991	LEF1	lymphoid enhancer binding factor 1	1200	1.40084	0.245947	-2.50988	Down
ENSP00000315011	EDNRA	endothelin-1 receptor	1284	5.2368	1.72393	-1.60299	Down
ENSP00000364979	COL4A1	collagen alpha-1(IV) chain	4884	44.5969	91.1273	1.03094	Up
ENSBTAP00000009441	PDGFRA	platelet-derived growth factor receptor alpha	3270	5.98526	14.3356	1.26012	Up
ENSBTAP00000000752	TNC	tenascin C	6402	8.24302	22.0438	1.41913	Up
ENSP00000367316	ITGA8	Integrin alpha-8	2991	0.501807	1.56235	1.63851	Up
ENSBTAP00000012270	CDON	cell adhesion associated, oncogene regulated	3744	1.81199	5.83336	1.68675	Up
ENSP00000189978	MUSK	muscle, skeletal receptor tyrosine-protein kinase	2631	0.410738	1.32742	1.69234	Up
ENSBTAP00000016440	AGT	angiotensinogen	1464	0.205042	1.07518	2.39059	Up
ENSBTAP00000033435	TGFBR3	transforming growth factor beta receptor type 3	2424	5.64697	19.1969	1.76532	Up
