# Supplementary material for: Analysis of Differential Gene Expression and Novel Transcript Units of Ovine Muscle Transcriptomes
Source: PLoS One. 2014 Feb 26;9(2):e89817. doi: 10.1371/journal.pone.0089817 (PMC3935930; doi:10.1371/journal.pone.0089817)
Supplement: File S1 — Contains the files: Table S1. Highly expressed genes (RPKM≥500) occurring in both libraries.xlsx. Table S2. Thirty-four DEGs related to muscle cell development and differentiation.xls. Table S3. KEGG pathway annotation of DEGs.xlsx. Table S4. The extension of DEGs according to RNA-seq.xls. Table S5. UTR prediction of the DEGs.xlsx. Table S6. Gene symbols for 1300 DEGs.xls. Table S7. UTR sequence of novel transcript units.xlsx. Table S8. Predicted UTR regions of novel transcript untis.xlsx. Table S9. Predicted protein sequences in the two library.xlsx. Figure S1. Gene expression changes in the ECM-receptor interaction. A red frame indicates genes that are up-regulated in the SH sheep compared to the DP sheep, and a green frame indicates genes that are down-regulated. Figure S2. Gene expression changes in the regulation of the actin cytoskeleton pathway. A red frame indicates genes that are up-regulated in the SH sheep compared to the DP, and a green frame indicates genes that are down-regulated. Figure S3. Experimental animals license. (ZIP) [file pone.0089817.s001.zip › Supporting information files/Table S3. KEGG pathway annotation of DEGs.xlsx]

## Sheet: Sheet1
Table S3. KEGG pathway annotation of DEGs
Pathway	DEGs with pathway annotation	P value	Q value	Pathway ID
Metabolic pathways	114 (9.9%)	0.224555	0.598814	ko01100
ECM-receptor interaction	66 (5.73%)	6.76982e-06	0.000541585	ko04512
Regulation of actin cytoskeleton	53 (4.60%)	0.0874929	0.375873	ko04810
MAPK signaling pathway	42 (3.65%)	0.00897345	0.0950242	ko04010
Endocytosis	41 (3.56%)	0.0116822	0.102248	ko04144
Protein digestion and absorption	41 (3.56%)	0.229678	0.59916	ko04974
Transcriptional misregulation in cancer	38 (3.30%)	0.0113357	0.102248	ko05202
Dilated cardiomyopathy	36 (3.13%)	0.00188549	0.0348091	ko05414
Hypertrophic cardiomyopathy (HCM)	34 (2.95%)	0.00321911	0.0429215	ko05410
HTLV-I infection	34 (2.95%)	0.237281	0.599447	ko05166
Phagosome	33 (2.86%)	0.00910649	0.0950242	ko04145
Axon guidance	32 (2.78%)	0.0048877	0.0617393	ko04360
Chemokine signaling pathway	31 (2.69%)	0.025079	0.177029	ko04062
Tight junction	31 (2.69%)	0.336553	0.721186	ko04530
Complement and coagulation cascades	30 (2.60%)	9.11635e-07	0.000214872	ko04610
Cytokine-cytokine receptor interaction	30 (2.60%)	0.0123549	0.102248	ko04060
Vascular smooth muscle contraction	30 (2.60%)	0.376254	0.765263	ko04270
Herpes simplex infection	30 (2.60%)	0.720933	0.966614	ko05168
Calcium signaling pathway	29 (2.52%)	0.148795	0.458152	ko04020
Tuberculosis	28 (2.43%)	0.111421	0.4114	ko05152
Viral myocarditis	27 (2.34%)	0.324631	0.701906	ko05416
Cell adhesion molecules (CAMs)	26 (2.26%)	0.605128	0.923082	ko04514
Measles	25 (2.17%)	0.0906447	0.375873	ko05162
Influenza A	25 (2.17%)	0.374478	0.765263	ko05164
Salmonella infection	25 (2.17%)	0.386701	0.779902	ko05132
Vibrio cholerae infection	23 (2.00%)	0.197716	0.569664	ko05110
RNA transport	22 (1.91%)	0.925519	1	ko03013
Insulin signaling pathway	21 (1.82%)	0.118853	0.419481	ko04910
Wnt signaling pathway	21 (1.82%)	0.127007	0.440595	ko04310
Cardiac muscle contraction	21 (1.82%)	0.131206	0.443513	ko04260
Neuroactive ligand-receptor interaction	21 (1.82%)	0.523917	0.866433	ko04080
Metabolism of xenobiotics by cytochrome P450	20 (1.74%)	1.7906e-06	0.000214872	ko00980
PPAR signaling pathway	20 (1.74%)	0.000318237	0.00763768	ko03320
Prion diseases	20 (1.74%)	0.000318237	0.00763768	ko05020
Toxoplasmosis	20 (1.74%)	0.0821336	0.365718	ko05145
Leukocyte transendothelial migration	20 (1.74%)	0.259447	0.635382	ko04670
Purine metabolism	20 (1.74%)	0.40515	0.803603	ko00230
Natural killer cell mediated cytotoxicity	19 (1.65%)	0.0429475	0.239707	ko04650
Fc gamma R-mediated phagocytosis	19 (1.65%)	0.422052	0.81034	ko04666
p53 signaling pathway	18 (1.56%)	0.0121627	0.102248	ko04115
Osteoclast differentiation	18 (1.56%)	0.0554321	0.302357	ko04380
Small cell lung cancer	18 (1.56%)	0.0638261	0.322231	ko05222
Bacterial invasion of epithelial cells	18 (1.56%)	0.23715	0.599447	ko05100
Pertussis	17 (1.48%)	0.00781127	0.0892716	ko05133
Staphylococcus aureus infection	17 (1.48%)	0.0712402	0.341953	ko05150
Pathogenic Escherichia coli infection	17 (1.48%)	0.611518	0.923082	ko05130
Salivary secretion	17 (1.48%)	0.858699	1	ko04970
Arginine and proline metabolism	16 (1.39%)	0.000130971	0.00628659	ko00330
Malaria	16 (1.39%)	0.0134387	0.104041	ko05144
Lysosome	16 (1.39%)	0.181103	0.54796	ko04142
Dopaminergic synapse	16 (1.39%)	0.199382	0.569664	ko04728
Chagas disease (American trypanosomiasis)	16 (1.39%)	0.273025	0.642411	ko05142
Systemic lupus erythematosus	16 (1.39%)	0.517048	0.866433	ko05322
Adherens junction	16 (1.39%)	0.977082	1	ko04520
Arrhythmogenic right ventricular cardiomyopathy (ARVC)	15 (1.30%)	0.0315944	0.199544	ko05412
TGF-beta signaling pathway	15 (1.30%)	0.0429003	0.239707	ko04350
Peroxisome	15 (1.30%)	0.056816	0.303019	ko04146
Neurotrophin signaling pathway	15 (1.30%)	0.649757	0.949807	ko04722
Drug metabolism - cytochrome P450	14 (1.22%)	0.000518668	0.0103734	ko00982
Adipocytokine signaling pathway	14 (1.22%)	0.0113178	0.102248	ko04920
Prostate cancer	14 (1.22%)	0.0743961	0.350099	ko05215
Hepatitis C	14 (1.22%)	0.315399	0.688143	ko05160
Serotonergic synapse	14 (1.22%)	0.364225	0.75775	ko04726
Gastric acid secretion	14 (1.22%)	0.505601	0.866433	ko04971
T cell receptor signaling pathway	14 (1.22%)	0.706918	0.958533	ko04660
Huntington's disease	14 (1.22%)	0.985791	1	ko05016
Spliceosome	14 (1.22%)	0.989081	1	ko03040
Fructose and mannose metabolism	13 (1.13%)	0.000181085	0.0072434	ko00051
Bladder cancer	13 (1.13%)	0.000218048	0.00747594	ko05219
Type II diabetes mellitus	13 (1.13%)	0.00312106	0.0429215	ko04930
Arachidonic acid metabolism	13 (1.13%)	0.0292559	0.189768	ko00590
Amphetamine addiction	13 (1.13%)	0.0671268	0.328784	ko05031
Hematopoietic cell lineage	13 (1.13%)	0.0877504	0.375873	ko04640
Lysine degradation	13 (1.13%)	0.265441	0.63706	ko00310
mRNA surveillance pathway	13 (1.13%)	0.906835	1	ko03015
Protein processing in endoplasmic reticulum	13 (1.13%)	0.96006	1	ko04141
Butanoate metabolism	12 (1.04%)	0.000411004	0.00896737	ko00650
NOD-like receptor signaling pathway	12 (1.04%)	0.0985116	0.394046	ko04621
Morphine addiction	12 (1.04%)	0.137844	0.444706	ko05032
Bile secretion	12 (1.04%)	0.144073	0.454968	ko04976
B cell receptor signaling pathway	12 (1.04%)	0.198989	0.569664	ko04662
Legionellosis	12 (1.04%)	0.420097	0.81034	ko05134
Antigen processing and presentation	12 (1.04%)	0.465367	0.833494	ko04612
Pancreatic secretion	12 (1.04%)	0.510092	0.866433	ko04972
Shigellosis	12 (1.04%)	0.643987	0.949807	ko05131
Jak-STAT signaling pathway	12 (1.04%)	0.696005	0.95638	ko04630
Leishmaniasis	11 (0.95%)	0.0619139	0.322231	ko05140
Glycerophospholipid metabolism	11 (0.95%)	0.215446	0.584716	ko00564
VEGF signaling pathway	11 (0.95%)	0.301541	0.682734	ko04370
Toll-like receptor signaling pathway	11 (0.95%)	0.310637	0.688143	ko04620
Primary bile acid biosynthesis	10 (0.87%)	0.000289787	0.00763768	ko00120
Steroid hormone biosynthesis	10 (0.87%)	0.0204002	0.153001	ko00140
Cocaine addiction	10 (0.87%)	0.0381551	0.228931	ko05030
Glycerolipid metabolism	10 (0.87%)	0.0644461	0.322231	ko00561
Renal cell carcinoma	10 (0.87%)	0.191333	0.566912	ko05211
Rheumatoid arthritis	10 (0.87%)	0.590712	0.923082	ko05323
GnRH signaling pathway	10 (0.87%)	0.668297	0.949807	ko04912
Glutamatergic synapse	10 (0.87%)	0.811994	1	ko04724
Oocyte meiosis	10 (0.87%)	0.869954	1	ko04114
Linoleic acid metabolism	9 (0.78%)	0.0119597	0.102248	ko00591
Tryptophan metabolism	9 (0.78%)	0.0211674	0.153945	ko00380
Glycine, serine and threonine metabolism	9 (0.78%)	0.0259932	0.178239	ko00260
Primary immunodeficiency	9 (0.78%)	0.0822867	0.365718	ko05340
Melanoma	9 (0.78%)	0.148899	0.458152	ko05218
GABAergic synapse	9 (0.78%)	0.492934	0.866433	ko04727
Gap junction	9 (0.78%)	0.543922	0.882036	ko04540
ErbB signaling pathway	9 (0.78%)	0.55389	0.886225	ko04012
Progesterone-mediated oocyte maturation	9 (0.78%)	0.602313	0.923082	ko04914
Phosphatidylinositol signaling system	9 (0.78%)	0.698727	0.95638	ko04070
Histidine metabolism	8 (0.69%)	0.00308844	0.0429215	ko00340
Thyroid cancer	8 (0.69%)	0.0130247	0.104041	ko05216
Tyrosine metabolism	8 (0.69%)	0.0332193	0.204427	ko00350
Starch and sucrose metabolism	8 (0.69%)	0.0795802	0.365718	ko00500
Amino sugar and nucleotide sugar metabolism	8 (0.69%)	0.105413	0.403117	ko00520
Intestinal immune network for IgA production	8 (0.69%)	0.365871	0.75775	ko04672
Glioma	8 (0.69%)	0.456079	0.822999	ko05214
Basal transcription factors	8 (0.69%)	0.615388	0.923082	ko03022
Cholinergic synapse	8 (0.69%)	0.680695	0.949807	ko04725
Retrograde endocannabinoid signaling	8 (0.69%)	0.680695	0.949807	ko04723
Chronic myeloid leukemia	8 (0.69%)	0.730857	0.968538	ko05220
Pyrimidine metabolism	8 (0.69%)	0.831717	1	ko00240
Phenylalanine metabolism	7 (0.61%)	0.0059576	0.0714912	ko00360
Proximal tubule bicarbonate reclamation	7 (0.61%)	0.0270959	0.180639	ko04964
Aldosterone-regulated sodium reabsorption	7 (0.61%)	0.0954277	0.38818	ko04960
Fatty acid metabolism	7 (0.61%)	0.10286	0.403117	ko00071
Glutathione metabolism	7 (0.61%)	0.118633	0.419481	ko00480
Pyruvate metabolism	7 (0.61%)	0.182653	0.54796	ko00620
Glycolysis / Gluconeogenesis	7 (0.61%)	0.280881	0.654479	ko00010
Epithelial cell signaling in Helicobacter pylori infection	7 (0.61%)	0.400947	0.801893	ko05120
mTOR signaling pathway	7 (0.61%)	0.413119	0.81034	ko04150
Pancreatic cancer	7 (0.61%)	0.520641	0.866433	ko05212
Apoptosis	7 (0.61%)	0.71575	0.965056	ko04210
Fc epsilon RI signaling pathway	7 (0.61%)	0.772238	0.996436	ko04664
Amyotrophic lateral sclerosis (ALS)	7 (0.61%)	0.903544	1	ko05014
Melanogenesis	7 (0.61%)	0.910764	1	ko04916
Cell cycle	7 (0.61%)	0.985394	1	ko04110
Alzheimer's disease	7 (0.61%)	0.99785	1	ko05010
African trypanosomiasis	6 (0.52%)	0.106195	0.403117	ko05143
Vitamin digestion and absorption	6 (0.52%)	0.133793	0.444706	ko04977
Phototransduction - fly	6 (0.52%)	0.296117	0.676838	ko04745
Taste transduction	6 (0.52%)	0.296117	0.676838	ko04742
Porphyrin and chlorophyll metabolism	6 (0.52%)	0.428217	0.812604	ko00860
Valine, leucine and isoleucine degradation	6 (0.52%)	0.454545	0.822999	ko00280
Notch signaling pathway	6 (0.52%)	0.658444	0.949807	ko04330
Mineral absorption	6 (0.52%)	0.679094	0.949807	ko04978
Ubiquitin mediated proteolysis	6 (0.52%)	0.998172	1	ko04120
Pentose and glucuronate interconversions	5 (0.43%)	0.107498	0.403117	ko00040
Nicotinate and nicotinamide metabolism	5 (0.43%)	0.128507	0.440595	ko00760
beta-Alanine metabolism	5 (0.43%)	0.227844	0.59916	ko00410
Propanoate metabolism	5 (0.43%)	0.255571	0.632341	ko00640
Carbohydrate digestion and absorption	5 (0.43%)	0.445654	0.822999	ko04973
Aminoacyl-tRNA biosynthesis	5 (0.43%)	0.488806	0.866433	ko00970
Endocrine and other factor-regulated calcium reabsorption	5 (0.43%)	0.53069	0.866433	ko04961
Endometrial cancer	5 (0.43%)	0.583987	0.923082	ko05213
Dorso-ventral axis formation	5 (0.43%)	0.609371	0.923082	ko04320
RIG-I-like receptor signaling pathway	5 (0.43%)	0.657337	0.949807	ko04622
Retinol metabolism	5 (0.43%)	0.701346	0.95638	ko00830
Cytosolic DNA-sensing pathway	5 (0.43%)	0.759706	0.985565	ko04623
Colorectal cancer	5 (0.43%)	0.777134	0.997391	ko05210
Synaptic vesicle cycle	5 (0.43%)	0.892947	1	ko04721
Olfactory transduction	5 (0.43%)	1	1	ko04740
Glycosaminoglycan biosynthesis - heparan sulfate	4 (0.35%)	0.116664	0.419481	ko00534
Biosynthesis of unsaturated fatty acids	4 (0.35%)	0.216832	0.584716	ko01040
Fatty acid elongation	4 (0.35%)	0.216832	0.584716	ko00062
Galactose metabolism	4 (0.35%)	0.232719	0.599447	ko00052
Mucin type O-Glycan biosynthesis	4 (0.35%)	0.248877	0.622193	ko00512
MAPK signaling pathway - fly	4 (0.35%)	0.265264	0.63706	ko04013
Collecting duct acid secretion	4 (0.35%)	0.366246	0.75775	ko04966
Drug metabolism - other enzymes	4 (0.35%)	0.416875	0.81034	ko00983
Cysteine and methionine metabolism	4 (0.35%)	0.498765	0.866433	ko00270
Non-small cell lung cancer	4 (0.35%)	0.805199	1	ko05223
Asthma	4 (0.35%)	0.813414	1	ko05310
Basal cell carcinoma	4 (0.35%)	0.850316	1	ko05217
Allograft rejection	4 (0.35%)	0.896438	1	ko05330
Graft-versus-host disease	4 (0.35%)	0.914423	1	ko05332
Autoimmune thyroid disease	4 (0.35%)	0.947776	1	ko05320
Long-term potentiation	4 (0.35%)	0.967126	1	ko04720
Ribosome	4 (0.35%)	1	1	ko03010
Ubiquinone and other terpenoid-quinone biosynthesis	3 (0.26%)	0.0408557	0.239155	ko00130
Glycosaminoglycan biosynthesis - keratan sulfate	3 (0.26%)	0.090836	0.375873	ko00533
Glycosphingolipid biosynthesis - globo series	3 (0.26%)	0.138971	0.444706	ko00603
Glycosaminoglycan degradation	3 (0.26%)	0.272816	0.642411	ko00531
Circadian rhythm - mammal	3 (0.26%)	0.354592	0.753116	ko04710
Pentose phosphate pathway	3 (0.26%)	0.529871	0.866433	ko00030
Alanine, aspartate and glutamate metabolism	3 (0.26%)	0.547743	0.88227	ko00250
ABC transporters	3 (0.26%)	0.728209	0.968538	ko02010
Vasopressin-regulated water reabsorption	3 (0.26%)	0.752029	0.980908	ko04962
Sphingolipid metabolism	3 (0.26%)	0.839077	1	ko00600
Hedgehog signaling pathway	3 (0.26%)	0.881233	1	ko04340
Fat digestion and absorption	3 (0.26%)	0.917765	1	ko04975
Acute myeloid leukemia	3 (0.26%)	0.930022	1	ko05221
Inositol phosphate metabolism	3 (0.26%)	0.967901	1	ko00562
Type I diabetes mellitus	3 (0.26%)	0.975919	1	ko04940
RNA degradation	3 (0.26%)	0.988804	1	ko03018
Ribosome biogenesis in eukaryotes	3 (0.26%)	0.994912	1	ko03008
Parkinson's disease	3 (0.26%)	0.999322	1	ko05012
D-Arginine and D-ornithine metabolism	2 (0.17%)	0.135641	0.444706	ko00472
Fatty acid biosynthesis	2 (0.17%)	0.215955	0.584716	ko00061
Synthesis and degradation of ketone bodies	2 (0.17%)	0.215955	0.584716	ko00072
Glycosphingolipid biosynthesis - ganglio series	2 (0.17%)	0.433389	0.812604	ko00604
Pantothenate and CoA biosynthesis	2 (0.17%)	0.433389	0.812604	ko00770
Glycosaminoglycan biosynthesis - chondroitin sulfate	2 (0.17%)	0.507051	0.866433	ko00532
Maturity onset diabetes of the young	2 (0.17%)	0.507051	0.866433	ko04950
Glycosylphosphatidylinositol(GPI)-anchor biosynthesis	2 (0.17%)	0.595019	0.923082	ko00563
Steroid biosynthesis	2 (0.17%)	0.615087	0.923082	ko00100
Glyoxylate and dicarboxylate metabolism	2 (0.17%)	0.687713	0.954052	ko00630
Glycosphingolipid biosynthesis - lacto and neolacto series	2 (0.17%)	0.734475	0.968538	ko00601
Base excision repair	2 (0.17%)	0.906493	1	ko03410
Fanconi anemia pathway	2 (0.17%)	0.926751	1	ko03460
N-Glycan biosynthesis	2 (0.17%)	0.935253	1	ko00510
Other types of O-glycan biosynthesis	2 (0.17%)	0.94953	1	ko00514
Phototransduction	2 (0.17%)	0.952599	1	ko04744
RNA polymerase	2 (0.17%)	0.952599	1	ko03020
Oxidative phosphorylation	2 (0.17%)	0.999557	1	ko00190
Caffeine metabolism	1 (0.09%)	0.314827	0.688143	ko00232
Butirosin and neomycin biosynthesis	1 (0.09%)	0.314827	0.688143	ko00524
Lipoic acid metabolism	1 (0.09%)	0.453922	0.822999	ko00785
Vitamin B6 metabolism	1 (0.09%)	0.453922	0.822999	ko00750
Circadian rhythm - fly	1 (0.09%)	0.530596	0.866433	ko04711
Sulfur relay system	1 (0.09%)	0.596512	0.923082	ko04122
Taurine and hypotaurine metabolism	1 (0.09%)	0.625916	0.933042	ko00430
Non-homologous end-joining	1 (0.09%)	0.653179	0.949807	ko03450
Riboflavin metabolism	1 (0.09%)	0.678456	0.949807	ko00740
Folate biosynthesis	1 (0.09%)	0.678456	0.949807	ko00790
Renin-angiotensin system	1 (0.09%)	0.74377	0.975436	ko04614
One carbon pool by folate	1 (0.09%)	0.795826	1	ko00670
Terpenoid backbone biosynthesis	1 (0.09%)	0.837314	1	ko00900
Other glycan degradation	1 (0.09%)	0.849179	1	ko00511
Ascorbate and aldarate metabolism	1 (0.09%)	0.870377	1	ko00053
Mismatch repair	1 (0.09%)	0.879832	1	ko03430
Homologous recombination	1 (0.09%)	0.888598	1	ko03440
alpha-Linolenic acid metabolism	1 (0.09%)	0.934452	1	ko00592
DNA replication	1 (0.09%)	0.943671	1	ko03030
Citrate cycle (TCA cycle)	1 (0.09%)	0.955129	1	ko00020
SNARE interactions in vesicular transport	1 (0.09%)	0.975537	1	ko04130
Nicotine addiction	1 (0.09%)	0.977324	1	ko05033
Long-term depression	1 (0.09%)	0.999529	1	ko04730
