# Supplementary material for: Analysis of Differential Gene Expression and Novel Transcript Units of Ovine Muscle Transcriptomes
Source: PLoS One. 2014 Feb 26;9(2):e89817. doi: 10.1371/journal.pone.0089817 (PMC3935930; doi:10.1371/journal.pone.0089817)
Supplement: File S1 — Contains the files: Table S1. Highly expressed genes (RPKM≥500) occurring in both libraries.xlsx. Table S2. Thirty-four DEGs related to muscle cell development and differentiation.xls. Table S3. KEGG pathway annotation of DEGs.xlsx. Table S4. The extension of DEGs according to RNA-seq.xls. Table S5. UTR prediction of the DEGs.xlsx. Table S6. Gene symbols for 1300 DEGs.xls. Table S7. UTR sequence of novel transcript units.xlsx. Table S8. Predicted UTR regions of novel transcript untis.xlsx. Table S9. Predicted protein sequences in the two library.xlsx. Figure S1. Gene expression changes in the ECM-receptor interaction. A red frame indicates genes that are up-regulated in the SH sheep compared to the DP sheep, and a green frame indicates genes that are down-regulated. Figure S2. Gene expression changes in the regulation of the actin cytoskeleton pathway. A red frame indicates genes that are up-regulated in the SH sheep compared to the DP, and a green frame indicates genes that are down-regulated. Figure S3. Experimental animals license. (ZIP) [file pone.0089817.s001.zip › Supporting information files/Table S4. The extension of DEGs according to RNA-seq.xls]

## Sheet: DP extension
Table S-1. The extension of DEGs according to RNA-seq of Dorper sheep
Gene ID	5' or 3' end	Chromosome	Strand	Original region	Extended region
ENSP00000301264	5	OAR5	+	17796636-17807578	17795610-17795744	17795889-17796363	17796368-17796635
ENSP00000398972	5	OAR10	+	21173960-21174346	21173799-21173959
ENSP00000372527	5	OAR1	+	237248793-237256188	237248709-237248792
GLEAN_10008032	5	OAR17	+	70502936-70503220	70502619-70502822	70502906-70502935
ENSBTAP00000025570	5	OAR3	+	25509817-25511286	25509139-25509228	25509755-25509816
GLEAN_10001086	5	OAR1	-	103039056-103039952	103039953-103040120
ENSP00000262150	5	OAR23	+	10437532-10484279	10437511-10437531
ENSBTAP00000010762	5	OAR14	+	51863349-51867514	51862805-51863348
ENSBTAP00000041394	5	OAR12	-	69174410-69176120	69176121-69176144
ENSBTAP00000020228	5	OAR7	+	40122943-40126843	40122940-40122942
ENSBTAP00000051854	5	OAR7	+	94250693-94253021	94250657-94250692
ENSP00000405994	5	OAR4	+	30889020-30891471	30888922-30889011
ENSBTAP00000010060	5	OARX	-	10289110-10298754	10298755-10298779
ENSBTAP00000022619	5	OAR14	-	7018847-7025753	7025754-7025765
ENSP00000379386	5	OAR3	+	193066910-193082402	193066904-193066909
GLEAN_10005597	5	OAR5	+	31965510-31966370	31965332-31965456	31965464-31965509
ENSBTAP00000017392	5	OAR24	-	27825253-27832246	27832247-27832257
ENSBTAP00000050256-D2	5	OAR15	+	47807843-47809339	47807837-47807842
ENSP00000358151-D4	5	OAR1	-	98804633-98805013	98805014-98805052
ENSBTAP00000022554	5	OAR2	-	2724081-2735211	2742718-2742807	2742809-2742919	2742923-2743062
GLEAN_10010495	5	OAR11	-	21294009-21295886	21295887-21295943
ENSBTAP00000039506	5	OAR15	+	52992509-52997856	52991393-52992040	52992047-52992136	52992184-52992508
ENSBTAP00000025663	5	OAR1	+	264574706-264591302	264574705-264574705
ENSP00000378118	5	OAR11	-	15445186-15446726	15446727-15446751
ENSBTAP00000014573	5	OAR12	-	67781485-67824934	67824935-67824996	67833268-67833441
ENSBTAP00000013177	5	OAR16	+	5693538-5762389	5692637-5693343	5693355-5693537
ENSBTAP00000034027	5	OAR12	-	41974153-41985899	41985900-41986038
ENSBTAP00000009464	5	OAR11	+	14095186-14098979	14095088-14095185
GLEAN_10006923	5	OAR20	+	27582725-27584204	27582674-27582724
ENSBTAP00000041576	5	OAR5	-	24064068-24064313	24064314-24064405	24072531-24072818
ENSBTAP00000024086-D2	5	OAR13	+	42986915-43004351	42986908-42986914
ENSP00000379503	5	OAR9	-	83139133-83144400	83144401-83144431
ENSP00000411169	5	OAR26	-	27791171-27799036	27799037-27799109	27799160-27799483	27799502-27799594
ENSBTAP00000044313	5	OAR15	+	31654678-31655780	31648726-31648815	31654666-31654677
ENSBTAP00000034740	5	OAR19	+	56678853-56684966	56678838-56678852
GLEAN_10005849	5	OAR9	+	35022263-35033905	35022219-35022262
ENSP00000301522	5	OAR5	+	10927704-10929715	10927700-10927703
ENSP00000263805	5	OAR7	-	34616810-34643779	34643780-34644093
ENSBTAP00000012969	5	OAR4	+	105536147-105540939	105536108-105536146
GLEAN_10015189	5	OAR19	-	53388920-53395027	53395028-53395034
ENSP00000409151	5	OAR20	+	26539686-26541611	26538176-26538237	26538245-26538367	26539644-26539685
ENSP00000010404	5	OAR3	-	198068368-198082055	198082056-198082069
ENSBTAP00000010703	5	OAR2	+	146900584-146961863	146900555-146900583
ENSBTAP00000031584	5	OAR23	-	32998913-33009470	33009493-33009575
ENSBTAP00000027681	5	OAR21	+	41739468-41742639	41739460-41739467
ENSP00000392725	5	OAR19	-	48759762-48772503	48772504-48772622	48772636-48772735
ENSP00000308318	5	OAR26	-	23778308-23779165	23779166-23779275
ENSBTAP00000011047-D2	5	OAR19	+	52699265-52704981	52699223-52699264
ENSBTAP00000041719	5	OAR3	-	163083678-163086146	163086147-163086195
ENSP00000295137	5	OAR3	+	95451706-95466762	95451666-95451705
ENSP00000317214	5	OARX	+	105521207-105537981	105521200-105521206
ENSBTAP00000003330	5	OAR6	-	6348637-6386317	6386318-6386334	6386849-6387003
GLEAN_10020250	5	OAR7	+	69289033-69289515	69289003-69289032
ENSP00000338352	5	OAR3	+	129459651-129462894	129458131-129458220	129458256-129458345	129458421-129458494	129459030-129459405	129459479-129459568	129459579-129459650
GLEAN_10001405	5	OAR3	+	6134765-6159746	6134746-6134764
ENSBTAP00000001567	5	OAR7	+	23663746-23665765	23658083-23659140	23662048-23663657	23663661-23663745
ENSP00000384477	5	OAR4	-	55150809-55170980	55170981-55170987
ENSP00000408058	5	OAR12	+	35620991-35627432	35620989-35620990
ENSBTAP00000004179	5	OAR1	+	108391176-108392601	108391110-108391175
ENSBTAP00000021029	5	OAR20	-	19613261-19620158	19620159-19620194
ENSP00000384239	5	OAR3	-	178657384-178668267	178668268-178668517	178669612-178669865
ENSP00000357362	5	OAR1	-	103934129-103944018	103944019-103944032
ENSBTAP00000038686	5	OAR4	-	12151715-12163000	12163001-12163258
ENSP00000296026	5	OAR6	+	88941434-88941758	88941433-88941433
ENSBTAP00000006510	5	OAR7	+	23261479-23261970	23261451-23261478
ENSP00000335147	5	OAR26	+	14363641-14365666	14363567-14363636
ENSP00000350633	5	OAR14	-	48757449-48758165	48759766-48759870
ENSBTAP00000051506-D2	5	OAR4	+	68191504-68191725	68190251-68190450	68191282-68191503
ENSP00000405360	5	OAR3	-	163010194-163015832	163015833-163015886	163015899-163015949
ENSBTAP00000048631	5	OAR11	+	35574961-35575989	35574739-35574806	35574820-35574960
ENSP00000260187	5	OAR15	-	29631069-29646154	29646155-29646278	29646728-29646818	29646842-29647177	29650434-29650481	29650496-29650593	29650600-29650785	29650795-29650882	29652103-29652333	29654003-29654092	29654098-29654224	29654228-29654461
ENSBTAP00000009285	5	OAR2	-	218447171-218449703	218449704-218449715
ENSP00000348064	5	OAR6	+	90872170-90890771	90866202-90866305
ENSP00000409259	5	OAR20	+	10699107-10701023	10699092-10699106
GLEAN_10002803	5	OAR1	+	110449210-110450263	110449053-110449209
ENSP00000241256	5	OAR1	+	213391825-213395187	213391775-213391824
ENSP00000301464	5	OAR3	-	133131509-133132790	133132791-133133314
GLEAN_10015072	5	OAR8	+	40706771-40707220	40706769-40706770
ENSBTAP00000044462	5	OARX	-	68353597-68357977	68357978-68357991
GLEAN_10009675	5	OAR7	+	83889977-83895004	83889842-83889976
ENSP00000295324	5	OAR3	+	86030822-86031586	86030611-86030821
ENSP00000301455	5	OAR5	+	14874650-14880080	14874608-14874649
ENSBTAP00000032197	5	OAR14	+	51810634-51812896	51810495-51810633
ENSBTAP00000010384	5	OAR3	-	59692696-59706330	59706331-59706607
ENSBTAP00000012504	5	OAR2	+	243703591-243708345	243703473-243703590
GLEAN_10013578	5	OAR7	-	56533940-56534464	56534465-56534493
ENSBTAP00000041778	5	OAR12	-	61641352-61649158	61650061-61650435
ENSBTAP00000011846	5	OAR3	+	7745698-7775526	7745334-7745697
ENSP00000234816	5	OAR12	-	58360158-58376985	58376986-58377010	58382051-58382236
ENSBTAP00000021755	5	OAR5	-	10624710-10625350	10625351-10625472
ENSP00000356540	5	OAR8	+	68844883-68845939	68844877-68844882
ENSP00000369111-D2	5	OAR13	+	10589935-10605453	10589766-10589934
ENSP00000287766	5	OAR19	+	55153354-55166394	55153343-55153353
ENSBTAP00000001061	5	OAR15	+	41925881-41939782	41925771-41925880
ENSBTAP00000035760	5	OAR20	-	27285480-27287499	27287500-27287605	27288299-27288526	27288577-27288668
ENSP00000293308	5	OAR3	+	133314383-133321478	133314322-133314382
GLEAN_10003998	5	OAR15	-	848081-849184	849185-849270
ENSBTAP00000008887	5	OAR19	+	51426051-51460060	51426033-51426050
ENSBTAP00000028994	5	OAR1	+	53618519-53627187	53618124-53618213	53618218-53618518
GLEAN_10004916	5	OAR16	-	33927706-33938069	33938070-33938124
ENSP00000319914	5	OAR26	+	33725394-33725714	33725326-33725393
ENSP00000344352	5	OAR12	-	69182904-69188161	69188162-69188204	69188207-69188507	69190134-69191445
ENSP00000326813	5	OAR12	-	3797415-3799672	3799673-3800312	3800317-3800446	3800459-3800620	3800628-3800707
ENSBTAP00000028765	5	OAR8	-	15658366-15674754	15674755-15674909	15674925-15674986
ENSP00000319991	5	OAR11	+	61046574-61057636	61040376-61045660	61045672-61046573
ENSP00000360762	5	OAR22	-	12317566-12325456	12325457-12325753	12325795-12326125	12326127-12326206
ENSP00000340429	5	OAR24	+	36007721-36008578	36007291-36007344	36007392-36007720
GLEAN_10020536	5	OAR17	-	29283916-29284353	29284354-29284388
ENSBTAP00000020860	5	OAR12	+	92237-93999	92165-92236
ENSBTAP00000029060	5	OAR11	-	39878630-39879597	39879598-39879621
ENSP00000383642	5	OAR13	-	16539251-16544053	16544054-16544072
ENSBTAP00000048849	5	OAR13	+	42404350-42440793	42404305-42404349
ENSBTAP00000051521	5	OAR15	+	45974938-45976710	45974859-45974937
ENSBTAP00000028016	5	OAR1	-	99628910-99638609	99640335-99640677
ENSP00000370607	5	OAR6	-	79922244-80056009	80056010-80056050
ENSP00000368341	5	OAR20	-	38594400-38602925	38602926-38603495
GLEAN_10005922	5	OAR2	+	64709839-64710051	64709766-64709838
ENSBTAP00000012225	5	OAR3	-	162799874-162800841	162800842-162800864
ENSP00000320957	5	OAR8	-	20721913-20724873	20724874-20724964
ENSP00000315011	5	OAR17	-	10447596-10513359	10513360-10513391
ENSBTAP00000012212	5	OAR7	-	82078743-82079804	82079805-82079811	82079847-82079959	82079966-82080055
ENSBTAP00000052005	5	OAR9	+	46254651-46255172	46254545-46254650
ENSP00000265968	5	OAR21	+	25181185-25191378	25181152-25181184
ENSP00000263551	5	OAR4	-	102266844-102396683	102396684-102396685
ENSBTAP00000027181	5	OAR10	-	75375118-75383641	75383642-75383987
ENSP00000237642	5	OAR6	+	91108055-91111794	91108043-91108054
ENSBTAP00000013418	5	OAR3	-	213877393-213885477	213885478-213886002
ENSBTAP00000019527	5	OAR3	-	92772426-92775705	92775706-92775712
ENSP00000228841	5	OAR17	-	54595625-54601741	54601742-54601852	54602835-54603136
ENSBTAP00000012106	5	OAR1	+	120214466-120215626	120214465-120214465
ENSP00000249440	5	OAR2	-	133279484-133282320	133282321-133282355
ENSBTAP00000016926-D2	5	OAR24	-	34099248-34103460	34103461-34103481	34103499-34103575
ENSP00000359521	5	OARX	-	75029862-75032396	75032397-75032415
ENSP00000340671	5	OAR3	+	161797920-161798518	161797898-161797919
GLEAN_10007837	5	OAR12	+	49125170-49126093	49125139-49125169
ENSBTAP00000026928	5	OAR25	-	28128537-28131563	28131564-28131588	28131590-28131672	28135683-28136025	28136535-28136625	28136640-28136929
ENSBTAP00000018131	5	OAR22	+	38916435-38923314	38915175-38916434
GLEAN_10007199	5	OAR2	+	245790244-245838548	245790232-245790243
ENSP00000356791	5	OAR12	-	34126972-34162238	34162239-34162240
ENSBTAP00000021641	5	OAR23	+	50908477-50953274	50908463-50908476
ENSBTAP00000018283	5	OARX	+	110073990-110074376	110073810-110073989
ENSBTAP00000006593	5	OAR4	+	70072024-70080518	70066966-70067417	70067424-70067513
ENSBTAP00000016020	5	OAR24	+	2294961-2295234	2294835-2294960
ENSP00000356905	5	OAR8	-	58166029-58183251	58183252-58183270
ENSP00000303518	5	OAR15	+	1012349-1013761	1012293-1012348
ENSP00000288111	5	OAR7	+	20520612-20528159	20519961-20520205	20520519-20520611
ENSBTAP00000006320	5	OAR5	-	38310155-38318905	38323656-38323745
ENSP00000374118	5	OAR24	-	16519384-16588570	16588571-16588571
ENSBTAP00000002323	5	OAR4	-	98208965-98211651	98211652-98211873
ENSBTAP00000003943	5	OAR2	+	24396971-24397920	24396872-24396970
GLEAN_10009361	5	OAR3	+	192122974-192123657	192122847-192122973
ENSP00000168977	5	OAR5	-	17820171-17822460	17822461-17824150
GLEAN_10015163	5	OAR17	+	50749731-50750663	50747534-50747728	50748272-50748968
ENSP00000295633	5	OAR1	-	183547282-183564921	183564922-183564962
ENSBTAP00000001397	5	OARX	+	110296643-110297122	110296621-110296642
ENSBTAP00000043814	5	OAR9	-	57535057-57538886	57538887-57538902
ENSBTAP00000000651	5	OAR3	-	134042322-134044580	134044581-134046402	134046424-134047156	134047173-134047358	134047386-134047624	134047916-134049317	134049333-134049449	134049454-134050111	134050289-134050385	134050388-134051356
ENSP00000375736	5	OAR5	-	2304597-2304977	2304978-2304982
ENSBTAP00000026394	5	OAR11	+	50434165-50435333	50431829-50433086	50433124-50434164
ENSP00000366038	5	OAR5	+	37965531-37981570	37965490-37965530
GLEAN_10014579	5	OAR11	+	44093342-44093851	44093306-44093341
ENSP00000350132	5	OAR8	-	19630195-19630353	19630354-19630443	19638088-19638193
ENSP00000353427	5	OAR3	-	134057127-134062166	134062167-134064732	134067233-134068583	134068593-134069630	134069662-134070312	134070333-134070522	134070898-134071411	134071438-134071669	134071673-134071762	134071786-134071867
ENSBTAP00000023707	5	OAR5	+	24689894-24696243	24689340-24689579	24689882-24689893
ENSP00000223095	5	OAR24	-	35640131-35646078	35646079-35646088	35646728-35646862
ENSP00000289902	5	OAR1	+	110674487-110677332	110674411-110674486
ENSBTAP00000020102	5	OAR1	-	89394072-89405226	89405227-89405277
ENSBTAP00000005279	5	OAR1	-	33101251-33102298	33102299-33102348
ENSP00000329287	5	OAR24	+	10377718-10377981	10377635-10377717
ENSBTAP00000026395	5	OAR1	-	198863174-198864792	198864793-198864801	198864929-198865085
GLEAN_10006034	5	OAR4	-	117393325-117393843	117393844-117394551	117394578-117394811
ENSBTAP00000017141	5	OAR3	-	163481042-163483100	163483101-163483377
ENSBTAP00000052479-D7	5	OAR20	-	30400342-30400722	30400723-30400758
ENSP00000357917	5	OAR1	+	99870740-99871012	99870733-99870739
ENSP00000309757	5	OAR2	-	45973764-45995260	45995261-45995608	45995611-45996394
ENSP00000327652	5	OAR7	+	5430186-5431526	5430038-5430185
ENSBTAP00000002823	5	OAR7	+	29021372-29147347	29021184-29021371
ENSBTAP00000043833	5	OAR25	+	39934988-39935361	39934824-39934883	39934902-39934987
GLEAN_10006758	5	OAR20	-	35683572-35964981	35964982-35964988	35965494-35965597	35972545-35972597	35973398-35973458
ENSP00000178638	5	OAR7	+	43557501-43577525	43557500-43557500
ENSBTAP00000021683	5	OAR3	-	136013915-136018988	136018989-136019248	136019315-136019404	136019431-136019979	136019981-136020265	136020278-136020367
ENSP00000331065	5	OAR11	+	50426904-50427728	50426726-50426903
ENSP00000256104	5	OAR9	-	57565054-57569571	57569572-57569626
ENSBTAP00000020243	5	OAR9	-	89878305-89887402	89887403-89887622	89888400-89888740
ENSBTAP00000026407	5	OAR14	-	34158035-34158802	34158803-34158815	34161191-34161314
ENSP00000344193-D4	5	OAR7	-	23375884-23376321	23376322-23376341
ENSP00000297324	5	OAR26	-	22049068-22049904	22049905-22050318
ENSP00000283921	5	OAR4	+	68181861-68183446	68180238-68180327
ENSP00000238994	5	OAR22	-	12979646-12980593	12980594-12981170	12981211-12981483	12981767-12981856	12981888-12982584	12982632-12982974
GLEAN_10006168	5	OAR24	-	28030092-28033917	28033918-28033919
ENSBTAP00000045110	5	OAR24	+	269067-270558	268882-269066
ENSP00000333779	5	OAR11	+	18327903-18329273	18320976-18321064	18327887-18327902
ENSBTAP00000001191	5	OAR7	-	7621415-7627579	7627580-7627601
ENSP00000386041	5	OAR7	+	21141441-21192564	21140940-21141029	21141429-21141440
ENSBTAP00000001439	5	OAR11	+	60870788-60882148	60870787-60870787
ENSBTAP00000040470	5	OAR3	-	955871-957282	957283-957350
ENSBTAP00000015066	5	OAR7	+	1877890-1883243	1877889-1877889
ENSP00000410901	5	OAR18	-	57731680-57732695	57734525-57734655	57734699-57734752	57735568-57735722	57736578-57736641
ENSBTAP00000014026	5	OAR6	+	24726702-24729167	24725663-24725729	24725761-24726030	24726557-24726630	24726648-24726701
ENSP00000408907	5	OAR20	-	26535721-26537646	26537647-26537904
ENSP00000243457	5	OAR11	-	59748381-59749763	59749764-59749989	59751054-59751266
ENSP00000388431	5	OAR18	+	56859974-56860900	56859935-56859973
ENSBTAP00000049530	5	OAR12	+	60328332-60328574	60328203-60328331
ENSBTAP00000007505	3	OAR22	+	50616795-50617899	50617900-50617940
ENSP00000310170	3	OAR21	-	41751532-41757264	41751026-41751531
ENSP00000398972	3	OAR10	+	21173960-21174346	21174347-21174347
ENSBTAP00000019878	3	OAR2	-	203377747-203425922	203376993-203377345	203377355-203377746
ENSP00000372527	3	OAR1	+	237248793-237256188	237256189-237256936
GLEAN_10008032	3	OAR17	+	70502936-70503220	70503221-70503519
ENSBTAP00000022140	3	OAR7	+	4570225-4639390	4639427-4639717	4639732-4639849	4639884-4639977
ENSBTAP00000025570	3	OAR3	+	25509817-25511286	25511287-25511762
GLEAN_10001086	3	OAR1	-	103039056-103039952	103032721-103033413	103034929-103035990	103037328-103038251	103038297-103038492	103038506-103039055
ENSBTAP00000012129	3	OAR4	+	45470836-45541045	45541046-45541167
GLEAN_10010632	3	OAR8	-	22101393-22103393	22101331-22101392
ENSP00000386888	3	OAR17	+	70821449-70829874	70829875-70829952
ENSBTAP00000040657	3	OAR5	-	48530214-48537756	48529714-48530213
ENSBTAP00000021281	3	OAR1	-	932123-932593	932072-932122
ENSBTAP00000017835	3	OAR3	-	112335621-112344896	112335384-112335620
ENSBTAP00000020228	3	OAR7	+	40122943-40126843	40126844-40127076
ENSP00000420524	3	OAR1	-	163618875-163913639	163618798-163618874
ENSBTAP00000046982	3	OAR5	+	9779303-9780087	9780088-9780636
ENSP00000395182	3	OAR1	+	99103835-99111627	99111628-99111745
ENSBTAP00000051854	3	OAR7	+	94250693-94253021	94253022-94253181
ENSP00000396090	3	OAR10	+	28166594-28189438	28189439-28190259
ENSBTAP00000002867	3	OAR5	+	599291-626071	626072-626834
ENSBTAP00000034268	3	OAR8	-	5752640-5858342	5752493-5752639
ENSBTAP00000048482	3	OAR14	+	35229889-35299815	35299816-35299838
ENSBTAP00000002787	3	OAR4	+	87267303-87290337	87290338-87292893
ENSBTAP00000022619	3	OAR14	-	7018847-7025753	7018603-7018846
ENSP00000396523	3	OAR11	+	26774432-26775448	26775513-26775571	26775607-26775688
ENSBTAP00000026346	3	OAR19	+	17632468-17640896	17640897-17640912
ENSP00000379386	3	OAR3	+	193066910-193082402	193082403-193082506
ENSBTAP00000017392	3	OAR24	-	27825253-27832246	27825056-27825252
ENSBTAP00000050256-D2	3	OAR15	+	47807843-47809339	47809340-47809434
ENSP00000358151-D4	3	OAR1	-	98804633-98805013	98798593-98799222
ENSBTAP00000020353	3	OAR1	-	246453319-246472028	246452506-246453318
ENSBTAP00000034760	3	OAR11	+	39824934-39826631	39826632-39826726
ENSBTAP00000001384	3	OAR3	-	38071895-38091570	38067080-38069825	38070429-38071894
ENSP00000258201	3	OAR14	-	34019712-34027653	34019359-34019447	34019461-34019711
GLEAN_10010300	3	OAR8	+	55024384-55153422	55153423-55153620
ENSP00000350024	3	OAR21	-	42184680-42192011	42183723-42184679
ENSBTAP00000005025	3	OAR1	+	228907102-228919033	228919034-228919219	228919277-228919442	228920284-228920410	228920458-228920564	228920574-228920678
ENSP00000356281	3	OAR12	+	78855776-78858504	78858505-78858507
ENSBTAP00000039506	3	OAR15	+	52992509-52997856	52997857-52997902	52997933-52998884	52999271-52999476	52999484-52999678	52999684-53000380	53000441-53000503	53003941-53004289
ENSP00000396538	3	OAR14	+	35892444-35941380	35941791-35942050
ENSP00000378118	3	OAR11	-	15445186-15446726	15445127-15445185
ENSBTAP00000036255	3	OAR11	-	41694949-41700579	41694658-41694753	41694777-41694943
ENSBTAP00000009464	3	OAR11	+	14095186-14098979	14098980-14099034
ENSBTAP00000013790	3	OAR3	-	163136636-163153104	163136490-163136635
ENSP00000307911	3	OAR1	-	244374025-244375119	244373735-244374024
GLEAN_10003670	3	OAR3	+	175692541-175757897	175757898-175757964
ENSBTAP00000028256	3	OAR4	-	51336954-51363366	51336840-51336953
ENSP00000346990	3	OAR2	-	101522676-101650433	101520752-101522675
ENSP00000359505	3	OAR9	-	3736885-3752069	3736736-3736810	3736853-3736884
ENSP00000243108	3	OAR3	-	132253973-132255376	132253670-132253972
ENSP00000321507	3	OAR9	+	74373273-74383192	74383193-74384920
ENSP00000347140-D2	3	OAR11	-	26516966-26519705	26516959-26516965
ENSP00000386884	3	OAR2	+	174224276-174225349	174225350-174225419
ENSP00000365280	3	OAR13	+	60585748-60586217	60586218-60586608
ENSBTAP00000010187	3	OAR4	+	25298150-25350357	25350358-25350608
ENSP00000322396	3	OAR9	+	43476128-43477183	43477184-43477346
ENSBTAP00000041576	3	OAR5	-	24064068-24064313	24063336-24064067
ENSBTAP00000007391	3	OAR24	-	10240841-10250011	10239441-10239929	10239960-10240840
ENSP00000379503	3	OAR9	-	83139133-83144400	83137255-83139132
ENSP00000380299	3	OAR3	-	180114762-180117898	180114208-180114456	180114491-180114580	180114609-180114717	180114726-180114761
ENSP00000264192	3	OAR2	+	151734703-151762425	151762426-151762630
GLEAN_10019469	3	OAR9	-	42901174-42946756	42899260-42901173
ENSP00000411169	3	OAR26	-	27791171-27799036	27789357-27789546	27790233-27790299	27791092-27791170
ENSBTAP00000014883	3	OAR5	+	13717902-13725664	13725665-13725695
ENSP00000276211	3	OARX	-	87859692-87866960	87859001-87859585	87859665-87859691
ENSBTAP00000023485	3	OAR1	+	76132960-76161395	76161396-76161397	76165784-76166150
ENSBTAP00000039752	3	OAR15	+	39088879-39136306	39136307-39136956
ENSBTAP00000010387	3	OAR2	-	137513200-137542512	137512859-137512948	137512962-137513199
ENSBTAP00000034740	3	OAR19	+	56678853-56684966	56684967-56685076
ENSP00000326706	3	OAR7	-	42159122-42173708	42156932-42157226	42157240-42158072	42158074-42159121
ENSBTAP00000023735	3	OAR1	-	110518750-110519661	110518618-110518749
ENSBTAP00000012932	3	OAR2	-	47553810-47683988	47546150-47546307	47550730-47550945	47552076-47552819	47552829-47553809
ENSP00000301522	3	OAR5	+	10927704-10929715	10929716-10929956
ENSP00000263805	3	OAR7	-	34616810-34643779	34613012-34616809
ENSBTAP00000032931	3	OAR3	-	39201105-39294560	39201025-39201104
ENSBTAP00000012969	3	OAR4	+	105536147-105540939	105540940-105541051
ENSBTAP00000001495	3	OAR7	-	96621834-96666119	96620647-96621017	96621019-96621208	96621231-96621833
ENSBTAP00000031013	3	OAR23	-	36064459-36086599	36064355-36064458
ENSBTAP00000016647	3	OAR24	+	21527969-21530049	21530050-21531343
ENSBTAP00000025376	3	OARX	-	97283017-97293519	97282667-97282761	97282768-97283016
ENSP00000360860	3	OAR22	+	10876479-10877924	10877925-10877932
ENSBTAP00000023581	3	OAR9	-	89845001-89860271	89844418-89845000
ENSBTAP00000026460	3	OAR12	-	10143530-10146134	10142439-10142738	10142746-10143529
ENSBTAP00000018411	3	OAR16	-	4595784-4597983	4595133-4595783
ENSBTAP00000039445	3	OAR6	+	60463190-60666855	60666952-60667163	60672055-60672135	60672146-60674723
ENSBTAP00000027510	3	OARX	+	85800830-85834571	85834572-85834699
ENSP00000409151	3	OAR20	+	26539686-26541611	26541612-26542006	26542019-26542131
ENSP00000010404	3	OAR3	-	198068368-198082055	198068226-198068321	198068323-198068367
ENSBTAP00000013284	3	OAR5	+	47633305-47635534	47635535-47636107	47636117-47636260	47636262-47636756
ENSBTAP00000000742	3	OAR1	-	191810026-191811739	191809692-191810025
ENSP00000392725	3	OAR19	-	48759762-48772503	48755963-48756069	48756076-48756277	48759417-48759761
ENSBTAP00000052487	3	OAR13	-	40950306-40951073	40948481-40950305
ENSP00000308318	3	OAR26	-	23778308-23779165	23775507-23778307
ENSBTAP00000011047-D2	3	OAR19	+	52699265-52704981	52704982-52705448
ENSBTAP00000028639	3	OAR1	+	99230551-99233290	99233291-99233298	99233644-99233833
ENSP00000298198	3	OAR15	-	51906970-51961498	51901543-51904549	51904560-51905819	51906028-51906969
ENSBTAP00000046263	3	OAR3	-	44877398-44885213	44877073-44877397
ENSBTAP00000007151	3	OAR19	+	17716459-17728713	17728714-17728714
ENSP00000295137	3	OAR3	+	95451706-95466762	95466763-95466838
ENSP00000393571	3	OAR15	-	16896766-16913977	16896752-16896765
ENSP00000274217	3	OAR16	-	58738641-58744688	58738064-58738518	58738539-58738640
ENSP00000317214	3	OARX	+	105521207-105537981	105537982-105539392
ENSBTAP00000014656	3	OAR26	-	5297155-5351590	5296666-5296757	5296764-5296889	5296892-5297154
GLEAN_10015881	3	OAR17	+	67366481-67377423	67377424-67377658	67377665-67377760	67377812-67377891
ENSBTAP00000004143	3	OAR25	-	14263896-14316953	14259869-14262188	14262227-14262670	14262682-14263895
ENSBTAP00000003330	3	OAR6	-	6348637-6386317	6348256-6348636
ENSBTAP00000009935	3	OAR5	-	12261434-12268297	12261041-12261130	12261149-12261433
ENSBTAP00000010306	3	OAR9	-	13354317-13358696	13354178-13354275	13354280-13354316
ENSBTAP00000013008	3	OAR19	-	21309971-21313901	21308781-21309970
ENSBTAP00000001409	3	OAR4	+	68224920-68225873	68225874-68226386
ENSP00000166139	3	OAR5	+	41066457-41070000	41070056-41071225
ENSBTAP00000024371	3	OAR11	+	26228196-26230976	26230977-26231260	26231279-26231360
ENSBTAP00000027416	3	OAR15	+	43323950-43392346	43392347-43392419
ENSP00000338352	3	OAR3	+	129459651-129462894	129462895-129464426
ENSBTAP00000025281	3	OAR1	+	213346299-213364335	213364336-213364861
ENSP00000288065	3	OAR20	+	9854162-9863601	9863602-9863608
ENSBTAP00000014850	3	OAR22	-	16053908-16076647	16053557-16053907
ENSBTAP00000017941	3	OAR3	+	150716103-150788344	150788345-150789385
ENSP00000250457	3	OAR18	-	43402022-43429783	43400378-43402021
ENSP00000304803	3	OARX	+	97693655-97696743	97696744-97697342	97697347-97697437
ENSBTAP00000053660	3	OAR3	-	658398-684655	658391-658397
ENSP00000319192	3	OAR4	-	76845635-76871825	76845292-76845634
GLEAN_10001405	3	OAR3	+	6134765-6159746	6159747-6159977	6163580-6163769
ENSBTAP00000003936	3	OAR21	-	25498012-25499081	25497695-25498011
ENSBTAP00000001567	3	OAR7	+	23663746-23665765	23665766-23667738
ENSP00000384477	3	OAR4	-	55150809-55170980	55149116-55149211	55150655-55150808
ENSP00000408058	3	OAR12	+	35620991-35627432	35627433-35628247
ENSP00000040584-D2	3	OAR3	-	132271920-132274034	132271549-132271732	132271750-132271854	132271887-132271919
ENSBTAP00000004179	3	OAR1	+	108391176-108392601	108392602-108392622
ENSP00000320658	3	OAR3	+	181556283-181566824	181566825-181566916	181566925-181567024
ENSP00000345282	3	OAR14	+	14756543-14787679	14787680-14790018
ENSP00000384406	3	OAR5	+	19723850-19728804	19728805-19729619
ENSBTAP00000021029	3	OAR20	-	19613261-19620158	19612864-19613260
ENSBTAP00000001642	3	OAR26	-	35528141-35538932	35527512-35527836	35527841-35528140
ENSBTAP00000053597	3	OAR1	+	79992743-80005586	80005587-80005610
ENSP00000357915	3	OAR8	+	27057931-27075977	27075978-27076060	27076069-27076326	27076371-27076566
ENSBTAP00000051820-D3	3	OAR21	-	25855722-25856954	25855663-25855721
ENSBTAP00000025507	3	OAR15	+	50033822-50035881	50035882-50036037
ENSP00000384239	3	OAR3	-	178657384-178668267	178656726-178656835	178656837-178657383
ENSBTAP00000038686	3	OAR4	-	12151715-12163000	12148190-12149373	12149405-12149494	12149539-12151714
ENSP00000379273-D7	3	OAR19	+	53379603-53380496	53380497-53380525
ENSP00000261402	3	OAR3	-	174341026-174379123	174341018-174341025
ENSBTAP00000003884	3	OAR1	-	13906480-13921307	13897284-13906479
ENSBTAP00000029993	3	OAR1	+	240474344-240490737	240490738-240490738
ENSBTAP00000014865	3	OAR2	-	244119746-244123876	244119525-244119745
ENSP00000296026	3	OAR6	+	88941434-88941758	88941759-88941954	88941971-88942243	88942259-88942671
ENSP00000242315	3	OAR2	-	53462910-53468755	53462606-53462909
ENSBTAP00000006510	3	OAR7	+	23261479-23261970	23261971-23262250
ENSP00000350633	3	OAR14	-	48757449-48758165	48757128-48757448
ENSBTAP00000027003	3	OAR13	-	55912320-55941854	55910795-55910875	55911315-55911438	55911454-55911646	55912201-55912319
ENSBTAP00000015070	3	OAR12	+	69016052-69055820	69055821-69055895
ENSP00000362702	3	OAR3	-	10931715-10972256	10930360-10930455	10930463-10931585	10931587-10931714
ENSBTAP00000051506-D2	3	OAR4	+	68191504-68191725	68191726-68191840
ENSP00000349596	3	OAR20	-	30531332-30543944	30531268-30531331
GLEAN_10004888	3	OAR26	-	36748369-36767191	36748142-36748368
ENSBTAP00000048631	3	OAR11	+	35574961-35575989	35575990-35576592
ENSP00000318222	3	OAR7	-	85337459-85343325	85336759-85336856	85336869-85337458
ENSP00000351737	3	OAR21	-	9320501-9326506	9320369-9320500
ENSBTAP00000009285	3	OAR2	-	218447171-218449703	218442714-218447170
ENSBTAP00000049393	3	OAR14	+	49837200-49851164	49851165-49851974
ENSBTAP00000006262	3	OAR2	+	104873688-104880727	104880728-104880737
GLEAN_10012684	3	OAR13	+	53140780-53146489	53146490-53146610
GLEAN_10006028	3	OAR2	+	233458400-233474645	233474646-233474704
ENSBTAP00000016614	3	OAR1	+	27173825-27186251	27186252-27186714	27188736-27189870
ENSP00000232975	3	OAR19	+	48502352-48503597	48503598-48503773	48503787-48503852
ENSP00000301464	3	OAR3	-	133131509-133132790	133131324-133131508
ENSP00000356297	3	OAR8	+	74852974-74961925	74961926-74961936	74961946-74962035
GLEAN_10015072	3	OAR8	+	40706771-40707220	40707221-40707393
ENSP00000352900	3	OAR1	-	115397743-115432624	115397493-115397742
GLEAN_10007614	3	OAR24	+	20767538-20768149	20768150-20768239
ENSBTAP00000048663	3	OAR9	+	32748521-32750792	32750793-32751141	32751147-32752239	32752259-32752518
ENSBTAP00000023709	3	OAR12	+	258439-261401	261402-262403
ENSP00000295324	3	OAR3	+	86030822-86031586	86031587-86032112	86032118-86032212
GLEAN_10009473	3	OAR3	-	216257383-216268082	216256104-216257382
ENSBTAP00000047976	3	OAR1	+	235822179-235840402	235840403-235841328
GLEAN_10008063	3	OAR13	+	23460093-23463337	23463338-23465431
ENSBTAP00000049316	3	OAR24	-	20183199-20198311	20182924-20183198
ENSP00000314901	3	OAR19	-	22385126-22387276	22384958-22385046	22385059-22385125
ENSBTAP00000032197	3	OAR14	+	51810634-51812896	51812897-51813155
ENSBTAP00000010384	3	OAR3	-	59692696-59706330	59691902-59692695
GLEAN_10005034	3	OAR11	+	36155862-36171993	36171994-36172796
ENSBTAP00000013255	3	OAR7	+	77911244-77943528	77943529-77944249
ENSBTAP00000041778	3	OAR12	-	61641352-61649158	61639652-61640180	61640182-61641085	61641094-61641351
ENSBTAP00000001536	3	OAR15	+	53414027-53431547	53431548-53432754
ENSP00000295824	3	OAR1	-	275820280-275878958	275820197-275820279
ENSBTAP00000050148	3	OAR24	-	490549-491276	490425-490548
ENSBTAP00000014927	3	OAR1	+	19625487-19626730	19626731-19626835
ENSBTAP00000049067	3	OAR7	-	21907705-22182529	21906554-21907064
ENSP00000388744	3	OAR14	-	33782915-33785228	33781721-33782200
ENSBTAP00000000306	3	OAR21	+	8371936-8493315	8493316-8493394
ENSP00000390499	3	OAR17	-	29673411-29723564	29673336-29673410
ENSBTAP00000037024	3	OAR9	+	82193696-82198536	82198537-82198640
ENSP00000261486	3	OAR7	+	1271561-1444346	1444347-1444780
ENSP00000313079	3	OAR10	+	31727678-31728037	31728038-31729668
ENSBTAP00000021263	3	OAR14	-	50640775-50644986	50640613-50640774
ENSBTAP00000032011	3	OAR19	-	25974478-26065718	25974477-25974477
ENSBTAP00000021755	3	OAR5	-	10624710-10625350	10624570-10624709
ENSBTAP00000003307	3	OAR3	+	192951741-192958154	192958155-192958301
ENSP00000308361	3	OAR1	+	235353779-235354792	235354793-235354858
ENSP00000412500	3	OAR8	+	2569923-2668786	2668787-2669065
ENSP00000337065	3	OAR5	-	44806387-44810192	44802286-44803415	44806384-44806386
ENSP00000356734	3	OAR12	+	36112167-36126885	36126886-36127803
GLEAN_10015183	3	OAR19	-	53695909-53717544	53695434-53695908
GLEAN_10009188	3	OAR13	+	41293090-41293764	41293765-41294129
ENSP00000257895	3	OAR3	-	163442643-163445587	163442347-163442429	163442441-163442642
ENSBTAP00000012270	3	OAR21	-	28693241-28756126	28692140-28692234	28692243-28692802	28692817-28693240
ENSBTAP00000000047	3	OAR12	-	26771032-26774016	26771012-26771031
ENSBTAP00000001061	3	OAR15	+	41925881-41939782	41939783-41940245	41940275-41940598	41940655-41940708	41940752-41940800
ENSBTAP00000044467	3	OAR4	-	43146877-43195836	43146752-43146841	43146843-43146876
ENSP00000245539	3	OAR11	-	55548228-55551050	55546597-55546697	55547232-55548227
ENSP00000419395	3	OAR13	-	28551771-28570513	28549066-28551770
ENSP00000340292	3	OAR18	+	64473265-64479757	64479758-64479993
ENSBTAP00000001245	3	OAR20	-	16593247-16594210	16593002-16593246
GLEAN_10003998	3	OAR15	-	848081-849184	847870-848080
ENSP00000389536	3	OAR1	-	53556379-53586317	53555153-53556378
ENSBTAP00000025636	3	OARX	-	113681600-113691176	113680982-113681599
GLEAN_10007960	3	OAR3	-	149005547-149045861	149005410-149005546
ENSP00000360806	3	OAR13	-	76969727-76971745	76968879-76969726
ENSBTAP00000004062	3	OAR2	-	112034896-112039541	112034687-112034895
ENSBTAP00000013666	3	OAR6	-	6269311-6306363	6268725-6269310
ENSBTAP00000028994	3	OAR1	+	53618519-53627187	53627188-53627878
ENSBTAP00000027623	3	OAR7	-	69217978-69230158	69217918-69217977
ENSBTAP00000004832	3	OAR10	+	34094638-34164602	34164603-34166555
ENSBTAP00000003273	3	OAR5	-	10042602-10051828	10042527-10042601
ENSBTAP00000041518	3	OAR1	+	253228669-253272725	253272726-253276204
ENSBTAP00000053782	3	OAR13	+	6357136-6388394	6388395-6388441	6388468-6388647
GLEAN_10004916	3	OAR16	-	33927706-33938069	33926416-33927705
ENSP00000319914	3	OAR26	+	33725394-33725714	33725715-33726621
ENSP00000344352	3	OAR12	-	69182904-69188161	69181322-69182903
ENSP00000413017	3	OAR2	-	235417361-235419159	235417283-235417360
ENSP00000326813	3	OAR12	-	3797415-3799672	3797035-3797414
ENSBTAP00000007537	3	OAR23	-	34640420-34660215	34640321-34640419
ENSBTAP00000024017	3	OAR22	+	41913317-41947014	41947015-41947274
ENSBTAP00000033771	3	OAR4	+	11033961-11069903	11069904-11070710
ENSBTAP00000001417	3	OAR24	+	36146923-36161978	36161979-36162012	36162046-36162135
ENSP00000360762	3	OAR22	-	12317566-12325456	12314588-12314709	12314747-12314801	12316521-12316576	12316622-12317565
ENSP00000326531	3	OAR24	+	2298368-2300429	2300430-2300433
ENSP00000340429	3	OAR24	+	36007721-36008578	36008579-36008617
ENSBTAP00000016878	3	OAR1	-	117644249-117649913	117644139-117644248
ENSBTAP00000010837	3	OAR3	-	104403153-104408952	104403073-104403152
ENSP00000371425	3	OAR1	-	120293233-120314564	120292373-120293232
ENSBTAP00000036858	3	OAR3	+	36680650-36704040	36704041-36704892
ENSBTAP00000007519	3	OAR2	-	87647578-87655290	87641793-87642090	87647299-87647577
ENSP00000304408	3	OAR2	-	119662062-119690915	119661593-119662061
ENSP00000357494	3	OAR8	+	20572757-20698802	20698814-20698889	20698939-20698998	20699053-20699293
ENSBTAP00000005016	3	OAR19	-	12389623-12394432	12388452-12389622
ENSBTAP00000012142	3	OAR1	+	110684168-110687016	110687017-110688144
ENSBTAP00000008107	3	OARX	+	18579205-18590219	18590220-18590281
ENSBTAP00000020860	3	OAR12	+	92237-93999	94000-94102
ENSP00000210187	3	OAR24	+	1576071-1579673	1579674-1580363
ENSBTAP00000015092	3	OAR20	+	27221249-27221800	27221801-27222470
ENSBTAP00000051521	3	OAR15	+	45974938-45976710	45976711-45977604
ENSP00000365351	3	OAR10	+	74344794-74568826	74568827-74568925
ENSBTAP00000028016	3	OAR1	-	99628910-99638609	99628360-99628909
ENSP00000340200	3	OAR15	-	79522634-79532508	79522586-79522633
ENSP00000287814	3	OAR19	+	57024497-57029280	57029281-57029403
ENSBTAP00000027111	3	OAR12	-	36949919-36963744	36949328-36949918
GLEAN_10005922	3	OAR2	+	64709839-64710051	64710052-64710053
GLEAN_10014749	3	OAR3	+	37776275-37789213	37789214-37789248
ENSP00000385864	3	OAR3	-	180049086-180060256	180048684-180048773	180048783-180049085
ENSBTAP00000013208	3	OAR24	-	3554141-3559825	3554047-3554133
ENSBTAP00000012225	3	OAR3	-	162799874-162800841	162798818-162799873
ENSP00000320957	3	OAR8	-	20721913-20724873	20720976-20721912
ENSBTAP00000011972	3	OAR2	+	148972856-149056831	149056832-149057260
ENSP00000398290	3	OAR14	-	59927983-59931178	59927917-59927982
ENSP00000265968	3	OAR21	+	25181185-25191378	25191379-25191629
ENSBTAP00000016423	3	OAR13	+	15463151-15472251	15472252-15475465
ENSBTAP00000027181	3	OAR10	-	75375118-75383641	75372827-75375117
ENSBTAP00000042789	3	OAR8	-	74109467-74120406	74109082-74109466
ENSP00000360155	3	OARX	+	96823553-96868789	96868790-96870947	96870962-96871038
ENSP00000237642	3	OAR6	+	91108055-91111794	91111795-91114725
ENSP00000297012-D2	3	OAR20	-	30432785-30433177	30432673-30432784
ENSBTAP00000009880	3	OAR1	+	20611810-20621156	20621157-20621333
ENSP00000256257	3	OAR26	-	27822821-27832785	27821871-27822820
ENSP00000363970	3	OAR13	+	63254641-63255167	63255168-63255182	63255201-63255593
ENSBTAP00000013418	3	OAR3	-	213877393-213885477	213871691-213872549	213876327-213877392
ENSP00000266263	3	OAR17	+	69492308-69494955	69494956-69495119
ENSBTAP00000019527	3	OAR3	-	92772426-92775705	92766501-92767746	92767752-92770885	92770918-92772425
ENSBTAP00000001464	3	OAR12	+	54264272-54270323	54270324-54270744
ENSP00000228841	3	OAR17	-	54595625-54601741	54595393-54595624
ENSBTAP00000034515	3	OAR14	+	24555909-24559483	24559484-24561517
ENSBTAP00000012106	3	OAR1	+	120214466-120215626	120215627-120216846
ENSBTAP00000047282	3	OAR21	-	43526360-43528209	43526128-43526359
ENSBTAP00000021570	3	OARX	+	38323745-38403451	38403452-38403643
ENSBTAP00000043661	3	OAR20	-	25055322-25063008	25054612-25055321
ENSBTAP00000006363	3	OAR14	+	24418722-24422874	24422875-24424139
ENSP00000399970	3	OAR22	+	49882554-49886905	49886906-49887381
ENSP00000340671	3	OAR3	+	161797920-161798518	161798519-161799393
ENSP00000413405	3	OAR1	-	189823174-189827253	189822524-189823173
ENSP00000403683	3	OAR2	+	193639299-193646527	193646528-193646606	193646626-193646998
ENSBTAP00000024876	3	OAR25	+	59335-65125	65126-65229
GLEAN_10007837	3	OAR12	+	49125170-49126093	49126094-49126103	49126107-49126330
ENSP00000413684	3	OAR2	-	53443696-53450196	53443013-53443695
ENSBTAP00000026928	3	OAR25	-	28128537-28131563	28127795-28128536
ENSBTAP00000047663	3	OAR17	+	63692528-63703255	63703256-63703553
ENSBTAP00000024996	3	OAR3	+	137050508-137056562	137056563-137057010	137057077-137057420
ENSP00000236166-D3	3	OAR12	+	36611924-36701065	36701066-36701099
ENSP00000408631	3	OAR19	+	16720553-16727622	16727623-16727967
ENSP00000395590	3	OAR11	+	42737560-42739183	42739184-42739323
ENSBTAP00000019583	3	OAR21	+	41849138-41850355	41850356-41850473
ENSP00000296144	3	OAR19	+	52954944-52980746	52980747-52982684
ENSBTAP00000008055	3	OAR1	+	19140196-19144553	19144554-19144793
ENSP00000350833	3	OAR15	-	59505234-59659000	59504706-59504938	59504959-59505233
ENSBTAP00000025374	3	OAR1	-	215347446-215361103	215347147-215347406	215347445-215347445
ENSBTAP00000025341	3	OAR23	+	30479967-30489875	30489876-30490040
ENSBTAP00000047583	3	OAR16	-	33720478-33771051	33720304-33720459	33720469-33720477
ENSBTAP00000018283	3	OARX	+	110073990-110074376	110074377-110074606
GLEAN_10020531	3	OAR17	-	29552060-29581850	29551879-29552059
ENSBTAP00000000398	3	OAR3	+	205406743-205417578	205417579-205417844
ENSBTAP00000013086	3	OAR9	-	29189936-29202173	29189436-29189525	29189548-29189935
ENSBTAP00000001449	3	OAR10	-	29365974-29429969	29365970-29365973
ENSBTAP00000016020	3	OAR24	+	2294961-2295234	2295235-2295765	2295785-2295874	2295885-2296127
ENSP00000361705	3	OAR13	+	73993445-74017263	74017264-74017608
ENSP00000356905	3	OAR8	-	58166029-58183251	58164139-58164384
ENSP00000303518	3	OAR15	+	1012349-1013761	1013762-1013821	1013824-1014103	1014107-1014199
ENSP00000291901	3	OAR14	+	59111761-59120454	59120455-59120494
ENSBTAP00000049353	3	OAR1	+	49751443-49758314	49758315-49758465
ENSP00000370593	3	OAR2	-	76133249-76357580	76133138-76133200	76133245-76133248
ENSBTAP00000014871	3	OAR2	-	244104844-244106802	244104654-244104843
ENSBTAP00000004758	3	OAR2	+	152740628-152744962	152744963-152746142
ENSBTAP00000013689	3	OAR7	+	33283489-33284929	33284930-33285838	33285840-33285929
ENSP00000322175	3	OAR1	+	40147839-40235334	40235335-40237693
ENSP00000293349	3	OAR11	-	42423273-42429215	42423091-42423272
GLEAN_10001570	3	OAR18	+	59265631-59269137	59269138-59269621
ENSBTAP00000003943	3	OAR2	+	24396971-24397920	24397921-24397957
ENSBTAP00000051202	3	OAR10	+	34309927-34365141	34365142-34365370
ENSP00000383168	3	OAR1	+	264341401-264367834	264367835-264368201
ENSBTAP00000021447	3	OAR18	+	57632328-57644415	57644416-57644461
ENSBTAP00000051168	3	OAR1	+	110936519-110938378	110938379-110938582
ENSP00000360472	3	OAR22	+	14820819-14857530	14857531-14857778	14857805-14857892
ENSBTAP00000012804	3	OAR11	+	22533923-22541441	22541442-22541521
ENSBTAP00000004136	3	OAR3	-	164788559-164913653	164787558-164788558
ENSBTAP00000001919	3	OAR1	-	233439865-233440965	233436643-233439864
GLEAN_10002791	3	OAR18	-	5862036-5872494	5858181-5858235
ENSP00000369251	3	OAR10	+	24376561-24377640	24377641-24377963
GLEAN_10009361	3	OAR3	+	192122974-192123657	192123658-192123705
ENSP00000340684-D2	3	OARX	-	38425127-38503506	38424255-38425126
ENSBTAP00000032879	3	OAR22	-	18795020-18819437	18794994-18795019
ENSP00000301458	3	OAR5	-	14804261-14805664	14803955-14804260
ENSBTAP00000005525	3	OAR2	+	117450219-117483385	117483386-117483503
ENSP00000168977	3	OAR5	-	17820171-17822460	17814895-17816525	17816685-17820170
GLEAN_10015163	3	OAR17	+	50749731-50750663	50750664-50750825
ENSBTAP00000001397	3	OARX	+	110296643-110297122	110297123-110297642
ENSBTAP00000015927	3	OAR7	+	84302674-84365763	84365764-84365821
ENSBTAP00000000651	3	OAR3	-	134042322-134044580	134042031-134042321
ENSP00000262461	3	OAR5	-	23561333-23652864	23561189-23561332
ENSBTAP00000024709	3	OAR22	-	18233113-18234997	18233020-18233112
ENSP00000375736	3	OAR5	-	2304597-2304977	2304413-2304514	2304528-2304596
ENSBTAP00000016717	3	OAR1	-	119555150-119573018	119554426-119554515	119554541-119554631	119554704-119555149
GLEAN_10014579	3	OAR11	+	44093342-44093851	44093852-44094035
ENSBTAP00000009939	3	OAR2	+	239537951-239539906	239539907-239540077
ENSBTAP00000033435	3	OAR1	-	68021874-68140219	68020440-68020740	68020752-68021873
ENSP00000350132	3	OAR8	-	19630195-19630353	19626367-19626963	19626966-19627252	19628252-19630194
ENSP00000353427	3	OAR3	-	134057127-134062166	134054803-134056268	134056294-134057126
ENSP00000368699	3	OAR12	-	49466570-49467043	49466503-49466569
ENSP00000253188	3	OAR14	-	42808399-42814717	42808171-42808306	42808334-42808398
ENSP00000261858	3	OAR7	+	15931195-15939069	15939070-15939079
ENSBTAP00000023707	3	OAR5	+	24689894-24696243	24696244-24696740	24696750-24696839
ENSP00000342381	3	OAR3	-	65390539-65487441	65390418-65390507	65390516-65390538
ENSP00000413019	3	OAR22	-	10741226-10778586	10740045-10740146	10740160-10740423	10740429-10741225
ENSBTAP00000012533-D2	3	OAR20	+	27917570-27919330	27919331-27919402
ENSP00000347596	3	OAR3	+	67645874-67715697	67715698-67716128
ENSBTAP00000034422	3	OAR8	+	28364604-28474700	28474701-28474952
ENSP00000344218	3	OAR1	+	87946070-87947350	87947351-87947908	87950649-87950730	87950746-87950844
ENSBTAP00000045413	3	OAR17	+	18118138-18128967	18128968-18129009	18129064-18129147
ENSP00000281437	3	OAR21	+	31978985-32056001	32056002-32056406
ENSP00000223095	3	OAR24	-	35640131-35646078	35639221-35640130
ENSBTAP00000025337	3	OAR23	+	40428122-40487442	40487443-40487574
ENSBTAP00000002019-D2	3	OAR17	-	61418352-61424221	61416356-61416415	61416422-61416522	61416525-61416652	61416681-61417199
ENSP00000260599	3	OAR3	+	33728486-33740672	33740673-33743469	33743514-33743646	33743785-33743856
ENSP00000310873	3	OAR6	-	97894338-97908338	97893860-97894337
ENSBTAP00000033930	3	OAR12	+	38987208-38998076	38998077-38998504
ENSBTAP00000020102	3	OAR1	-	89394072-89405226	89393684-89394071
ENSP00000240100	3	OAR26	-	24282702-24295228	24282357-24282446	24282448-24282701
ENSP00000276297	3	OAR26	+	22329022-22539147	22539148-22539350
ENSP00000329287	3	OAR24	+	10377718-10377981	10377982-10379456	10379752-10381137
ENSBTAP00000045729	3	OAR11	+	12461063-12463182	12463183-12463222
ENSBTAP00000014735	3	OAR21	+	6746598-6786769	6786770-6787147
ENSP00000295113	3	OAR2	+	126199357-126230748	126230749-126231885
ENSBTAP00000026395	3	OAR1	-	198863174-198864792	198861481-198861694	198861704-198863173
GLEAN_10006034	3	OAR4	-	117393325-117393843	117392722-117393324
ENSP00000364393	3	OAR20	+	26273538-26323780	26323781-26323975
ENSBTAP00000029890	3	OARX	+	8015760-8018912	8018913-8019053
ENSBTAP00000017141	3	OAR3	-	163481042-163483100	163480564-163481041
ENSBTAP00000026503	3	OAR9	+	30861474-30877239	30877240-30877671
ENSP00000366702	3	OAR12	+	43202400-43204944	43204945-43206302
ENSP00000414364	3	OAR4	-	43662294-43684726	43661467-43662029	43662031-43662293
ENSP00000314949	3	OAR11	+	26777298-26796871	26796872-26797317
ENSP00000356076	3	OAR12	+	3350253-3357333	3357334-3357546
ENSP00000274063	3	OAR17	+	3712084-3719393	3719394-3719634
ENSBTAP00000000519	3	OAR24	-	27330165-27330952	27330004-27330164
ENSBTAP00000052479-D7	3	OAR20	-	30400342-30400722	30393588-30393726	30393813-30393864	30400314-30400341
ENSBTAP00000002200	3	OAR2	+	41952806-41964283	41964284-41964382	41964395-41964617	41964626-41964906	41964916-41965005
ENSBTAP00000019063	3	OAR22	+	22637914-22649831	22649832-22650474
ENSP00000358458	3	OAR1	+	94161993-94163167	94163168-94163214
ENSP00000301336	3	OAR11	-	22434827-22436768	22434418-22434826
GLEAN_10002246	3	OAR10	-	69428099-69454352	69427911-69428098
ENSBTAP00000033586	3	OAR1	+	86590346-86607326	86610057-86611739
ENSP00000357917	3	OAR1	+	99870740-99871012	99871013-99871312
ENSP00000309757	3	OAR2	-	45973764-45995260	45970678-45971820	45973664-45973761	45973763-45973763
ENSP00000327652	3	OAR7	+	5430186-5431526	5431527-5431933
ENSP00000420612	3	OAR1	-	229401966-229426499	229400498-229401965
ENSP00000360268	3	OAR22	-	16402052-16438216	16401195-16402051
ENSBTAP00000043833	3	OAR25	+	39934988-39935361	39935362-39935524
ENSBTAP00000025006	3	OAR13	-	56769707-56776770	56769256-56769706
ENSBTAP00000019089	3	OAR11	-	35875012-35899790	35874998-35875011
ENSP00000411613	3	OAR4	+	112103084-112112360	112112361-112112404
ENSBTAP00000000121	3	OAR3	-	44047406-44082861	44046522-44047405
ENSP00000215631	3	OAR5	-	18897702-18898156	18897243-18897701
ENSBTAP00000050029	3	OAR7	+	70733252-70757050	70757051-70757598
ENSBTAP00000042066	3	OAR2	-	203040021-203074428	203039867-203040020
ENSP00000358803	3	OAR22	-	23218711-23220916	23218299-23218359	23218403-23218710
ENSP00000368632	3	OAR13	+	11999199-12016670	12016671-12016912	12016920-12016994
ENSBTAP00000022213	3	OAR25	+	33739158-33746561	33746562-33747349
ENSBTAP00000025973	3	OAR20	+	43786729-43816781	43816782-43816823	43816831-43818265	43818306-43818788
ENSP00000354916	3	OAR1	+	76728790-76892240	76892241-76892292	76892352-76892409
ENSP00000304502	3	OAR3	+	78879109-78882062	78882063-78882137
ENSBTAP00000021683	3	OAR3	-	136013915-136018988	136007168-136007323	136007328-136007745	136007768-136007983	136010480-136010552	136010596-136011221	136011302-136013914
ENSBTAP00000016414	3	OAR3	+	199618390-199620338	199620339-199621196
ENSP00000306163	3	OAR22	+	18072734-18082223	18082224-18082236	18082321-18082469
ENSP00000331065	3	OAR11	+	50426904-50427728	50427729-50427970
ENSP00000357973	3	OAR8	-	28956533-29151533	28956503-28956532
ENSBTAP00000011521	3	OAR17	-	62333159-62357458	62332724-62333158
ENSBTAP00000039814	3	OAR15	+	30639600-30642048	30642049-30642272	30642277-30642367
ENSP00000256104	3	OAR9	-	57565054-57569571	57564921-57565053
ENSP00000346839	3	OAR2	-	217093759-217162541	217093099-217093758
ENSP00000258341	3	OAR12	+	62230821-62348817	62348818-62351593
ENSP00000379855	3	OAR16	-	11534655-11614987	11533572-11534474	11534490-11534654
ENSP00000391551	3	OAR1	+	160607252-160618108	160618109-160620715
ENSBTAP00000029099	3	OAR5	+	60516129-60531461	60531462-60531694	60531699-60531795
ENSP00000259526	3	OAR9	-	57733439-57740560	57732298-57732955	57732962-57733093	57733102-57733438
ENSBTAP00000026407	3	OAR14	-	34158035-34158802	34157668-34158034
ENSBTAP00000021249	3	OAR12	+	9866811-9873787	9873788-9873850	9873854-9873945
ENSP00000363500	3	OAR2	-	242045107-242082666	242041809-242041879	242041888-242043573	242043580-242045106
ENSP00000344193-D4	3	OAR7	-	23375884-23376321	23375180-23375883
ENSP00000425730	3	OAR17	-	28828949-28864004	28827961-28828948
ENSP00000334294	3	OAR13	+	53876459-53891070	53891071-53891222
ENSBTAP00000002970	3	OAR6	-	45154026-45246395	45153933-45154025
ENSBTAP00000011848	3	OAR17	-	70313484-70330453	70313397-70313483
ENSP00000283921	3	OAR4	+	68181861-68183446	68183447-68184503
ENSP00000238994	3	OAR22	-	12979646-12980593	12978069-12979645
ENSBTAP00000037160	3	OAR24	-	27078817-27081152	27076086-27076387	27076394-27078816
ENSBTAP00000001982	3	OAR2	-	240866488-240871392	240866425-240866487
ENSBTAP00000053668	3	OAR2	-	212874355-213240398	212874263-212874354
ENSP00000365637	3	OAR13	+	24332485-24507305	24507306-24508717
GLEAN_10009455	3	OAR3	+	215544639-215545580	215545581-215545607
ENSBTAP00000027787	3	OAR11	+	26429458-26432810	26432811-26434658
ENSBTAP00000045110	3	OAR24	+	269067-270558	270559-270666
ENSP00000236137	3	OAR12	-	34933278-34957773	34932555-34932647	34932665-34933277
ENSBTAP00000020433	3	OAR3	+	7823525-7857177	7857178-7857525
ENSP00000274849	3	OAR20	-	30133818-30135434	30132562-30133817
ENSP00000354575	3	OAR14	+	44891323-44907434	44907435-44907618
ENSP00000256594	3	OAR1	-	86146061-86148780	86145901-86146060
ENSP00000326432	3	OAR19	+	12546640-12547698	12547699-12547738
ENSBTAP00000038495	3	OAR2	+	119569156-119642828	119642829-119643540
ENSP00000402060	3	OAR14	+	51199193-51209348	51209349-51209424	51209436-51209524
ENSBTAP00000027793	3	OAR11	+	22515691-22521467	22521468-22521484
ENSBTAP00000001191	3	OAR7	-	7621415-7627579	7621211-7621414
GLEAN_10008534	3	OARX	+	19296403-19318092	19318093-19318093	19322271-19322855
ENSP00000369461	3	OAR20	+	48737700-48751914	48751915-48752017
ENSP00000340260	3	OAR1	+	28622361-28643412	28643413-28643860
ENSBTAP00000022249	3	OAR12	-	44682764-44690386	44681877-44682763
ENSP00000351490	3	OAR7	-	74083360-74100314	74082134-74082543	74082559-74083100	74083134-74083359
GLEAN_10002023	3	OAR15	-	52234930-52248304	52234851-52234929
ENSBTAP00000000917	3	OAR5	+	20531424-20603439	20603440-20603792
ENSBTAP00000008425	3	OAR14	+	59103099-59106982	59106983-59107024
ENSBTAP00000013714	3	OAR13	-	29422205-29503914	29422147-29422204
ENSBTAP00000053389	3	OAR10	+	20345169-20346506	20346507-20346528	20346977-20347275
ENSP00000263686	3	OAR12	-	35076232-35110294	35075217-35075581	35076231-35076231
ENSP00000319744	3	OAR14	-	51986585-51987663	51986525-51986584
ENSBTAP00000041716	3	OAR15	-	73451032-73453873	73450761-73450931	73450946-73451031
ENSP00000400262	3	OAR15	-	28534281-28542889	28533941-28534280
ENSP00000206765	3	OAR7	+	20553453-20566694	20566695-20566733
ENSBTAP00000015066	3	OAR7	+	1877890-1883243	1883244-1884943
ENSP00000410901	3	OAR18	-	57731680-57732695	57730937-57731171
ENSBTAP00000014026	3	OAR6	+	24726702-24729167	24729168-24731280
ENSP00000408907	3	OAR20	-	26535721-26537646	26526275-26526795	26535430-26535720
ENSBTAP00000018799	3	OAR26	-	6413549-6451505	6412151-6413548
ENSP00000243457	3	OAR11	-	59748381-59749763	59748022-59748380
ENSBTAP00000001098	3	OAR11	-	23927600-23931808	23927501-23927599
ENSP00000388431	3	OAR18	+	56859974-56860900	56860901-56861474	56861533-56861758
ENSBTAP00000044778	3	OAR20	+	10968322-10978880	10978881-10978991	10981121-10981441
ENSBTAP00000022006	3	OAR4	-	102684796-102723977	102684788-102684795
ENSBTAP00000049530	3	OAR12	+	60328332-60328574	60328575-60328751

## Sheet: SH extension
Table S4-2. The extension of DEGs according to RNA-seq of Small-tailed Han sheep
Gene ID	5' or 3' end	Chromosome	Strand	Original region	Extended region
ENSP00000372005	5	OAR1	+	204567181-204571498	204566327-204566455
ENSP00000218008	5	OARX	+	88080975-88098049	88080718-88080974
ENSBTAP00000019928	5	OAR1	-	86766146-86770894	86770895-86770952
ENSP00000351737	5	OAR21	-	9320501-9326506	9326507-9326544
ENSBTAP00000008329	5	OAR14	+	38183274-38185983	38180131-38180326	38182495-38182560	38182572-38182673	38183234-38183273
ENSP00000372023	5	OAR17	-	68166182-68197915	68197916-68197924
GLEAN_10012497	5	OAR3	-	129166704-129207028	129207029-129207050
ENSBTAP00000011762	5	OAR3	-	132977397-132980749	132980750-132980760
ENSP00000343706	5	OARX	-	45159476-45160135	45160136-45160392
ENSP00000309757	5	OAR2	-	45973764-45995260	45995261-45995353
ENSP00000400591	5	OAR12	+	559361-565337	559292-559360
ENSBTAP00000007324	5	OAR2	-	101270526-101283303	101283304-101283343
ENSBTAP00000019994	5	OAR18	-	22091187-22112253	22112254-22112819
GLEAN_10018552	5	OAR20	+	38004591-38029422	38004428-38004517	38004524-38004590
ENSBTAP00000003890	5	OAR2	-	241461728-241513244	241521115-241521200
ENSBTAP00000013854	5	OAR21	-	38767924-38768651	38768652-38768819
GLEAN_10009322	5	OARX	+	57828599-57842887	57828508-57828598
ENSBTAP00000020228	5	OAR7	+	40122943-40126843	40122936-40122942
ENSBTAP00000027191	5	OAR9	-	28331912-28339377	28339378-28339390
ENSP00000360473	5	OAR13	+	81199674-81202503	81199354-81199673
ENSP00000332287	5	OAR3	+	214366637-214372886	214366634-214366636
GLEAN_10011714	5	OAR20	+	9366372-9375094	9366275-9366371
ENSBTAP00000006343	5	OAR21	-	42100602-42103714	42103715-42103721
ENSP00000016171	5	OAR22	-	19956736-19970727	19970728-19970789
ENSBTAP00000018782	5	OAR14	+	42013854-42043396	42006908-42006989
GLEAN_10002087	5	OAR24	+	26714648-26715268	26714632-26714647
ENSP00000358803	5	OAR22	-	23218711-23220916	23220917-23221260	23221435-23221789	23223103-23223330
ENSP00000422392	5	OAR17	-	11917948-11924445	11924446-11924471
GLEAN_10020250	5	OAR7	+	69289033-69289515	69289000-69289032
ENSBTAP00000005101	5	OAR3	-	34256074-34265407	34265408-34265582
ENSBTAP00000021020	5	OAR15	+	41975439-41998573	41975402-41975438
ENSBTAP00000020512	5	OAR13	+	37170707-37175534	37170706-37170706
GLEAN_10016445	5	OAR10	+	34604344-34605063	34604334-34604343
ENSBTAP00000053312	5	OAR1	-	200577962-200860345	200860346-200860351
ENSBTAP00000005279	5	OAR1	-	33101251-33102298	33102299-33102347
ENSP00000247977	5	OAR5	-	12223681-12224683	12224684-12224726
ENSP00000312773	5	OAR11	+	41864509-41866466	41863416-41863535	41864488-41864508
ENSBTAP00000009173	5	OAR5	-	32181854-32229279	32235629-32235757
ENSBTAP00000000733	5	OAR25	-	6774473-6781015	6781016-6781017
ENSBTAP00000018604	5	OAR12	+	58527092-58554676	58526999-58527091
ENSP00000300176	5	OAR24	-	36017884-36028348	36028349-36028352
ENSBTAP00000005059	5	OAR25	+	27604518-27629364	27604513-27604517
ENSP00000322049	5	OAR5	-	12567460-12569100	12569101-12569122
ENSP00000417207	5	OAR11	+	37657791-37659365	37657728-37657790
ENSP00000020945	5	OAR9	-	32704108-32706555	32706556-32706563
ENSBTAP00000049519	5	OARX	-	114769310-114770950	114775203-114775312	114775642-114775804
ENSBTAP00000005523	5	OAR4	-	111637874-111640093	111640094-111640122
ENSBTAP00000006219	5	OAR12	+	47232733-47235658	47232152-47232295
ENSP00000384527	5	OAR2	-	244253690-244289022	244289023-244289099
ENSBTAP00000052542	5	OAR11	+	49923379-49925007	49923321-49923378
ENSBTAP00000053773	5	OAR9	+	81844257-81867281	81844184-81844256
GLEAN_10019001	5	OAR7	+	81054082-81054390	81053963-81054081
ENSBTAP00000020668	5	OAR26	+	22124714-22146915	22124697-22124713
GLEAN_10018930	5	OAR10	-	69473199-69473435	69473436-69473474
ENSP00000355428	5	OAR5	-	40444183-40456159	40456160-40456549
ENSBTAP00000004967	5	OAR2	+	220446309-220448702	220446262-220446308
ENSP00000392725	5	OAR19	-	48759762-48772503	48772504-48772513
GLEAN_10003219	5	OAR18	-	58076897-58077733	58077734-58077734
ENSBTAP00000000977	5	OAR18	-	24936565-24942442	24942443-24942592
ENSBTAP00000013088	5	OAR14	+	11101501-11108646	11101497-11101500
ENSBTAP00000034740	5	OAR19	+	56678853-56684966	56678837-56678852
ENSBTAP00000026163	5	OAR9	+	93445287-93473851	93445156-93445286
ENSP00000329419	5	OAR1	+	248189272-248229307	248184025-248184143	248189270-248189271
ENSP00000290541	5	OAR1	+	100213867-100215838	100213825-100213866
ENSBTAP00000051854	5	OAR7	+	94250693-94253021	94250657-94250692
GLEAN_10017476	5	OAR2	+	17423559-17424065	17423534-17423558
ENSP00000358005	5	OAR1	-	99488692-99492068	99492069-99492201	99492244-99492519
ENSBTAP00000010126	5	OAR13	-	27047449-27063791	27063792-27063859
ENSP00000359904	5	OAR1	+	50372144-50394611	50372075-50372143
ENSBTAP00000043581	5	OAR4	+	63001040-63008066	62997777-62997824
ENSBTAP00000015465	5	OAR1	-	261890518-261899623	261899624-261899626
ENSBTAP00000039743	5	OAR26	-	14425090-14444036	14444037-14444053	14444069-14444158	14453330-14453512
ENSBTAP00000016718	5	OAR9	+	78875960-78881726	78875957-78875959
ENSP00000291041	5	OAR14	+	34568357-34581440	34568287-34568356
ENSBTAP00000017596	5	OAR8	-	75452642-75481304	75481305-75481308
ENSP00000367806	5	OAR14	-	48138941-48139363	48139364-48139374
ENSP00000376339	5	OAR8	+	26147096-26180051	26147095-26147095
ENSBTAP00000042757	5	OAR7	-	34716848-34720996	34720997-34721020	34721130-34721348
ENSP00000295588	5	OAR1	+	182663219-182689468	182663218-182663218
ENSBTAP00000000722	5	OAR22	-	29950381-29959218	29959219-29959224	29960367-29960547
ENSP00000361140	5	OAR1	+	19848298-19854375	19843882-19844062	19844167-19844304	19848283-19848297
ENSP00000313318	5	OAR15	+	74331784-74336765	74331161-74331524	74331531-74331625	74331632-74331721	74331734-74331783
ENSBTAP00000043233	5	OAR13	+	46294245-46295015	46294235-46294244
ENSBTAP00000025252	5	OAR7	+	76578741-76616729	76578735-76578740
ENSBTAP00000015528	5	OAR14	-	59744997-59745928	59745938-59746020
ENSP00000357057	5	OAR1	+	109491096-109499654	109490696-109491095
ENSP00000285093	5	OAR23	-	49893091-49916588	49921637-49921837
ENSBTAP00000027858	5	OAR15	-	75989672-76017383	76017384-76017386
ENSP00000280154	5	OAR22	+	30511028-30525461	30504360-30504463	30511027-30511027
ENSBTAP00000008669	5	OAR5	+	72937959-72941587	72937954-72937958
ENSBTAP00000039717	5	OAR5	-	87979396-87985046	87985047-87985053
ENSBTAP00000024233	5	OAR3	+	205203790-205208751	205196957-205197116	205203769-205203789
ENSP00000351933	5	OAR2	-	89562365-89564218	89564219-89564351	89564358-89564473
ENSP00000221665-D2	5	OAR14	-	58691944-58692312	58692361-58692455
ENSBTAP00000002495	5	OAR11	+	36993105-37005974	36992870-36993104
ENSP00000312318	5	OAR21	+	41501207-41502425	41501187-41501206
GLEAN_10014153	5	OAR23	-	35021985-35022716	35022717-35022771
ENSP00000385312	5	OAR11	+	55533754-55541388	55533724-55533753
ENSP00000302046-D17	5	OAR7	-	23384746-23384970	23384971-23385163
GLEAN_10001607	5	OAR4	+	5308604-5312518	5308523-5308603
GLEAN_10008425	5	OAR1	+	240132060-240132866	240131986-240132059
ENSBTAP00000052786	5	OAR10	-	22081146-22092397	22092398-22092451	22092462-22092565
GLEAN_10010808	5	OAR8	+	77551227-77564007	77551156-77551226
GLEAN_10000492	5	OAR24	+	33590362-33591444	33590316-33590361
ENSBTAP00000023162	5	OAR3	+	33677361-33683810	33677219-33677275	33677319-33677360
ENSBTAP00000008351	5	OAR1	-	104889807-104892318	104892319-104892405
ENSBTAP00000016349	5	OAR18	+	25037279-25045887	25030227-25030280	25037259-25037278
ENSBTAP00000037736	5	OAR3	-	189357799-189358139	189358140-189358184	189363733-189363990	189364034-189364103
ENSP00000386862	5	OAR1	-	5619868-5639638	5639639-5639658
ENSBTAP00000040402	5	OAR5	-	66239106-66269184	66269185-66269190
GLEAN_10002448	5	OAR20	-	26347926-26350219	26350220-26350250
ENSBTAP00000029256	5	OAR7	+	41740095-41752981	41738259-41738400
ENSBTAP00000026394	5	OAR11	+	50434165-50435333	50434102-50434164
GLEAN_10020832	5	OAR3	-	199642478-199643023	199643024-199643033
ENSBTAP00000006731	5	OAR6	+	39736364-39751963	39736333-39736363
ENSBTAP00000016671	5	OAR2	+	118886935-118895891	118885359-118885577	118886913-118886934
ENSBTAP00000020129	5	OAR16	-	37328176-37441001	37441002-37441079
ENSP00000361459	5	OARX	+	108552692-108617680	108552677-108552691
ENSBTAP00000028888-D2	5	OAR11	-	9687982-9700449	9700450-9700450
ENSBTAP00000009496	5	OAR11	-	55367129-55374589	55374590-55374594
GLEAN_10019196	5	OAR6	-	107589847-107590122	107590123-107590156
ENSP00000256104	5	OAR9	-	57565054-57569571	57569572-57569626
ENSP00000222266	5	OAR14	+	45406074-45406977	45405726-45405824	45405834-45406073
ENSP00000327916	5	OAR24	+	18143902-18171568	18141181-18141455	18143885-18143901
ENSP00000379374	5	OAR18	-	53887111-53897098	53897099-53897099
ENSBTAP00000038735	5	OAR2	+	235075518-235140645	235075437-235075517
GLEAN_10008926	5	OAR2	-	177969750-177970226	177970227-177970292
ENSBTAP00000029468	5	OAR17	-	70891534-70891719	70891720-70891806
ENSP00000348010	5	OAR18	+	53864623-53885822	53864589-53864622
ENSP00000328150	5	OAR11	+	35045837-35047120	35045805-35045836
ENSBTAP00000052005	5	OAR9	+	46254651-46255172	46254385-46254650
ENSP00000222120	5	OAR5	-	13567274-13573950	13573951-13573974
ENSBTAP00000006918	5	OAR15	-	51644695-51650532	51650533-51651315	51651325-51651429	51651435-51652707	51652749-51653865	51653884-51654100	51654104-51654404	51654413-51654508	51654514-51654933
ENSP00000352668	5	OAR13	-	64205190-64208051	64208052-64208079	64210722-64210811
ENSP00000216455	5	OAR7	+	67403974-67425970	67401240-67401359	67403973-67403973
ENSBTAP00000016414	5	OAR3	+	199618390-199620338	199616787-199617029
ENSBTAP00000006791	5	OAR15	-	21916920-21921496	21922549-21922739
ENSP00000379696	5	OAR9	+	54705829-54710570	54698528-54698613	54705800-54705828
ENSBTAP00000028803	5	OAR13	-	6474543-6730123	6730124-6730196
ENSBTAP00000026038	5	OAR1	+	129038863-129052849	129038767-129038862
ENSBTAP00000043944	5	OAR19	+	37735915-37741269	37735800-37735914
GLEAN_10010069	5	OAR1	+	216119994-216120350	216119971-216119993
ENSP00000265093	5	OAR16	+	4798211-4817861	4798172-4798210
ENSP00000359300	5	OARX	+	68725729-68728371	68725728-68725728
ENSP00000229238	5	OAR3	+	207314702-207315588	207314570-207314701
ENSBTAP00000002506	5	OAR2	-	15877941-15902071	15902072-15902078
ENSBTAP00000006987	5	OAR3	-	216191409-216201277	216201278-216201367
ENSP00000366525	5	OAR14	+	54369410-54370623	54369219-54369409
ENSP00000394772	5	OAR12	-	77975364-77986213	77986214-77986214
ENSBTAP00000006593	5	OAR4	+	70072024-70080518	70066968-70067279
ENSBTAP00000051256-D2	5	OAR20	+	30339790-30340455	30339743-30339789
GLEAN_10002103	5	OAR20	-	7941305-7944447	7944448-7944542	7944605-7944694	7944719-7945025	7945042-7945131
ENSP00000282059	5	OAR23	+	46416878-46460162	46416807-46416877
ENSP00000265965	5	OAR15	+	34281713-34335279	34281665-34281712
ENSP00000422319	5	OAR5	+	48420831-48435386	48420645-48420830
GLEAN_10010518	5	OAR17	+	11781176-11861465	11781136-11781175
ENSP00000347919	5	OAR15	-	51545880-51546119	51546120-51546141	51548580-51548683
ENSBTAP00000050877	5	OAR3	-	193252919-193277960	193277961-193277986
ENSBTAP00000017091	5	OARX	-	56748687-56750326	56750327-56750330
ENSBTAP00000037730	5	OAR10	-	17332174-17382170	17382171-17382178
GLEAN_10020223	5	OAR19	+	17044459-17044821	17044416-17044458
ENSBTAP00000049031	5	OAR11	+	22032609-22067444	22032598-22032608
ENSBTAP00000016348	5	OAR19	-	50521736-50522536	50522537-50522537
ENSBTAP00000020333	5	OAR3	-	7319169-7344892	7344893-7344927
ENSP00000279146-D2	5	OAR21	+	43124104-43129962	43123986-43124103
ENSBTAP00000044311	5	OAR12	-	30252821-30253642	30253643-30254083
ENSBTAP00000016918	5	OAR7	+	21481387-21486421	21481183-21481386
ENSP00000327070	5	OAR24	+	34315380-34323967	34315376-34315379
ENSBTAP00000009534	5	OAR24	+	1156308-1156457	1156258-1156307
ENSP00000397054	5	OAR25	-	33960845-33968268	33968269-33968345	33968493-33968703
ENSP00000346464	5	OAR1	-	99950386-99961929	99961930-99961969
ENSBTAP00000029268	5	OAR13	+	10484912-10497491	10484894-10484911
ENSP00000282032	5	OAR15	+	59399165-59402695	59389778-59390088	59399111-59399164
ENSP00000298295	5	OAR25	+	42891931-42892557	42891693-42891778	42891803-42891892	42891903-42891930
ENSP00000358511	5	OAR8	+	49213381-49214799	49213283-49213372
ENSP00000426629	5	OAR26	+	14967840-14995789	14960111-14960653	14960659-14960749	14960834-14960941	14962226-14962350	14964242-14964438	14966570-14966669	14967615-14967755
ENSBTAP00000032258	5	OAR20	+	26655251-26656343	26654528-26655250
ENSP00000387606	5	OAR19	+	49871824-49877242	49871723-49871823
ENSP00000371897	5	OAR18	+	41540024-41597408	41539853-41540023
ENSBTAP00000007115	5	OAR2	-	202938600-202944577	202944578-202944585	202945480-202945660
ENSP00000385025	5	OAR11	-	33969774-33974824	33974825-33975073
ENSP00000366982	5	OAR2	-	50940601-50950110	50950111-50950125
ENSP00000370826	5	OAR2	+	43505973-43524855	43505938-43505972
ENSBTAP00000006510	5	OAR7	+	23261479-23261970	23261449-23261478
ENSBTAP00000022496	5	OAR3	-	161526502-161534309	161534310-161534347
GLEAN_10004848	5	OAR1	+	106554754-106556091	106554649-106554753
ENSBTAP00000007340	5	OAR20	+	26400661-26403069	26400222-26400424	26400658-26400660
ENSBTAP00000026372	5	OAR4	-	46405307-46414200	46414201-46414211
ENSBTAP00000022529	5	OAR3	+	37859095-37881942	37858403-37858659	37859081-37859094
ENSBTAP00000011448	5	OAR10	+	29794158-29810729	29793151-29793421	29794133-29794157
ENSP00000369004	5	OARX	-	14893580-14924913	14924914-14924946
ENSP00000355607	5	OAR25	+	2848968-2885877	2848889-2848967
ENSP00000376037	5	OAR14	+	45323876-45325370	45322185-45322318	45323857-45323875
ENSBTAP00000014056	5	OAR8	+	32160231-32212922	32159898-32160230
GLEAN_10011422	5	OAR3	+	163097596-163098549	163097528-163097595
ENSP00000264010	5	OAR14	+	34324459-34340825	34315372-34315418	34324447-34324458
ENSBTAP00000023118	5	OAR1	+	16896888-16903611	16896876-16896887
ENSP00000227758	5	OAR15	-	5856084-5875757	5875758-5876079
ENSBTAP00000028994	5	OAR1	+	53618519-53627187	53618282-53618518
ENSP00000389732	5	OAR5	-	3611438-3627446	3627447-3627472
ENSBTAP00000014799	5	OAR1	-	185254181-185294136	185294137-185294143
GLEAN_10014579	5	OAR11	+	44093342-44093851	44093309-44093341
ENSBTAP00000008639	5	OAR15	+	13338430-13365036	13335201-13335293	13338425-13338429
ENSP00000342889	5	OAR9	-	76970823-76971357	76971358-76971491
ENSP00000261942	3	OAR5	+	35804225-35834996	35834997-35835060
ENSBTAP00000019786	3	OAR11	-	33895908-33910903	33893796-33894598	33895132-33895214	33895413-33895510	33895518-33895671	33895674-33895907
ENSP00000253811	3	OAR5	-	50402216-50482478	50400457-50402215
ENSBTAP00000027852	3	OAR3	-	111654192-111669859	111652493-111653177	111653179-111654191
ENSP00000320485	3	OAR2	-	240289815-240333072	240288811-240289814
ENSP00000359039	3	OAR1	+	85127026-85130495	85132519-85132745	85132995-85134037	85134039-85134128
ENSP00000252655	3	OAR8	-	82399507-82412382	82399361-82399450	82399456-82399506
ENSBTAP00000048497	3	OAR12	-	69002081-69015867	69001723-69002080
ENSBTAP00000039600	3	OAR26	+	31645017-31649981	31649982-31651095
ENSP00000354720	3	OAR22	+	30195079-30232008	30232009-30232218
ENSP00000254029	3	OARX	-	98858238-98945412	98858184-98858237
ENSP00000300965	3	OAR5	-	5677690-5682354	5677497-5677689
ENSBTAP00000008329	3	OAR14	+	38183274-38185983	38185984-38186651
ENSP00000328777	3	OAR5	-	104245638-104293997	104245623-104245637
GLEAN_10020950	3	OAR25	+	31366495-31366953	31366954-31366979	31367021-31368445	31368461-31368743	31368794-31369030
ENSBTAP00000010815	3	OAR5	+	48455945-48459566	48459567-48460423
ENSBTAP00000014785	3	OAR5	-	5721704-5724608	5721583-5721655	5721689-5721703
ENSBTAP00000007519	3	OAR2	-	87647578-87655290	87641795-87642090	87647558-87647577
ENSP00000410403	3	OAR11	-	19764510-19768146	19764204-19764509
GLEAN_10021147	3	OAR3	-	165058834-165090890	165058667-165058833
ENSBTAP00000019129	3	OAR1	-	97109519-97120962	97105030-97109518
ENSBTAP00000046091	3	OAR25	-	7078925-7126031	7076420-7076519	7076532-7077803	7078756-7078924
GLEAN_10013385	3	OAR3	-	36593966-36594265	36593806-36593965
ENSP00000374221	3	OAR11	+	55009126-55026999	55027000-55027038
ENSP00000422007	3	OAR21	+	42357787-42369569	42369745-42369929
ENSBTAP00000000055	3	OAR24	+	41439727-41440501	41440502-41440765
ENSP00000397644	3	OAR7	+	51077894-51217519	51217520-51217765	51217783-51217872
GLEAN_10014599	3	OAR9	-	82978060-82978371	82977989-82978059
ENSBTAP00000013193	3	OAR26	-	13560943-13602286	13559955-13560942
ENSBTAP00000027614	3	OAR5	+	2725222-2728027	2728028-2728206	2728214-2728306
ENSP00000420393	3	OAR3	+	1997274-2003265	2003266-2003841
ENSBTAP00000017067	3	OAR3	-	8064568-8098123	8064321-8064567
ENSBTAP00000020388	3	OAR1	+	99828033-99844995	99844996-99846198
ENSP00000309757	3	OAR2	-	45973764-45995260	45970683-45971615	45973763-45973763
ENSP00000398401	3	OAR4	-	9141309-9159094	9140487-9141052	9141059-9141308
ENSBTAP00000039083	3	OAR1	+	264730478-264734683	264734684-264734795
ENSP00000354111	3	OAR13	-	53240492-53242390	53240488-53240491
ENSBTAP00000014035	3	OAR1	-	103912607-103915165	103912603-103912606
ENSBTAP00000019994	3	OAR18	-	22091187-22112253	22084504-22084587	22088859-22089774	22089783-22091186
ENSP00000216951	3	OAR13	-	63562431-63583485	63562092-63562430
ENSP00000361095	3	OAR1	+	19972233-19974156	19974157-19974239
ENSP00000340176	3	OAR26	+	25178085-25276826	25276827-25276946
ENSBTAP00000013242	3	OAR23	-	33606487-33625615	33605259-33606486
GLEAN_10006168	3	OAR24	-	28030092-28033917	28029747-28030091
GLEAN_10008542	3	OAR14	-	10304489-10304755	10304482-10304488
ENSBTAP00000029454	3	OAR17	+	69102612-69151541	69151542-69151558
ENSBTAP00000042293	3	OAR3	-	161719314-161721575	161718694-161719313
ENSP00000391551	3	OAR1	+	160607252-160618108	160618109-160618336	160618360-160618771
ENSBTAP00000022480	3	OAR16	-	14049052-14072068	14047910-14049051
ENSP00000238789	3	OAR3	-	31048122-31155692	31047876-31048121
ENSP00000250101	3	OAR11	-	24835809-24838117	24829560-24829659	24829782-24830180	24833841-24835808
ENSBTAP00000024795	3	OAR18	+	20769969-20770807	20770808-20771070
ENSBTAP00000043333	3	OAR5	-	10855134-10861210	10854677-10855133
ENSBTAP00000018540	3	OAR6	-	97007761-97020882	97006124-97007013	97007147-97007592	97007620-97007760
GLEAN_10010460	3	OAR3	-	18705385-18708616	18703475-18704295	18704314-18704982	18704995-18705384
GLEAN_10018672	3	OAR3	-	33711875-33712218	33710953-33711214	33711851-33711874
ENSBTAP00000011892	3	OAR21	-	48110454-48111788	48110381-48110453
GLEAN_10002540	3	OAR22	+	22343216-22348602	22348603-22348620
ENSBTAP00000025495	3	OAR3	-	149862848-149868675	149862121-149862580	149862614-149862758	149862790-149862847
ENSP00000265175	3	OAR6	-	16036805-16099058	16036030-16036311	16036325-16036804
ENSP00000263084	3	OAR11	+	22745128-22746433	22746434-22746773
ENSBTAP00000020228	3	OAR7	+	40122943-40126843	40126844-40127076
ENSBTAP00000027191	3	OAR9	-	28331912-28339377	28331453-28331911
ENSBTAP00000006857-D2	3	OAR20	+	25040703-25046009	25046010-25046144
ENSP00000282561	3	OAR8	-	16965004-16966152	16963991-16964815	16964821-16964971	16964973-16965003
ENSP00000335557	3	OAR13	+	3319793-3387029	3387030-3388301	3388310-3388704	3388729-3388940	3388995-3389595
ENSP00000419395	3	OAR13	-	28551771-28570513	28549085-28549415	28549459-28549813	28551643-28551770
ENSBTAP00000012520	3	OAR16	-	14119628-14140582	14119482-14119571	14119588-14119627
ENSBTAP00000001425	3	OAR20	-	13054512-13060798	13054308-13054511
ENSP00000299641	3	OAR25	-	28411795-28416968	28411506-28411794
ENSBTAP00000018659	3	OAR6	-	90361846-90376167	90359149-90359412	90359416-90361845
ENSP00000384656	3	OAR21	-	38248141-38248971	38248037-38248140
ENSBTAP00000016957	3	OAR2	+	203108539-203111881	203111882-203112010
ENSBTAP00000042852	3	OAR17	+	63316261-63320526	63320527-63321336	63321341-63321556	63321585-63321677
ENSBTAP00000024017	3	OAR22	+	41913317-41947014	41947015-41947250
ENSP00000368237	3	OAR3	+	85407087-85444261	85444262-85445862	85445871-85445964
ENSP00000294889	3	OAR12	+	21947444-21956969	21956970-21957316
ENSP00000415436	3	OAR3	+	137227022-137244418	137244419-137245011
ENSP00000265523	3	OAR4	-	76652100-76673880	76650864-76650922	76650960-76652099
ENSBTAP00000006382	3	OAR7	-	59115091-59136263	59115024-59115090
ENSBTAP00000025155	3	OAR7	+	67445093-67499027	67499028-67499662
ENSP00000394183	3	OAR5	-	43708664-43710250	43704175-43704443	43704449-43704508	43708558-43708663
ENSBTAP00000005354	3	OAR8	+	75489245-75496522	75496523-75496581
ENSP00000311677	3	OAR2	-	239407973-239422987	239406961-239407972
ENSP00000362344	3	OAR3	-	7777350-7789788	7777101-7777338	7777343-7777349
ENSP00000254584	3	OAR15	+	46198975-46202505	46202506-46203061
ENSBTAP00000023543	3	OAR1	-	27969029-27987183	27969010-27969028
ENSP00000403794	3	OAR24	-	1304641-1304811	1304310-1304640
ENSBTAP00000004143	3	OAR25	-	14263896-14316953	14259746-14263895
GLEAN_10020477	3	OAR2	-	106769990-106804818	106769925-106769989
ENSP00000343398	3	OAR19	-	7332513-7334006	7332496-7332512
ENSBTAP00000044440	3	OAR15	+	30720397-30806810	30806811-30806877	30807927-30809401
ENSP00000333938	3	OAR1	+	53521181-53550163	53550164-53551099	53551111-53551202
ENSBTAP00000052289	3	OAR9	+	28486837-28499677	28499678-28500212
GLEAN_10008463	3	OARX	-	68575819-68576145	68575424-68575513	68575561-68575818
ENSBTAP00000026309	3	OAR3	+	205756201-205767052	205767053-205768636
ENSBTAP00000003130	3	OAR3	-	217551476-217564072	217550939-217551356
ENSBTAP00000000733	3	OAR25	-	6774473-6781015	6773831-6774472
ENSP00000378408	3	OAR9	-	13348996-13349493	13348919-13348995
ENSBTAP00000022767	3	OAR1	-	85361480-85375681	85359353-85359442	85359446-85361479
ENSP00000427463	3	OAR26	+	6467252-6471256	6471257-6471344	6471352-6474571
ENSP00000380349	3	OAR7	+	34557410-34611888	34611889-34612305	34612327-34612508
GLEAN_10021799	3	OAR3	-	43514875-43597055	43514724-43514874
ENSBTAP00000014735	3	OAR21	+	6746598-6786769	6786770-6787140
ENSBTAP00000044540	3	OAR24	+	1348875-1349312	1349313-1350007
ENSBTAP00000029091	3	OAR25	+	2559678-2577764	2580560-2580894	2580924-2581062	2581079-2581168
ENSP00000300302	3	OAR14	+	24132168-24139808	24139809-24140411
ENSBTAP00000009186	3	OAR3	+	96249154-96269532	96269533-96269593
ENSP00000416002	3	OARX	+	49996191-50002020	50002021-50002252	50002279-50003040
ENSBTAP00000007090	3	OAR14	-	48049304-48054397	48049220-48049303
ENSP00000377191	3	OAR4	-	48234744-48310075	48234590-48234743
ENSBTAP00000037975	3	OAR2	-	229889984-229898544	229889738-229889983
ENSP00000342858	3	OAR7	-	62394091-62465176	62393021-62394090
ENSP00000020945	3	OAR9	-	32704108-32706555	32703495-32704107
GLEAN_10005622	3	OAR1	-	20562784-20563641	20562624-20562783
ENSBTAP00000010436	3	OAR1	+	154020589-154032871	154032872-154033227	154033241-154034467
ENSP00000262126	3	OAR23	+	42040575-42101115	42101116-42101578	42101594-42102057
ENSBTAP00000038633	3	OAR18	-	27406540-27435968	27405632-27406539
GLEAN_10017983	3	OAR3	-	142033590-142041300	142033310-142033589
ENSBTAP00000053446	3	OAR25	-	6818438-6901434	6818349-6818437
ENSP00000367445	3	OAR13	+	28761499-28762347	28762348-28762407
ENSBTAP00000016432	3	OAR25	+	24377894-24431190	24431191-24431918
ENSBTAP00000019527	3	OAR3	-	92772426-92775705	92766426-92770885	92770917-92772425
ENSBTAP00000038495	3	OAR2	+	119569156-119642828	119642829-119643465
ENSP00000354945	3	OAR13	+	26959090-26983375	26983376-26983399
ENSP00000403438	3	OAR6	-	97136109-97155603	97135202-97135523	97135526-97136108
GLEAN_10018630	3	OAR3	+	173401501-173403947	173403948-173404031	173404042-173404132
ENSP00000360363	3	OARX	-	88324189-88325145	88324014-88324188
ENSP00000215730	3	OAR17	+	71999367-72002695	72002696-72003055
ENSP00000262288	3	OAR11	+	7382016-7406903	7406904-7406984	7407015-7407403
ENSBTAP00000017603	3	OAR2	+	61663117-61668036	61668037-61668440
ENSP00000357844	3	OAR8	-	26486063-26595413	26485186-26486062
ENSBTAP00000027106	3	OAR11	-	14743970-14745067	14743838-14743969
ENSP00000321449	3	OAR3	-	217074978-217077239	217074974-217074977
ENSP00000222718	3	OAR4	+	68251590-68253313	68253314-68253315	68253386-68253430
ENSBTAP00000035345	3	OAR11	+	10645651-10739973	10739974-10740806	10740820-10741100
ENSP00000307218	3	OAR26	-	37514480-37515352	37514441-37514479
ENSBTAP00000000160	3	OAR17	-	52081070-52091321	52080388-52080978	52081028-52081069
GLEAN_10020561	3	OAR1	+	244184571-244203801	244203802-244203915	244203926-244204015
ENSBTAP00000026163	3	OAR9	+	93445287-93473851	93473852-93474208
ENSBTAP00000003332	3	OAR3	-	75496582-75549240	75493996-75494232	75496580-75496581
ENSP00000357588	3	OAR8	-	21417877-21424674	21417516-21417876
ENSBTAP00000025006	3	OAR13	-	56769707-56776770	56769225-56769706
ENSP00000324173	3	OAR3	+	10225002-10228735	10228736-10229087
ENSP00000396839	3	OAR8	-	88899515-88912834	88898358-88898985	88899175-88899514
ENSBTAP00000022236	3	OAR19	-	54339296-54340170	54338848-54339110	54339143-54339273	54339278-54339295
ENSP00000325881	3	OAR1	+	164502544-164521097	164521098-164521303
ENSBTAP00000012301	3	OAR11	-	61069234-61076464	61069128-61069233
ENSP00000352282	3	OAR7	+	39624079-39652165	39652166-39652213	39652221-39652312
GLEAN_10007781	3	OAR23	-	32996265-32997373	32995127-32995216
GLEAN_10010696	3	OAR20	-	12135606-12136766	12135448-12135605
ENSBTAP00000000800	3	OAR1	+	105266613-105277260	105277261-105277580
ENSBTAP00000002904	3	OAR21	+	41007141-41009163	41009164-41009518
ENSBTAP00000025703	3	OAR13	+	4895946-4903529	4903530-4903903
ENSBTAP00000015719	3	OAR5	-	10966929-10974792	10966741-10966928
ENSBTAP00000002634	3	OAR3	+	31193953-31206514	31206515-31207651
ENSBTAP00000016153	3	OAR14	-	52052084-52053407	52051993-52052083
ENSP00000355204	3	OAR9	+	37224871-37225161	37225162-37225182
ENSP00000371789	3	OAR13	-	60101006-60101731	60100948-60101005
ENSBTAP00000025978	3	OAR10	+	16303228-16309543	16309544-16310454
ENSP00000327255	3	OAR7	+	69375317-69384508	69385708-69387080	69387097-69387501
ENSP00000266263	3	OAR17	+	69492308-69494955	69494956-69495108	69499638-69499950	69499959-69500071	69500110-69500184
ENSBTAP00000035017	3	OAR11	+	23932471-23932752	23932753-23932941
ENSP00000311857	3	OAR23	-	43668645-43707030	43662044-43662395	43668472-43668569	43668576-43668644
ENSP00000318423	3	OAR18	+	5047103-5054056	5054057-5054122
ENSBTAP00000000244	3	OAR11	-	5318347-5339852	5318155-5318244	5318257-5318346
ENSP00000414880	3	OAR20	+	7519896-7520210	7520211-7520455
ENSBTAP00000007299	3	OAR7	-	39958947-40037289	39957761-39958866	39958870-39958946
ENSP00000285848	3	OAR7	-	21687182-21701588	21680151-21684156	21684158-21684287	21684290-21686064	21686068-21687181
ENSP00000301042	3	OAR3	+	137967553-137972726	137972727-137972903	137972911-137973047
ENSBTAP00000043881	3	OAR25	+	37512500-37523299	37523300-37524026
ENSBTAP00000013355	3	OAR2	-	137155582-137192769	137155406-137155581
ENSBTAP00000022387-D2	3	OAR20	+	7708992-7710371	7710372-7710377	7710398-7710492
ENSP00000378213	3	OAR2	-	10681267-10684808	10680603-10681183	10681188-10681266
ENSBTAP00000025659	3	OAR23	-	57439386-57453917	57438379-57439385
ENSBTAP00000003441	3	OAR13	+	31267492-31305815	31305816-31306861
ENSP00000298292	3	OAR7	-	39573698-39578953	39573678-39573697
GLEAN_10018235	3	OAR7	+	21314663-21315523	21315524-21315615
ENSBTAP00000011793	3	OAR9	-	37544483-37590766	37544012-37544470
ENSBTAP00000023697	3	OAR11	+	28450847-28479181	28479182-28479291
ENSBTAP00000049940	3	OAR3	+	205832438-205840286	205840287-205840489
ENSP00000262482	3	OAR11	-	26058164-26061901	26057968-26058163
GLEAN_10010839	3	OAR1	+	264153771-264154148	264154149-264154152
ENSP00000410298	3	OAR25	-	28422773-28473885	28422066-28422345	28422387-28422772
ENSP00000398661	3	OAR19	-	43405629-43561325	43404748-43405628
ENSP00000325919	3	OAR23	+	43640794-43647570	43647571-43647738
GLEAN_10017771	3	OAR3	-	154718393-154718698	154718352-154718392
ENSBTAP00000006181	3	OAR5	+	651604-702952	702953-703459
GLEAN_10009988	3	OAR16	-	22593325-22621058	22591840-22592759	22592761-22593028	22593032-22593324
ENSBTAP00000008837	3	OAR1	-	97787828-97788907	97786792-97787827
ENSP00000368516	3	OAR15	-	56354509-56400466	56352899-56353887	56353914-56354508
ENSP00000348730	3	OAR25	-	29603723-29613770	29600496-29603722
ENSP00000304226	3	OAR15	+	62248804-62304089	62304090-62305649
ENSBTAP00000021123	3	OAR1	+	183723707-183729593	183729594-183729645
ENSBTAP00000006052	3	OAR26	+	36680132-36736132	36736133-36736687
ENSBTAP00000040111	3	OAR19	-	60608-74316	59800-60292	60298-60607
ENSP00000366829	3	OARX	-	51304540-51319634	51304322-51304539
ENSP00000229390	3	OAR17	-	62790253-62797622	62789696-62790252
ENSBTAP00000003273	3	OAR5	-	10042602-10051828	10042495-10042601
ENSP00000358089	3	OAR22	-	38834168-38846486	38833191-38833550	38833552-38834167
ENSP00000425347	3	OAR6	-	2316521-2333199	2316394-2316520
ENSP00000340691	3	OAR26	+	31875104-31875265	31877832-31877957	31877980-31878209
ENSP00000356130	3	OAR12	-	1868484-1896821	1867911-1868483
ENSBTAP00000050192	3	OAR25	-	42864275-42864952	42864113-42864274
ENSP00000275072	3	OAR8	-	48379053-48391662	48376147-48379052
ENSP00000406955	3	OAR1	-	245983503-245987114	245983484-245983502
ENSP00000338477	3	OAR25	-	12585602-12586846	12585058-12585601
ENSBTAP00000018702	3	OAR4	-	25792977-25888143	25792140-25792976
ENSP00000261486	3	OAR7	+	1271561-1444346	1444347-1444686
ENSP00000358335	3	OAR8	+	47069673-47140206	47140207-47140890	47140908-47141339
ENSBTAP00000039717	3	OAR5	-	87979396-87985046	87979140-87979229	87979241-87979395
ENSBTAP00000004227	3	OAR7	-	8621998-8635724	8621881-8621997
ENSBTAP00000021731	3	OAR20	-	31746961-31758602	31745431-31746960
ENSBTAP00000003504	3	OAR7	-	20625008-20630022	20625003-20625007
ENSBTAP00000021640	3	OAR14	-	50505900-50528256	50505818-50505899
ENSP00000419413	3	OAR1	-	249356548-249432516	249356158-249356547
ENSP00000385217	3	OAR18	+	32197257-32197694	32197695-32198048	32198063-32198112
ENSBTAP00000000357	3	OAR6	-	63445959-63469884	63445556-63445804	63445868-63445958
ENSP00000350332	3	OAR14	+	55468896-55491378	55491379-55491385	55491950-55492841
ENSP00000296626	3	OAR5	+	107533854-107556035	107556036-107557034
ENSP00000263697	3	OAR2	+	239016075-239037870	239037871-239038566
ENSP00000403214	3	OAR7	-	11176557-11220986	11176374-11176467	11176472-11176556
GLEAN_10017396	3	OAR11	-	38273434-38284084	38272546-38272969	38272984-38273433
ENSBTAP00000014537	3	OARX	-	66643461-66667396	66643312-66643400	66643417-66643460
ENSP00000419879	3	OAR13	+	46733202-46747685	46747686-46747767
ENSP00000381220	3	OAR8	+	13176208-13197060	13197061-13197280
ENSP00000276079	3	OARX	+	57564356-57571211	57571212-57571710
ENSBTAP00000024313	3	OAR13	-	35277213-35355579	35276230-35277212
ENSBTAP00000011146-D2	3	OAR1	+	260276484-260298099	260298100-260298153
ENSBTAP00000013630	3	OAR5	-	12661007-12665076	12660844-12661006
GLEAN_10014153	3	OAR23	-	35021985-35022716	35021921-35021984
GLEAN_10014765	3	OAR5	-	22759707-22768866	22758814-22759057	22759075-22759449	22759472-22759706
ENSP00000385312	3	OAR11	+	55533754-55541388	55541389-55542075	55542091-55542693
ENSP00000301608	3	OAR11	+	54982509-55001953	55001954-55003093
ENSBTAP00000012326	3	OAR4	+	91260334-91261991	91261999-91262084
ENSBTAP00000009887	3	OAR17	-	44252419-44255692	44251646-44252418
GLEAN_10004296	3	OAR3	+	103896650-103897798	103897799-103898720
ENSP00000347596	3	OAR3	+	67645874-67715697	67715698-67716136
ENSP00000392330	3	OARX	+	68138883-68167366	68167367-68167664
ENSBTAP00000026460	3	OAR12	-	10143530-10146134	10143220-10143529
ENSP00000408910	3	OAR3	+	161772095-161785196	161785197-161785522
ENSP00000358202	3	OAR22	+	36955101-36959483	36959484-36959908	36959910-36960004
ENSBTAP00000023595	3	OAR16	+	23471148-23504665	23504666-23507379
ENSBTAP00000007164	3	OAR1	-	42107882-42149338	42107674-42107881
ENSBTAP00000021771	3	OAR12	+	63284086-63308242	63308243-63308247	63308816-63308937	63308974-63309901
ENSBTAP00000052786	3	OAR10	-	22081146-22092397	22079438-22081145
ENSBTAP00000029455	3	OAR2	-	245985369-245993888	245984093-245985368
GLEAN_10002582	3	OAR5	-	4123923-4125603	4123682-4123922
ENSP00000385774	3	OAR12	+	27764088-27789592	27789593-27790450
ENSBTAP00000022033	3	OAR19	+	10706426-10799592	10806551-10806608	10809275-10809632
ENSP00000331100	3	OAR3	-	134777012-134779030	134775819-134777011
ENSBTAP00000005554	3	OAR26	+	32542339-32569122	32569123-32569338
GLEAN_10019687	3	OAR13	+	58057430-58094579	58094580-58094610
ENSP00000356941	3	OAR1	-	110961583-110971076	110960926-110961427	110961517-110961582
ENSBTAP00000020623	3	OAR16	+	6876586-6919951	6919952-6920233
ENSP00000329858	3	OAR9	-	28392967-28394304	28392492-28392966
ENSP00000378947	3	OAR3	-	144220185-144371950	144220138-144220184
ENSBTAP00000001709	3	OAR22	+	10370563-10393336	10393337-10393496	10393499-10393595
ENSBTAP00000041163	3	OAR5	-	41628440-41631939	41628126-41628439
GLEAN_10016726	3	OAR21	-	11348724-11349005	11348594-11348681	11348698-11348723
GLEAN_10017916	3	OAR2	-	8421395-8422342	8421299-8421394
ENSBTAP00000026109	3	OAR24	-	17534098-17545695	17533286-17534097
ENSBTAP00000020855	3	OAR19	-	53441994-53443016	53441109-53441405	53441411-53441723	53441729-53441876	53441899-53441993
ENSP00000324560	3	OAR17	-	44950800-44971658	44949162-44950799
ENSBTAP00000019529	3	OAR3	-	130939359-130965913	130939263-130939358
ENSBTAP00000021043	3	OAR2	-	133262795-133263708	133262286-133262380	133262388-133262771
ENSBTAP00000018777	3	OAR3	-	163241427-163244340	163238940-163241426
ENSP00000242770	3	OAR5	+	10629006-10631748	10631749-10631787	10631793-10631993
ENSBTAP00000005300	3	OAR18	+	60230545-60266708	60266709-60267080	60269768-60269835	60269852-60269942
ENSP00000268446	3	OAR20	+	49469522-49529146	49529147-49529157	49529167-49529568	49529587-49530637	49530648-49531047	49531076-49531222	49531235-49531964	49531968-49532058
ENSP00000411565	3	OAR10	-	19620978-19653564	19620457-19620977
ENSP00000383989	3	OAR3	-	216304569-216305962	216303605-216304568
ENSBTAP00000010466	3	OAR13	+	69153188-69209430	69209431-69210009
ENSP00000399585	3	OAR20	-	31945168-31976337	31942519-31942608	31942618-31945167
GLEAN_10008063	3	OAR13	+	23460093-23463337	23463338-23464559
ENSBTAP00000004233	3	OAR16	-	26530932-26532238	26530746-26530931
ENSP00000338030	3	OAR3	+	103926328-103936010	103936011-103938095	103938101-103938617	103938672-103938903
ENSP00000247207	3	OAR7	+	73562870-73564767	73564768-73564787
ENSBTAP00000022082	3	OAR3	-	96091077-96091610	96089768-96089858	96089872-96090019	96090054-96090259	96090327-96090416	96090438-96091076
ENSP00000358140	3	OAR22	-	38379268-38405037	38378690-38379267
GLEAN_10004286	3	OAR18	+	66865799-66866650	66866651-66866731
ENSP00000405330	3	OAR8	+	75842728-76079349	76079350-76083664
ENSBTAP00000025044	3	OAR13	+	51852110-51856559	51856560-51856759	51856761-51857361	51858095-51858283	51858285-51858376	51858422-51858709
ENSP00000310170	3	OAR21	-	41751532-41757264	41751406-41751531
GLEAN_10016160	3	OAR1	-	121199740-121210696	121199575-121199675	121199679-121199739
ENSBTAP00000019328	3	OAR3	+	204182248-204201426	204201427-204201621
ENSBTAP00000017326	3	OAR7	+	35261488-35270515	35270516-35271692
ENSBTAP00000015111	3	OAR2	+	23764205-23765341	23765342-23765410	23765470-23765586
ENSP00000369154	3	OAR10	+	23133969-23156722	23156723-23157164
ENSBTAP00000021525-D2	3	OAR13	+	60607184-60611547	60611548-60611625
ENSP00000222266	3	OAR14	+	45406074-45406977	45406978-45407097
ENSBTAP00000005113	3	OAR1	-	271870601-271873255	271868022-271870600
ENSP00000356552	3	OAR12	+	60280316-60298417	60298418-60298556	60298562-60300348
ENSBTAP00000026327	3	OAR17	-	56765624-56796535	56765414-56765623
ENSBTAP00000008055	3	OAR1	+	19140196-19144553	19144554-19144792
ENSP00000335341	3	OAR12	-	27795572-28088437	27791659-27795571
ENSP00000339328	3	OAR14	-	50664237-50676332	50664036-50664099	50664132-50664236
ENSP00000347041	3	OAR12	-	129899-135678	128391-129898
ENSBTAP00000005668	3	OAR6	-	57061710-57082749	57061705-57061709
ENSBTAP00000005558	3	OAR9	-	34771991-34786901	34771162-34771990
ENSBTAP00000000637	3	OAR2	-	103969132-104029279	103968690-103969131
ENSBTAP00000005072	3	OAR8	+	11186297-11219347	11219348-11219537
ENSBTAP00000009708-D2	3	OAR24	-	38040988-38054641	38038072-38038161	38038167-38038269	38038285-38039192	38039208-38040987
ENSBTAP00000000119	3	OAR1	-	104503628-104519442	104502676-104503627
ENSP00000391438	3	OAR20	+	27223353-27232972	27232973-27233560	27233574-27233657
ENSBTAP00000006918	3	OAR15	-	51644695-51650532	51643578-51644694
ENSBTAP00000025580	3	OAR23	+	35630516-35659697	35659698-35660201	35660231-35660517	35660546-35660797	35660815-35660910
ENSP00000323696	3	OAR19	+	7356325-7387818	7387819-7389843	7389851-7389916
ENSBTAP00000019556	3	OAR11	-	27105834-27106577	27105784-27105833
ENSBTAP00000040512	3	OAR1	-	17777644-17780023	17777570-17777643
ENSBTAP00000016592	3	OAR17	+	68625923-68630886	68630887-68631181
ENSBTAP00000009761	3	OAR17	-	69318090-69319573	69318035-69318089
ENSBTAP00000019790	3	OAR26	-	35737284-35786891	35735942-35736901	35736912-35737283
ENSBTAP00000028887	3	OAR2	-	10579714-10583584	10579451-10579713
ENSBTAP00000016414	3	OAR3	+	199618390-199620338	199620339-199621184
ENSBTAP00000031013	3	OAR23	-	36064459-36086599	36063654-36064243	36064266-36064458
ENSP00000375869	3	OAR12	-	62780407-62819401	62780345-62780406
ENSP00000378938	3	OAR9	+	29319357-29321978	29321979-29322035	29324391-29324511	29324513-29325351	29325376-29325745	29325772-29326101
ENSP00000320337-D4	3	OAR21	-	39669633-39679478	39666582-39669632
ENSBTAP00000011368	3	OAR25	+	29644132-29664534	29664535-29664694
ENSP00000372135	3	OAR7	-	32748817-32754438	32745636-32748816
ENSBTAP00000006777	3	OAR13	+	16789653-16875267	16875268-16875758
ENSBTAP00000017481	3	OAR17	-	68783529-68790170	68783194-68783309	68783325-68783443	68783500-68783528
ENSBTAP00000009477	3	OAR21	+	28373205-28391914	28391915-28392659
ENSBTAP00000002725	3	OAR2	+	182913530-182925678	182925679-182926018	182926020-182926116
ENSBTAP00000039230	3	OAR6	-	116878624-116881147	116878600-116878623
ENSBTAP00000042463	3	OARX	+	50066573-50066779	50066780-50066899
ENSP00000308318	3	OAR26	-	23778308-23779165	23776974-23778307
ENSBTAP00000017580	3	OAR26	+	14200095-14202456	14202457-14202802
ENSBTAP00000053370-D2	3	OAR5	+	65805619-66045984	66045985-66046156
ENSP00000359300	3	OARX	+	68725729-68728371	68728372-68728863
ENSP00000262461	3	OAR5	-	23561333-23652864	23560528-23561332
GLEAN_10002695	3	OAR24	+	17265431-17356538	17356539-17357026
ENSP00000383042	3	OAR2	-	243713891-243765836	243713571-243713890
ENSBTAP00000016002	3	OAR24	-	38976592-38993952	38976087-38976591
ENSP00000256366	3	OAR7	-	78908574-78945960	78908439-78908573
ENSBTAP00000022205	3	OAR12	-	9754346-9837979	9754217-9754345
ENSP00000398481	3	OAR4	-	86091516-86670516	86091488-86091515
ENSBTAP00000002028	3	OAR1	-	104641019-104652733	104639190-104639455	104639483-104639784	104639786-104641018
ENSBTAP00000004992	3	OAR7	-	63355759-63357954	63355648-63355758
ENSP00000350170	3	OAR1	-	204578698-204647725	204577839-204578697
GLEAN_10002685	3	OARX	+	114489387-114490835	114490836-114490947	114490956-114491035
ENSP00000346760	3	OAR24	-	26280012-26282306	26279923-26280011
GLEAN_10002103	3	OAR20	-	7941305-7944447	7940598-7941304
ENSP00000248114	3	OAR24	+	1501282-1502538	1502539-1503067
ENSP00000398177	3	OAR24	+	28235092-28295173	28295174-28295347
ENSP00000249499	3	OAR2	-	133326123-133326843	133325121-133325381	133325698-133326122
ENSBTAP00000009446-D5	3	OAR11	+	14075939-14076570	14076571-14076633	14076643-14076735
ENSP00000384477	3	OAR4	-	55150809-55170980	55150687-55150808
ENSP00000361667	3	OAR3	+	7017021-7018409	7018410-7018564
ENSBTAP00000010778	3	OAR5	+	13600540-13601830	13601831-13602080
ENSBTAP00000043789	3	OAR1	+	190495464-190507802	190507803-190508711	190508744-190508834
ENSBTAP00000003668	3	OAR17	-	12500990-12546799	12500711-12500989
ENSBTAP00000012447	3	OAR24	-	34281668-34304160	34281587-34281667
ENSP00000411851	3	OAR11	+	26420519-26422775	26422776-26422938
ENSP00000347626	3	OAR4	+	76273148-76341323	76341324-76341613
ENSP00000221233-D2	3	OAR14	+	49370222-49378966	49378967-49379304
ENSP00000364212	3	OAR2	-	246017749-246028671	246017692-246017748
ENSBTAP00000012078	3	OAR2	+	235403296-235407305	235407306-235407872
ENSP00000381183	3	OAR14	-	2302170-2303287	2301863-2301952	2301955-2302107	2302140-2302169
ENSP00000349298	3	OAR20	-	39552521-39591383	39551169-39552520
ENSBTAP00000035926	3	OAR20	-	15668424-15674450	15667875-15668423
ENSP00000310490	3	OAR11	-	26441223-26442972	26441217-26441222
GLEAN_10015072	3	OAR8	+	40706771-40707220	40707221-40707392
ENSP00000263062	3	OAR13	+	32302659-32367963	32367964-32368247
ENSP00000336931	3	OAR8	-	48452403-48452843	48448131-48450485	48450492-48452402
ENSP00000346840	3	OAR4	-	27287121-27287384	27287101-27287120
ENSBTAP00000025340	3	OAR25	+	43957464-43959544	43959545-43959697
GLEAN_10021323	3	OAR2	-	223769256-223769561	223769229-223769255
ENSBTAP00000019861	3	OAR5	-	2686822-2696091	2686556-2686821
ENSBTAP00000006962	3	OAR14	+	54760564-54768457	54768458-54768470
ENSP00000401019	3	OAR2	-	52344155-52362304	52336115-52336213	52336396-52338783	52338792-52339441	52343878-52344154
ENSP00000229268	3	OAR3	-	206994830-207008021	206994700-206994829
ENSP00000359172	3	OAR1	+	76407305-76445516	76445517-76445731
ENSP00000380041	3	OAR11	+	26023794-26027916	26027917-26028155
ENSP00000344393	3	OAR7	+	82942773-82951760	82951761-82951854
ENSP00000262947	3	OAR5	+	17232565-17242239	17242240-17242721
ENSBTAP00000043666	3	OAR3	-	136348191-136354543	136345195-136347422	136348049-136348190
GLEAN_10019214	3	OAR14	-	42979105-43003831	42978779-42978843	42978879-42979104
ENSBTAP00000000944	3	OAR1	+	127767360-127773928	127773929-127774758
ENSBTAP00000044311	3	OAR12	-	30252821-30253642	30246633-30247387	30247389-30248298	30248328-30251159	30251183-30252103	30252117-30252820
GLEAN_10010367	3	OAR18	+	22536257-22566835	22566836-22567402
ENSP00000401191	3	OAR24	-	33620683-33632468	33620565-33620682
ENSP00000338186	3	OAR21	-	8637721-8663743	8637552-8637720
ENSBTAP00000043782	3	OAR4	-	51012341-51045700	51010505-51012340
ENSP00000346464	3	OAR1	-	99950386-99961929	99950194-99950385
ENSP00000321845	3	OAR25	+	28356244-28375122	28375123-28376139
GLEAN_10015547	3	OAR2	+	239843157-239843636	239843637-239843684
ENSBTAP00000018594	3	OAR8	-	29239087-29253960	29238869-29238970	29238981-29239086
ENSBTAP00000007982	3	OAR3	-	55628891-55652914	55627154-55627403	55628746-55628835	55628885-55628890
ENSBTAP00000029268	3	OAR13	+	10484912-10497491	10497492-10497697
ENSBTAP00000023028	3	OAR3	-	84080174-84095037	84080037-84080173
ENSP00000369638	3	OAR7	-	42753664-42786025	42753221-42753663
ENSP00000359635	3	OARX	+	81036909-81104240	81104241-81105495
ENSBTAP00000002554	3	OAR1	-	204901485-204910535	204901374-204901484
ENSP00000222968	3	OAR24	+	36912610-36917861	36917862-36918025	36918892-36918999	36919021-36919090
ENSBTAP00000021759	3	OAR8	-	58212616-58236659	58212493-58212583	58212604-58212615
ENSBTAP00000025946	3	OAR19	-	16486689-16505464	16486223-16486280
ENSP00000388550	3	OAR13	+	50560329-50602306	50602307-50602357
ENSBTAP00000007075	3	OAR8	-	70372469-70379677	70372406-70372468
ENSBTAP00000016785	3	OAR25	+	28393757-28394835	28394836-28395031
ENSBTAP00000034763	3	OAR3	-	135205768-135215864	135204655-135205767
ENSP00000300107	3	OAR7	-	11854466-11890771	11854237-11854465
ENSBTAP00000004296	3	OARX	+	11693513-11708242	11708243-11708575	11708627-11709618	11709624-11710575
GLEAN_10006971	3	OARX	+	49968705-49985118	49985119-49986732	49986741-49987315
ENSP00000264414	3	OAR2	-	226570450-226644838	226569475-226570449
ENSP00000303057	3	OAR5	+	28582516-28590469	28590470-28590904
ENSBTAP00000020036	3	OAR18	-	44085165-44085868	44084113-44085164
ENSP00000360709	3	OAR20	+	17947887-17951863	17951864-17952116
ENSP00000360569	3	OAR1	+	26985471-27083605	27083606-27083941	27083944-27084038
ENSBTAP00000001993	3	OAR9	+	80766202-80768001	80768002-80768509	80768522-80768794	80768805-80769183
ENSP00000332313	3	OAR11	+	12500101-12501612	12504513-12504644
ENSP00000380475	3	OAR26	-	25513589-25524219	25513176-25513265	25513289-25513588
ENSP00000354688	3	OAR22	+	38433418-38447572	38447573-38448972	38449023-38449113
ENSP00000354519	3	OAR22	+	39007959-39075868	39075869-39076085
ENSP00000302548	3	OAR2	-	133297484-133298738	133297355-133297483
GLEAN_10016924	3	OAR13	-	72026908-72036747	72024444-72025079	72026888-72026907
ENSP00000351520	3	OAR2	+	42373879-42396905	42396906-42397457
GLEAN_10016175	3	OAR16	-	5855114-5855263	5855100-5855113
ENSBTAP00000001247	3	OAR11	+	32681879-32693629	32693630-32694177
ENSP00000306320	3	OAR18	-	56877980-56878192	56870628-56870719	56870721-56871234	56871276-56871410	56871422-56871667	56872060-56872175	56872198-56872283	56877977-56877979
ENSBTAP00000006978	3	OAR12	+	40407114-40409863	40409982-40410249
ENSBTAP00000037160	3	OAR24	-	27078817-27081152	27076083-27078382	27078441-27078816
ENSP00000349722	3	OAR6	+	22235639-22247035	22247036-22247170
ENSBTAP00000046273	3	OAR4	-	8979108-8997710	8978925-8979010	8979022-8979107
ENSBTAP00000019561	3	OAR11	+	27107211-27108652	27108653-27108685
ENSP00000303145	3	OAR7	-	83329250-83360363	83327927-83329249
ENSP00000410755	3	OAR3	-	201275129-201278614	201275030-201275128
ENSBTAP00000014576	3	OAR4	-	24595595-24632006	24594634-24595594
GLEAN_10006931	3	OAR1	+	77112838-77134866	77134867-77135089	77135110-77135191
GLEAN_10018042	3	OAR11	-	26540066-26547977	26536477-26536566
ENSBTAP00000051168	3	OAR1	+	110936519-110938378	110938379-110938498
ENSP00000361254	3	OAR25	+	34218111-34225784	34225785-34226169
ENSBTAP00000020385	3	OAR4	-	84654423-84718668	84654091-84654180	84654186-84654422
ENSBTAP00000053800	3	OAR1	-	265220984-265222744	265220969-265220983
ENSBTAP00000024876	3	OAR25	+	59335-65125	65126-65214
ENSBTAP00000040566	3	OAR1	-	16929423-16934446	16929190-16929422
ENSBTAP00000018910	3	OAR6	-	16890266-16893898	16890237-16890265
ENSP00000334409	3	OAR7	-	20579190-20584712	20576862-20576967	20577129-20577592	20577678-20577731	20577856-20577945	20578302-20579189
ENSBTAP00000053813	3	OAR13	+	51132146-51276758	51276759-51276975	51277001-51277099	51277101-51277193	51277208-51278481
ENSP00000386649	3	OAR2	-	118388866-118389153	118388828-118388865
ENSBTAP00000017639	3	OAR25	+	32472816-32473972	32473973-32474388	32474466-32474526	32474581-32475122	32475133-32475224	32475239-32475379	32475382-32475486	32475504-32475592	32476555-32476651
GLEAN_10013418	3	OAR11	+	10180480-10253669	10253670-10254580	10258816-10258944	10258962-10260513	10260542-10260623	10263179-10263307
ENSBTAP00000021132	3	OAR20	+	16754323-16758471	16758472-16758529
ENSBTAP00000040996	3	OAR11	-	37319416-37329921	37315850-37319116	37319133-37319415
ENSBTAP00000024959	3	OAR3	+	124058632-124068059	124068060-124068083	124068089-124068371
ENSBTAP00000046356	3	OARX	+	88302744-88310748	88310749-88310873
ENSP00000358737	3	OAR1	+	87925158-87935070	87935071-87935338
ENSBTAP00000040256	3	OAR11	+	50513279-50514965	50514966-50514989	50515033-50515571
ENSP00000348216	3	OAR24	+	36501256-36510159	36510160-36510665	36510672-36510954	36510960-36511541	36511543-36512172
ENSBTAP00000023118	3	OAR1	+	16896888-16903611	16903612-16903958
ENSP00000290075	3	OAR2	-	42229956-42273728	42229396-42229955
ENSP00000227758	3	OAR15	-	5856084-5875757	5856007-5856083
ENSP00000369071	3	OAR10	+	22600751-22634179	22634180-22634695	22634718-22634789
ENSP00000378172	3	OAR11	-	17436989-17451411	17436975-17436988
ENSBTAP00000046049	3	OAR15	-	13955312-13978267	13955131-13955311
ENSBTAP00000028994	3	OAR1	+	53618519-53627187	53627188-53627876
ENSBTAP00000010198	3	OAR14	-	59909963-59918174	59909956-59909962
GLEAN_10004071	3	OAR11	+	50207204-50207893	50207894-50207894	50207996-50208134
ENSBTAP00000014799	3	OAR1	-	185254181-185294136	185252120-185254180
ENSP00000328079	3	OAR1	-	189496875-189501135	189496698-189496874
GLEAN_10014579	3	OAR11	+	44093342-44093851	44093852-44094286
ENSBTAP00000021752	3	OAR14	-	54658501-54670316	54658391-54658500
ENSBTAP00000005698	3	OAR21	-	27680606-27693535	27680113-27680451
ENSBTAP00000005786	3	OAR5	+	92934237-92987682	92987683-92989282	92989351-92990429
ENSP00000384753	3	OAR5	-	5672446-5675719	5672221-5672279	5672331-5672420	5672427-5672445
