# Supplementary material for: Analysis of Differential Gene Expression and Novel Transcript Units of Ovine Muscle Transcriptomes
Source: PLoS One. 2014 Feb 26;9(2):e89817. doi: 10.1371/journal.pone.0089817 (PMC3935930; doi:10.1371/journal.pone.0089817)
Supplement: File S1 — Contains the files: Table S1. Highly expressed genes (RPKM≥500) occurring in both libraries.xlsx. Table S2. Thirty-four DEGs related to muscle cell development and differentiation.xls. Table S3. KEGG pathway annotation of DEGs.xlsx. Table S4. The extension of DEGs according to RNA-seq.xls. Table S5. UTR prediction of the DEGs.xlsx. Table S6. Gene symbols for 1300 DEGs.xls. Table S7. UTR sequence of novel transcript units.xlsx. Table S8. Predicted UTR regions of novel transcript untis.xlsx. Table S9. Predicted protein sequences in the two library.xlsx. Figure S1. Gene expression changes in the ECM-receptor interaction. A red frame indicates genes that are up-regulated in the SH sheep compared to the DP sheep, and a green frame indicates genes that are down-regulated. Figure S2. Gene expression changes in the regulation of the actin cytoskeleton pathway. A red frame indicates genes that are up-regulated in the SH sheep compared to the DP, and a green frame indicates genes that are down-regulated. Figure S3. Experimental animals license. (ZIP) [file pone.0089817.s001.zip › Supporting information files/Table S5. UTR prediction of the DEGs.xlsx]

## Sheet: uncomplete_ORF.UTR
Table S5-1. UTRs prediction of DEGs with uncomplete ORF
Gene ID	Chromosome	Transcript or UTR	Initial position	Ending position	Strand
ENSBTAP00000026395	OAR1	transcript	198861416	198874431	-
ENSBTAP00000026395	OAR1	UTR_5	198864793	198874431	-
ENSBTAP00000026395	OAR1	UTR_3	198861416	198863167	-
ENSBTAP00000028016	OAR1	transcript	99628360	99640677	-
ENSBTAP00000028016	OAR1	UTR_5	99638628	99640677	-
ENSBTAP00000028016	OAR1	UTR_3	99628360	99628909	-
ENSBTAP00000049353	OAR1	transcript	49751443	49758465	+
ENSBTAP00000049353	OAR1	UTR_5	.	.	+
ENSBTAP00000049353	OAR1	UTR_3	49758321	49758465	+
ENSP00000389536	OAR1	transcript	53555144	53586317	-
ENSP00000389536	OAR1	UTR_5	.	.	-
ENSP00000389536	OAR1	UTR_3	53555144	53556372	-
ENSBTAP00000026838	OAR10	transcript	18788856	18833473	+
ENSBTAP00000026838	OAR10	UTR_5	.	.	+
ENSBTAP00000026838	OAR10	UTR_3	18833196	18833473	+
ENSBTAP00000026394	OAR11	transcript	50431829	50435333	+
ENSBTAP00000026394	OAR11	UTR_5	50431829	50434146	+
ENSBTAP00000026394	OAR11	UTR_3	.	.	+
ENSP00000347140-D2	OAR11	transcript	26516770	26519705	-
ENSP00000347140-D2	OAR11	UTR_5	.	.	-
ENSP00000347140-D2	OAR11	UTR_3	26516770	26516947	-
ENSBTAP00000033930	OAR12	transcript	38987139	38998504	+
ENSBTAP00000033930	OAR12	UTR_5	38987139	38987162	+
ENSBTAP00000033930	OAR12	UTR_3	38998077	38998504	+
ENSP00000236166-D3	OAR12	transcript	36611924	36701099	+
ENSP00000236166-D3	OAR12	UTR_5	.	.	+
ENSP00000236166-D3	OAR12	UTR_3	36701072	36701099	+
ENSBTAP00000051521	OAR15	transcript	45974859	45977604	+
ENSBTAP00000051521	OAR15	UTR_5	45974859	45974907	+
ENSBTAP00000051521	OAR15	UTR_3	45977386	45977604	+
ENSP00000412980-D2	OAR15	transcript	49994460	49998725	+
ENSP00000412980-D2	OAR15	UTR_5	49994460	49994475	+
ENSP00000412980-D2	OAR15	UTR_3	49998629	49998725	+
ENSBTAP00000053201	OAR17	transcript	28540135	28549871	-
ENSBTAP00000053201	OAR17	UTR_5	.	.	-
ENSBTAP00000053201	OAR17	UTR_3	28540135	28540763	-
ENSBTAP00000021447	OAR18	transcript	57632328	57644461	+
ENSBTAP00000021447	OAR18	UTR_5	.	.	+
ENSBTAP00000021447	OAR18	UTR_3	57644422	57644461	+
ENSP00000410901	OAR18	transcript	57730937	57736641	-
ENSP00000410901	OAR18	UTR_5	57732714	57736641	-
ENSP00000410901	OAR18	UTR_3	57730937	57731670	-
ENSBTAP00000034740	OAR19	transcript	56678837	56685076	+
ENSBTAP00000034740	OAR19	UTR_5	56678837	56678852	+
ENSBTAP00000034740	OAR19	UTR_3	56685009	56685076	+
ENSBTAP00000014871	OAR2	transcript	244104550	244111510	-
ENSBTAP00000014871	OAR2	UTR_5	244106803	244111510	-
ENSBTAP00000014871	OAR2	UTR_3	244104550	244104837	-
ENSBTAP00000040897	OAR2	transcript	234884446	234890973	+
ENSBTAP00000040897	OAR2	UTR_5	.	.	+
ENSBTAP00000040897	OAR2	UTR_3	234888686	234890973	+
ENSP00000309757	OAR2	transcript	45970678	45996394	-
ENSP00000309757	OAR2	UTR_5	45995261	45996394	-
ENSP00000309757	OAR2	UTR_3	45970678	45973757	-
ENSP00000268446	OAR20	transcript	49469522	49532058	+
ENSP00000268446	OAR20	UTR_5	.	.	+
ENSP00000268446	OAR20	UTR_3	49529276	49532058	+
ENSBTAP00000051820-D3	OAR21	transcript	25855638	25856954	-
ENSBTAP00000051820-D3	OAR21	UTR_5	.	.	-
ENSBTAP00000051820-D3	OAR21	UTR_3	25855638	25855691	-
ENSBTAP00000037160	OAR24	transcript	27076083	27081152	-
ENSBTAP00000037160	OAR24	UTR_5	.	.	-
ENSBTAP00000037160	OAR24	UTR_3	27076083	27078393	-
ENSBTAP00000043833	OAR25	transcript	39933406	39935524	+
ENSBTAP00000043833	OAR25	UTR_5	39933406	39934927	+
ENSBTAP00000043833	OAR25	UTR_3	39935362	39935524	+
ENSBTAP00000001642	OAR26	transcript	35527512	35538932	-
ENSBTAP00000001642	OAR26	UTR_5	.	.	-
ENSBTAP00000001642	OAR26	UTR_3	35527512	35528134	-
ENSP00000308318	OAR26	transcript	23775507	23779275	-
ENSP00000308318	OAR26	UTR_5	23779244	23779275	-
ENSP00000308318	OAR26	UTR_3	23775507	23778307	-
ENSBTAP00000025570	OAR3	transcript	25509139	25511762	+
ENSBTAP00000025570	OAR3	UTR_5	25509139	25509816	+
ENSBTAP00000025570	OAR3	UTR_3	25511293	25511762	+
ENSBTAP00000040657	OAR5	transcript	48529714	48537811	-
ENSBTAP00000040657	OAR5	UTR_5	48537757	48537811	-
ENSBTAP00000040657	OAR5	UTR_3	48529714	48530021	-
ENSP00000301455	OAR5	transcript	14874491	14880566	+
ENSP00000301455	OAR5	UTR_5	14874491	14874631	+
ENSP00000301455	OAR5	UTR_3	14880081	14880566	+
ENSP00000366038	OAR5	transcript	37965474	37981570	+
ENSP00000366038	OAR5	UTR_5	37965474	37965491	+
ENSP00000366038	OAR5	UTR_3	.	.	+
ENSP00000377967	OAR5	transcript	40472337	40480122	+
ENSP00000377967	OAR5	UTR_5	.	.	+
ENSP00000377967	OAR5	UTR_3	40473729	40480122	+
ENSBTAP00000006510	OAR7	transcript	23261449	23262250	+
ENSBTAP00000006510	OAR7	UTR_5	23261449	23261478	+
ENSBTAP00000006510	OAR7	UTR_3	23261986	23262250	+
ENSP00000344193-D4	OAR7	transcript	23375166	23376341	-
ENSP00000344193-D4	OAR7	UTR_5	23376322	23376341	-
ENSP00000344193-D4	OAR7	UTR_3	23375166	23375877	-
ENSP00000320957	OAR8	transcript	20720976	20724964	-
ENSP00000320957	OAR8	UTR_5	20724874	20724964	-
ENSP00000320957	OAR8	UTR_3	20720976	20721837	-
ENSP00000356905	OAR8	transcript	58164139	58183270	-
ENSP00000356905	OAR8	UTR_5	58183261	58183270	-
ENSP00000356905	OAR8	UTR_3	58164139	58166028	-
ENSP00000357494	OAR8	transcript	20572757	20699293	+
ENSP00000357494	OAR8	UTR_5	.	.	+
ENSP00000357494	OAR8	UTR_3	20698812	20699293	+
ENSBTAP00000052005	OAR9	transcript	46254385	46255383	+
ENSBTAP00000052005	OAR9	UTR_5	46254385	46254635	+
ENSBTAP00000052005	OAR9	UTR_3	46255173	46255383	+
ENSP00000379503	OAR9	transcript	83137255	83144431	-
ENSP00000379503	OAR9	UTR_5	83144401	83144431	-
ENSP00000379503	OAR9	UTR_3	83137255	83139126	-
ENSBTAP00000025636	OARX	transcript	113680982	113691176	-
ENSBTAP00000025636	OARX	UTR_5	.	.	-
ENSBTAP00000025636	OARX	UTR_3	113680982	113681548	-

## Sheet: complete_ORF.UTR
Table S5-2. UTRs prediction of DEGs with complete ORF
Gene ID	chromosome	Transcript or UTR	Initial position	Ending position	Strand
ENSBTAP00000003589	OAR1	transcript	206149583	206181399	+
ENSBTAP00000003589	OAR1	UTR_5	.	.	+
ENSBTAP00000003589	OAR1	UTR_3	206181390	206181399	+
ENSBTAP00000004179	OAR1	transcript	108391110	108392622	+
ENSBTAP00000004179	OAR1	UTR_5	108391110	108391175	+
ENSBTAP00000004179	OAR1	UTR_3	108392602	108392622	+
ENSBTAP00000005025	OAR1	transcript	228907102	228920678	+
ENSBTAP00000005025	OAR1	UTR_5	.	.	+
ENSBTAP00000005025	OAR1	UTR_3	228919034	228920678	+
ENSBTAP00000005279	OAR1	transcript	33101251	33102348	-
ENSBTAP00000005279	OAR1	UTR_5	33102299	33102348	-
ENSBTAP00000005279	OAR1	UTR_3	.	.	-
ENSBTAP00000012142	OAR1	transcript	110684168	110688176	+
ENSBTAP00000012142	OAR1	UTR_5	.	.	+
ENSBTAP00000012142	OAR1	UTR_3	110687017	110688176	+
ENSBTAP00000014927	OAR1	transcript	19625487	19626835	+
ENSBTAP00000014927	OAR1	UTR_5	.	.	+
ENSBTAP00000014927	OAR1	UTR_3	19626731	19626835	+
ENSBTAP00000016717	OAR1	transcript	119554426	119573018	-
ENSBTAP00000016717	OAR1	UTR_5	.	.	-
ENSBTAP00000016717	OAR1	UTR_3	119554426	119555149	-
ENSBTAP00000018479	OAR1	transcript	3314427	3389723	+
ENSBTAP00000018479	OAR1	UTR_5	3314427	3314457	+
ENSBTAP00000018479	OAR1	UTR_3	.	.	+
ENSBTAP00000020102	OAR1	transcript	89393684	89405277	-
ENSBTAP00000020102	OAR1	UTR_5	89405227	89405277	-
ENSBTAP00000020102	OAR1	UTR_3	89393684	89394071	-
ENSBTAP00000021791	OAR1	transcript	94401646	94457169	-
ENSBTAP00000021791	OAR1	UTR_5	94457101	94457169	-
ENSBTAP00000021791	OAR1	UTR_3	.	.	-
ENSBTAP00000022675	OAR1	transcript	97685828	97706734	-
ENSBTAP00000022675	OAR1	UTR_5	.	.	-
ENSBTAP00000022675	OAR1	UTR_3	97685828	97685879	-
ENSBTAP00000025281	OAR1	transcript	213346299	213364861	+
ENSBTAP00000025281	OAR1	UTR_5	.	.	+
ENSBTAP00000025281	OAR1	UTR_3	213364336	213364861	+
ENSBTAP00000028639	OAR1	transcript	99230551	99233833	+
ENSBTAP00000028639	OAR1	UTR_5	.	.	+
ENSBTAP00000028639	OAR1	UTR_3	99233291	99233833	+
ENSBTAP00000033435	OAR1	transcript	68020050	68140219	-
ENSBTAP00000033435	OAR1	UTR_5	.	.	-
ENSBTAP00000033435	OAR1	UTR_3	68020050	68021873	-
ENSBTAP00000040582	OAR1	transcript	16864251	16868688	-
ENSBTAP00000040582	OAR1	UTR_5	.	.	-
ENSBTAP00000040582	OAR1	UTR_3	16864251	16864286	-
ENSBTAP00000053597	OAR1	transcript	79992743	80005617	+
ENSBTAP00000053597	OAR1	UTR_5	.	.	+
ENSBTAP00000053597	OAR1	UTR_3	80005587	80005617	+
ENSP00000241256	OAR1	transcript	213391775	213395300	+
ENSP00000241256	OAR1	UTR_5	213391775	213391824	+
ENSP00000241256	OAR1	UTR_3	213395188	213395300	+
ENSP00000289902	OAR1	transcript	110674407	110677332	+
ENSP00000289902	OAR1	UTR_5	110674407	110674486	+
ENSP00000289902	OAR1	UTR_3	.	.	+
ENSP00000308361	OAR1	transcript	235346755	235354858	+
ENSP00000308361	OAR1	UTR_5	235346755	235353778	+
ENSP00000308361	OAR1	UTR_3	235354793	235354858	+
ENSP00000354916	OAR1	transcript	76728790	76892409	+
ENSP00000354916	OAR1	UTR_5	.	.	+
ENSP00000354916	OAR1	UTR_3	76892241	76892409	+
ENSP00000357362	OAR1	transcript	103934129	103944034	-
ENSP00000357362	OAR1	UTR_5	103944019	103944034	-
ENSP00000357362	OAR1	UTR_3	.	.	-
ENSP00000357917	OAR1	transcript	99870733	99872044	+
ENSP00000357917	OAR1	UTR_5	99870733	99870739	+
ENSP00000357917	OAR1	UTR_3	99871013	99872044	+
ENSP00000357981	OAR1	transcript	99588225	99611833	-
ENSP00000357981	OAR1	UTR_5	99610801	99611833	-
ENSP00000357981	OAR1	UTR_3	.	.	-
ENSP00000358151-D4	OAR1	transcript	98798580	98805053	-
ENSP00000358151-D4	OAR1	UTR_5	98805014	98805053	-
ENSP00000358151-D4	OAR1	UTR_3	98798580	98804632	-
ENSP00000358458	OAR1	transcript	94161993	94163214	+
ENSP00000358458	OAR1	UTR_5	.	.	+
ENSP00000358458	OAR1	UTR_3	94163168	94163214	+
ENSP00000372527	OAR1	transcript	237248709	237256936	+
ENSP00000372527	OAR1	UTR_5	237248709	237248792	+
ENSP00000372527	OAR1	UTR_3	237256189	237256936	+
ENSP00000420612	OAR1	transcript	229400483	229426499	-
ENSP00000420612	OAR1	UTR_5	.	.	-
ENSP00000420612	OAR1	UTR_3	229400483	229401965	-
GLEAN_10001086	OAR1	transcript	103032721	103040120	-
GLEAN_10001086	OAR1	UTR_5	103039953	103040120	-
GLEAN_10001086	OAR1	UTR_3	103032721	103039055	-
GLEAN_10002803	OAR1	transcript	110449050	110450263	+
GLEAN_10002803	OAR1	UTR_5	110449050	110449209	+
GLEAN_10002803	OAR1	UTR_3	.	.	+
ENSBTAP00000001449	OAR10	transcript	29365970	29429969	-
ENSBTAP00000001449	OAR10	UTR_5	.	.	-
ENSBTAP00000001449	OAR10	UTR_3	29365970	29365973	-
ENSBTAP00000027181	OAR10	transcript	75372827	75383987	-
ENSBTAP00000027181	OAR10	UTR_5	75383642	75383987	-
ENSBTAP00000027181	OAR10	UTR_3	75372827	75375117	-
ENSP00000369071	OAR10	transcript	22600751	22634789	+
ENSP00000369071	OAR10	UTR_5	.	.	+
ENSP00000369071	OAR10	UTR_3	22634180	22634789	+
ENSP00000369251	OAR10	transcript	24376561	24377963	+
ENSP00000369251	OAR10	UTR_5	.	.	+
ENSP00000369251	OAR10	UTR_3	24377641	24377963	+
GLEAN_10002246	OAR10	transcript	69427909	69454352	-
GLEAN_10002246	OAR10	UTR_5	.	.	-
GLEAN_10002246	OAR10	UTR_3	69427909	69428098	-
ENSBTAP00000001098	OAR11	transcript	23927501	23931875	-
ENSBTAP00000001098	OAR11	UTR_5	23931809	23931875	-
ENSBTAP00000001098	OAR11	UTR_3	23927501	23927599	-
ENSBTAP00000009464	OAR11	transcript	14095088	14099594	+
ENSBTAP00000009464	OAR11	UTR_5	14095088	14095185	+
ENSBTAP00000009464	OAR11	UTR_3	14098980	14099594	+
ENSBTAP00000012804	OAR11	transcript	22533923	22541565	+
ENSBTAP00000012804	OAR11	UTR_5	.	.	+
ENSBTAP00000012804	OAR11	UTR_3	22541442	22541565	+
ENSBTAP00000027787	OAR11	transcript	26429458	26434658	+
ENSBTAP00000027787	OAR11	UTR_5	.	.	+
ENSBTAP00000027787	OAR11	UTR_3	26432811	26434658	+
ENSBTAP00000027793	OAR11	transcript	22515691	22521484	+
ENSBTAP00000027793	OAR11	UTR_5	.	.	+
ENSBTAP00000027793	OAR11	UTR_3	22521468	22521484	+
ENSBTAP00000029060	OAR11	transcript	39878630	39879624	-
ENSBTAP00000029060	OAR11	UTR_5	39879598	39879624	-
ENSBTAP00000029060	OAR11	UTR_3	.	.	-
ENSBTAP00000048631	OAR11	transcript	35574560	35576592	+
ENSBTAP00000048631	OAR11	UTR_5	35574560	35574960	+
ENSBTAP00000048631	OAR11	UTR_3	35575990	35576592	+
ENSP00000243457	OAR11	transcript	59748022	59751266	-
ENSP00000243457	OAR11	UTR_5	59749764	59751266	-
ENSP00000243457	OAR11	UTR_3	59748022	59748380	-
ENSP00000331065	OAR11	transcript	50426443	50427970	+
ENSP00000331065	OAR11	UTR_5	50426443	50426903	+
ENSP00000331065	OAR11	UTR_3	50427729	50427970	+
ENSP00000333779	OAR11	transcript	18320976	18329273	+
ENSP00000333779	OAR11	UTR_5	18320976	18327902	+
ENSP00000333779	OAR11	UTR_3	.	.	+
ENSP00000384330-D4	OAR11	transcript	28979879	29007037	-
ENSP00000384330-D4	OAR11	UTR_5	.	.	-
ENSP00000384330-D4	OAR11	UTR_3	28979879	28979906	-
ENSP00000401678	OAR11	transcript	30712982	30795723	+
ENSP00000401678	OAR11	UTR_5	.	.	+
ENSP00000401678	OAR11	UTR_3	30795532	30795723	+
ENSP00000405969	OAR11	transcript	44465934	44469101	+
ENSP00000405969	OAR11	UTR_5	44465934	44466355	+
ENSP00000405969	OAR11	UTR_3	.	.	+
ENSP00000421700	OAR11	transcript	35982388	35986748	-
ENSP00000421700	OAR11	UTR_5	.	.	-
ENSP00000421700	OAR11	UTR_3	35982388	35982391	-
GLEAN_10005034	OAR11	transcript	36155862	36172796	+
GLEAN_10005034	OAR11	UTR_5	.	.	+
GLEAN_10005034	OAR11	UTR_3	36171994	36172796	+
GLEAN_10005162	OAR11	transcript	47776636	47781371	+
GLEAN_10005162	OAR11	UTR_5	.	.	+
GLEAN_10005162	OAR11	UTR_3	47780971	47781371	+
GLEAN_10010495	OAR11	transcript	21294009	21296203	-
GLEAN_10010495	OAR11	UTR_5	21295887	21296203	-
GLEAN_10010495	OAR11	UTR_3	.	.	-
GLEAN_10014579	OAR11	transcript	44093306	44094286	+
GLEAN_10014579	OAR11	UTR_5	44093306	44093341	+
GLEAN_10014579	OAR11	UTR_3	44093852	44094286	+
ENSBTAP00000014573	OAR12	transcript	67781485	67833441	-
ENSBTAP00000014573	OAR12	UTR_5	67824935	67833441	-
ENSBTAP00000014573	OAR12	UTR_3	.	.	-
ENSBTAP00000015070	OAR12	transcript	69016052	69055895	+
ENSBTAP00000015070	OAR12	UTR_5	.	.	+
ENSBTAP00000015070	OAR12	UTR_3	69055821	69055895	+
ENSBTAP00000021249	OAR12	transcript	9866811	9884013	+
ENSBTAP00000021249	OAR12	UTR_5	.	.	+
ENSBTAP00000021249	OAR12	UTR_3	9873788	9884013	+
ENSBTAP00000022249	OAR12	transcript	44681877	44690386	-
ENSBTAP00000022249	OAR12	UTR_5	.	.	-
ENSBTAP00000022249	OAR12	UTR_3	44681877	44682763	-
ENSBTAP00000034027	OAR12	transcript	41974153	41986038	-
ENSBTAP00000034027	OAR12	UTR_5	41985900	41986038	-
ENSBTAP00000034027	OAR12	UTR_3	.	.	-
ENSBTAP00000041394	OAR12	transcript	69174410	69176144	-
ENSBTAP00000041394	OAR12	UTR_5	69176121	69176144	-
ENSBTAP00000041394	OAR12	UTR_3	.	.	-
ENSP00000234816	OAR12	transcript	58360158	58382585	-
ENSP00000234816	OAR12	UTR_5	58376986	58382585	-
ENSP00000234816	OAR12	UTR_3	.	.	-
ENSP00000326813	OAR12	transcript	3797035	3800707	-
ENSP00000326813	OAR12	UTR_5	3799673	3800707	-
ENSP00000326813	OAR12	UTR_3	3797035	3797414	-
ENSP00000344352	OAR12	transcript	69181322	69191445	-
ENSP00000344352	OAR12	UTR_5	69188162	69191445	-
ENSP00000344352	OAR12	UTR_3	69181322	69182903	-
ENSP00000347041	OAR12	transcript	128391	138477	-
ENSP00000347041	OAR12	UTR_5	135679	138477	-
ENSP00000347041	OAR12	UTR_3	128391	129898	-
ENSP00000356791	OAR12	transcript	34126972	34162254	-
ENSP00000356791	OAR12	UTR_5	34162239	34162254	-
ENSP00000356791	OAR12	UTR_3	.	.	-
ENSP00000366702	OAR12	transcript	43202400	43206302	+
ENSP00000366702	OAR12	UTR_5	.	.	+
ENSP00000366702	OAR12	UTR_3	43204945	43206302	+
GLEAN_10002743	OAR12	transcript	78016114	78080283	+
GLEAN_10002743	OAR12	UTR_5	78016114	78019980	+
GLEAN_10002743	OAR12	UTR_3	.	.	+
GLEAN_10007837	OAR12	transcript	49125135	49126340	+
GLEAN_10007837	OAR12	UTR_5	49125135	49125169	+
GLEAN_10007837	OAR12	UTR_3	49126094	49126340	+
ENSBTAP00000013714	OAR13	transcript	29422147	29503914	-
ENSBTAP00000013714	OAR13	UTR_5	.	.	-
ENSBTAP00000013714	OAR13	UTR_3	29422147	29422204	-
ENSBTAP00000048849	OAR13	transcript	42404305	42440793	+
ENSBTAP00000048849	OAR13	UTR_5	42404305	42404349	+
ENSBTAP00000048849	OAR13	UTR_3	.	.	+
ENSP00000368632	OAR13	transcript	11999199	12016994	+
ENSP00000368632	OAR13	UTR_5	.	.	+
ENSP00000368632	OAR13	UTR_3	12016671	12016994	+
ENSP00000410164	OAR13	transcript	50282443	50295400	-
ENSP00000410164	OAR13	UTR_5	50295376	50295400	-
ENSP00000410164	OAR13	UTR_3	50282443	50282695	-
ENSP00000419395	OAR13	transcript	28549066	28570513	-
ENSP00000419395	OAR13	UTR_5	.	.	-
ENSP00000419395	OAR13	UTR_3	28549066	28551770	-
GLEAN_10008063	OAR13	transcript	23460093	23465431	+
GLEAN_10008063	OAR13	UTR_5	.	.	+
GLEAN_10008063	OAR13	UTR_3	23463338	23465431	+
GLEAN_10009188	OAR13	transcript	41293090	41294139	+
GLEAN_10009188	OAR13	UTR_5	.	.	+
GLEAN_10009188	OAR13	UTR_3	41293765	41294139	+
GLEAN_10010176	OAR13	transcript	42794792	42821619	+
GLEAN_10010176	OAR13	UTR_5	42794792	42798543	+
GLEAN_10010176	OAR13	UTR_3	.	.	+
GLEAN_10012684	OAR13	transcript	53140780	53146610	+
GLEAN_10012684	OAR13	UTR_5	.	.	+
GLEAN_10012684	OAR13	UTR_3	53146490	53146610	+
ENSBTAP00000004579	OAR14	transcript	33970308	33976000	-
ENSBTAP00000004579	OAR14	UTR_5	33975966	33976000	-
ENSBTAP00000004579	OAR14	UTR_3	.	.	-
ENSBTAP00000022619	OAR14	transcript	7018602	7025782	-
ENSBTAP00000022619	OAR14	UTR_5	7025754	7025782	-
ENSBTAP00000022619	OAR14	UTR_3	7018602	7018846	-
ENSBTAP00000026407	OAR14	transcript	34157668	34161412	-
ENSBTAP00000026407	OAR14	UTR_5	34158803	34161412	-
ENSBTAP00000026407	OAR14	UTR_3	34157668	34158034	-
ENSBTAP00000032197	OAR14	transcript	51810495	51813155	+
ENSBTAP00000032197	OAR14	UTR_5	51810495	51810633	+
ENSBTAP00000032197	OAR14	UTR_3	51812897	51813155	+
ENSBTAP00000048482	OAR14	transcript	35229889	35299838	+
ENSBTAP00000048482	OAR14	UTR_5	.	.	+
ENSBTAP00000048482	OAR14	UTR_3	35299816	35299838	+
ENSBTAP00000049393	OAR14	transcript	49837200	49851974	+
ENSBTAP00000049393	OAR14	UTR_5	.	.	+
ENSBTAP00000049393	OAR14	UTR_3	49851165	49851974	+
ENSP00000319744	OAR14	transcript	51986525	51987663	-
ENSP00000319744	OAR14	UTR_5	.	.	-
ENSP00000319744	OAR14	UTR_3	51986525	51986584	-
ENSP00000350633	OAR14	transcript	48757128	48759870	-
ENSP00000350633	OAR14	UTR_5	48758166	48759870	-
ENSP00000350633	OAR14	UTR_3	48757128	48757448	-
ENSBTAP00000001061	OAR15	transcript	41925699	41940800	+
ENSBTAP00000001061	OAR15	UTR_5	41925699	41925880	+
ENSBTAP00000001061	OAR15	UTR_3	41939783	41940800	+
ENSBTAP00000025507	OAR15	transcript	50032548	50036051	+
ENSBTAP00000025507	OAR15	UTR_5	50032548	50033821	+
ENSBTAP00000025507	OAR15	UTR_3	50035882	50036051	+
ENSBTAP00000039506	OAR15	transcript	52991393	53004289	+
ENSBTAP00000039506	OAR15	UTR_5	52991393	52992508	+
ENSBTAP00000039506	OAR15	UTR_3	52997857	53004289	+
ENSBTAP00000039752	OAR15	transcript	39088879	39136956	+
ENSBTAP00000039752	OAR15	UTR_5	.	.	+
ENSBTAP00000039752	OAR15	UTR_3	39136307	39136956	+
ENSBTAP00000039814	OAR15	transcript	30639600	30642367	+
ENSBTAP00000039814	OAR15	UTR_5	.	.	+
ENSBTAP00000039814	OAR15	UTR_3	30642049	30642367	+
ENSP00000298198	OAR15	transcript	51901543	51961498	-
ENSP00000298198	OAR15	UTR_5	.	.	-
ENSP00000298198	OAR15	UTR_3	51901543	51906969	-
ENSP00000303518	OAR15	transcript	1012293	1014745	+
ENSP00000303518	OAR15	UTR_5	1012293	1012348	+
ENSP00000303518	OAR15	UTR_3	1013762	1014745	+
ENSP00000332511	OAR15	transcript	45005158	45036576	-
ENSP00000332511	OAR15	UTR_5	.	.	-
ENSP00000332511	OAR15	UTR_3	45005158	45007085	-
ENSP00000340200	OAR15	transcript	79522549	79532508	-
ENSP00000340200	OAR15	UTR_5	.	.	-
ENSP00000340200	OAR15	UTR_3	79522549	79522633	-
ENSP00000354335	OAR15	transcript	79733882	79736095	-
ENSP00000354335	OAR15	UTR_5	79736044	79736095	-
ENSP00000354335	OAR15	UTR_3	.	.	-
ENSP00000384517	OAR15	transcript	39138357	39173424	-
ENSP00000384517	OAR15	UTR_5	39169651	39173424	-
ENSP00000384517	OAR15	UTR_3	.	.	-
ENSP00000414598	OAR15	transcript	41846949	41918219	+
ENSP00000414598	OAR15	UTR_5	.	.	+
ENSP00000414598	OAR15	UTR_3	41917457	41918219	+
GLEAN_10002023	OAR15	transcript	52234851	52248304	-
GLEAN_10002023	OAR15	UTR_5	.	.	-
GLEAN_10002023	OAR15	UTR_3	52234851	52234929	-
GLEAN_10003998	OAR15	transcript	847861	849290	-
GLEAN_10003998	OAR15	UTR_5	849185	849290	-
GLEAN_10003998	OAR15	UTR_3	847861	848080	-
ENSBTAP00000013177	OAR16	transcript	5692637	5762389	+
ENSBTAP00000013177	OAR16	UTR_5	5692637	5693537	+
ENSBTAP00000013177	OAR16	UTR_3	.	.	+
ENSP00000371497	OAR16	transcript	39904010	39934632	+
ENSP00000371497	OAR16	UTR_5	39904010	39904221	+
ENSP00000371497	OAR16	UTR_3	.	.	+
ENSP00000379855	OAR16	transcript	11533572	11614987	-
ENSP00000379855	OAR16	UTR_5	.	.	-
ENSP00000379855	OAR16	UTR_3	11533572	11534654	-
GLEAN_10004916	OAR16	transcript	33926416	33938124	-
GLEAN_10004916	OAR16	UTR_5	33938070	33938124	-
GLEAN_10004916	OAR16	UTR_3	33926416	33927705	-
ENSBTAP00000005341	OAR17	transcript	65439920	65449079	+
ENSBTAP00000005341	OAR17	UTR_5	.	.	+
ENSBTAP00000005341	OAR17	UTR_3	65449026	65449079	+
ENSBTAP00000029446	OAR17	transcript	69621395	69636434	+
ENSBTAP00000029446	OAR17	UTR_5	69621395	69621597	+
ENSBTAP00000029446	OAR17	UTR_3	.	.	+
ENSP00000266263	OAR17	transcript	69492308	69500184	+
ENSP00000266263	OAR17	UTR_5	.	.	+
ENSP00000266263	OAR17	UTR_3	69494956	69500184	+
ENSP00000315011	OAR17	transcript	10447596	10513391	-
ENSP00000315011	OAR17	UTR_5	10513360	10513391	-
ENSP00000315011	OAR17	UTR_3	.	.	-
ENSP00000425730	OAR17	transcript	28827958	28864004	-
ENSP00000425730	OAR17	UTR_5	.	.	-
ENSP00000425730	OAR17	UTR_3	28827958	28828948	-
GLEAN_10008032	OAR17	transcript	70502619	70503519	+
GLEAN_10008032	OAR17	UTR_5	70502619	70502935	+
GLEAN_10008032	OAR17	UTR_3	70503221	70503519	+
GLEAN_10015163	OAR17	transcript	50747534	50750825	+
GLEAN_10015163	OAR17	UTR_5	50747534	50749730	+
GLEAN_10015163	OAR17	UTR_3	50750664	50750825	+
GLEAN_10015881	OAR17	transcript	67366481	67377911	+
GLEAN_10015881	OAR17	UTR_5	.	.	+
GLEAN_10015881	OAR17	UTR_3	67377424	67377911	+
GLEAN_10020531	OAR17	transcript	29551879	29581850	-
GLEAN_10020531	OAR17	UTR_5	.	.	-
GLEAN_10020531	OAR17	UTR_3	29551879	29552059	-
GLEAN_10020536	OAR17	transcript	29283916	29284388	-
GLEAN_10020536	OAR17	UTR_5	29284354	29284388	-
GLEAN_10020536	OAR17	UTR_3	.	.	-
ENSP00000250457	OAR18	transcript	43400378	43429783	-
ENSP00000250457	OAR18	UTR_5	.	.	-
ENSP00000250457	OAR18	UTR_3	43400378	43402021	-
GLEAN_10001570	OAR18	transcript	59265631	59269621	+
GLEAN_10001570	OAR18	UTR_5	.	.	+
GLEAN_10001570	OAR18	UTR_3	59269138	59269621	+
GLEAN_10002791	OAR18	transcript	5858181	5872494	-
GLEAN_10002791	OAR18	UTR_5	.	.	-
GLEAN_10002791	OAR18	UTR_3	5858181	5862035	-
GLEAN_10011955	OAR18	transcript	42056601	42095348	+
GLEAN_10011955	OAR18	UTR_5	.	.	+
GLEAN_10011955	OAR18	UTR_3	42095348	42095348	+
ENSBTAP00000005016	OAR19	transcript	12388452	12394432	-
ENSBTAP00000005016	OAR19	UTR_5	.	.	-
ENSBTAP00000005016	OAR19	UTR_3	12388452	12389622	-
ENSBTAP00000011047-D2	OAR19	transcript	52699222	52705448	+
ENSBTAP00000011047-D2	OAR19	UTR_5	52699222	52699264	+
ENSBTAP00000011047-D2	OAR19	UTR_3	52704982	52705448	+
ENSP00000296144	OAR19	transcript	52954920	52982685	+
ENSP00000296144	OAR19	UTR_5	52954920	52954943	+
ENSP00000296144	OAR19	UTR_3	52980747	52982685	+
ENSP00000314901	OAR19	transcript	22384958	22387324	-
ENSP00000314901	OAR19	UTR_5	22387277	22387324	-
ENSP00000314901	OAR19	UTR_3	22384958	22385125	-
ENSP00000326432	OAR19	transcript	12546640	12547738	+
ENSP00000326432	OAR19	UTR_5	.	.	+
ENSP00000326432	OAR19	UTR_3	12547699	12547738	+
ENSP00000408631	OAR19	transcript	16720553	16728011	+
ENSP00000408631	OAR19	UTR_5	.	.	+
ENSP00000408631	OAR19	UTR_3	16727623	16728011	+
GLEAN_10015183	OAR19	transcript	53695120	53717544	-
GLEAN_10015183	OAR19	UTR_5	.	.	-
GLEAN_10015183	OAR19	UTR_3	53695120	53695908	-
GLEAN_10015189	OAR19	transcript	53388920	53395034	-
GLEAN_10015189	OAR19	UTR_5	53395028	53395034	-
GLEAN_10015189	OAR19	UTR_3	.	.	-
ENSBTAP00000002200	OAR2	transcript	41952806	41965005	+
ENSBTAP00000002200	OAR2	UTR_5	.	.	+
ENSBTAP00000002200	OAR2	UTR_3	41964284	41965005	+
ENSBTAP00000003187	OAR2	transcript	48563441	48567386	+
ENSBTAP00000003187	OAR2	UTR_5	.	.	+
ENSBTAP00000003187	OAR2	UTR_3	48567219	48567386	+
ENSBTAP00000003943	OAR2	transcript	24396870	24397957	+
ENSBTAP00000003943	OAR2	UTR_5	24396870	24396970	+
ENSBTAP00000003943	OAR2	UTR_3	24397921	24397957	+
ENSBTAP00000004062	OAR2	transcript	112034687	112039541	-
ENSBTAP00000004062	OAR2	UTR_5	.	.	-
ENSBTAP00000004062	OAR2	UTR_3	112034687	112034895	-
ENSBTAP00000004758	OAR2	transcript	152740628	152746142	+
ENSBTAP00000004758	OAR2	UTR_5	.	.	+
ENSBTAP00000004758	OAR2	UTR_3	152744963	152746142	+
ENSBTAP00000006262	OAR2	transcript	104873688	104880737	+
ENSBTAP00000006262	OAR2	UTR_5	.	.	+
ENSBTAP00000006262	OAR2	UTR_3	104880728	104880737	+
ENSBTAP00000009415	OAR2	transcript	244128604	244131454	-
ENSBTAP00000009415	OAR2	UTR_5	244130479	244131454	-
ENSBTAP00000009415	OAR2	UTR_3	244128604	244128706	-
ENSBTAP00000009939	OAR2	transcript	239537951	239540077	+
ENSBTAP00000009939	OAR2	UTR_5	.	.	+
ENSBTAP00000009939	OAR2	UTR_3	239539907	239540077	+
ENSBTAP00000010703	OAR2	transcript	146900555	146961863	+
ENSBTAP00000010703	OAR2	UTR_5	146900555	146900583	+
ENSBTAP00000010703	OAR2	UTR_3	.	.	+
ENSBTAP00000011972	OAR2	transcript	148972856	149057260	+
ENSBTAP00000011972	OAR2	UTR_5	.	.	+
ENSBTAP00000011972	OAR2	UTR_3	149056832	149057260	+
ENSBTAP00000012504	OAR2	transcript	243703473	243708345	+
ENSBTAP00000012504	OAR2	UTR_5	243703473	243703590	+
ENSBTAP00000012504	OAR2	UTR_3	.	.	+
ENSBTAP00000012932	OAR2	transcript	47546150	47683988	-
ENSBTAP00000012932	OAR2	UTR_5	.	.	-
ENSBTAP00000012932	OAR2	UTR_3	47546150	47553809	-
ENSBTAP00000015646	OAR2	transcript	239570924	239581125	+
ENSBTAP00000015646	OAR2	UTR_5	.	.	+
ENSBTAP00000015646	OAR2	UTR_3	239580531	239581125	+
ENSBTAP00000017564	OAR2	transcript	198101014	198117614	-
ENSBTAP00000017564	OAR2	UTR_5	.	.	-
ENSBTAP00000017564	OAR2	UTR_3	198101014	198101031	-
ENSBTAP00000019196	OAR2	transcript	172094226	172135937	-
ENSBTAP00000019196	OAR2	UTR_5	.	.	-
ENSBTAP00000019196	OAR2	UTR_3	172094226	172094485	-
ENSBTAP00000019878	OAR2	transcript	203376993	203425922	-
ENSBTAP00000019878	OAR2	UTR_5	.	.	-
ENSBTAP00000019878	OAR2	UTR_3	203376993	203377746	-
ENSBTAP00000024502	OAR2	transcript	220512387	220528737	+
ENSBTAP00000024502	OAR2	UTR_5	220512387	220512481	+
ENSBTAP00000024502	OAR2	UTR_3	.	.	+
ENSBTAP00000042066	OAR2	transcript	203039867	203074428	-
ENSBTAP00000042066	OAR2	UTR_5	.	.	-
ENSBTAP00000042066	OAR2	UTR_3	203039867	203040020	-
ENSP00000242315	OAR2	transcript	53462606	53468755	-
ENSP00000242315	OAR2	UTR_5	.	.	-
ENSP00000242315	OAR2	UTR_3	53462606	53462909	-
ENSP00000264192	OAR2	transcript	151734703	151762630	+
ENSP00000264192	OAR2	UTR_5	.	.	+
ENSP00000264192	OAR2	UTR_3	151762426	151762630	+
ENSP00000343418	OAR2	transcript	24160453	24192350	-
ENSP00000343418	OAR2	UTR_5	24184202	24192350	-
ENSP00000343418	OAR2	UTR_3	.	.	-
ENSP00000346839	OAR2	transcript	217093097	217162685	-
ENSP00000346839	OAR2	UTR_5	217162542	217162685	-
ENSP00000346839	OAR2	UTR_3	217093097	217093758	-
ENSP00000346990	OAR2	transcript	101520717	101650433	-
ENSP00000346990	OAR2	UTR_5	.	.	-
ENSP00000346990	OAR2	UTR_3	101520717	101522675	-
ENSP00000386884	OAR2	transcript	174224276	174225419	+
ENSP00000386884	OAR2	UTR_5	.	.	+
ENSP00000386884	OAR2	UTR_3	174225350	174225419	+
ENSP00000413684	OAR2	transcript	53443011	53450196	-
ENSP00000413684	OAR2	UTR_5	.	.	-
ENSP00000413684	OAR2	UTR_3	53443011	53443695	-
GLEAN_10005922	OAR2	transcript	64709766	64710053	+
GLEAN_10005922	OAR2	UTR_5	64709766	64709838	+
GLEAN_10005922	OAR2	UTR_3	64710052	64710053	+
GLEAN_10006028	OAR2	transcript	233458400	233474704	+
GLEAN_10006028	OAR2	UTR_5	.	.	+
GLEAN_10006028	OAR2	UTR_3	233474646	233474704	+
GLEAN_10007199	OAR2	transcript	245790230	245838548	+
GLEAN_10007199	OAR2	UTR_5	245790230	245790243	+
GLEAN_10007199	OAR2	UTR_3	.	.	+
ENSBTAP00000001245	OAR20	transcript	16592325	16594210	-
ENSBTAP00000001245	OAR20	UTR_5	.	.	-
ENSBTAP00000001245	OAR20	UTR_3	16592325	16593246	-
ENSBTAP00000015092	OAR20	transcript	27221249	27222471	+
ENSBTAP00000015092	OAR20	UTR_5	.	.	+
ENSBTAP00000015092	OAR20	UTR_3	27221801	27222471	+
ENSBTAP00000043661	OAR20	transcript	25054612	25063008	-
ENSBTAP00000043661	OAR20	UTR_5	.	.	-
ENSBTAP00000043661	OAR20	UTR_3	25054612	25055321	-
ENSBTAP00000052479-D7	OAR20	transcript	30393588	30400758	-
ENSBTAP00000052479-D7	OAR20	UTR_5	30400723	30400758	-
ENSBTAP00000052479-D7	OAR20	UTR_3	30393588	30400341	-
ENSP00000297012-D2	OAR20	transcript	30432673	30433177	-
ENSP00000297012-D2	OAR20	UTR_5	.	.	-
ENSP00000297012-D2	OAR20	UTR_3	30432673	30432784	-
ENSP00000364393	OAR20	transcript	26273538	26323975	+
ENSP00000364393	OAR20	UTR_5	.	.	+
ENSP00000364393	OAR20	UTR_3	26323781	26323975	+
ENSP00000408907	OAR20	transcript	26526275	26537904	-
ENSP00000408907	OAR20	UTR_5	26537647	26537904	-
ENSP00000408907	OAR20	UTR_3	26526275	26535720	-
ENSP00000409151	OAR20	transcript	26538176	26542131	+
ENSP00000409151	OAR20	UTR_5	26538176	26539685	+
ENSP00000409151	OAR20	UTR_3	26541612	26542131	+
GLEAN_10006758	OAR20	transcript	35683572	35973469	-
GLEAN_10006758	OAR20	UTR_5	35964982	35973469	-
GLEAN_10006758	OAR20	UTR_3	.	.	-
GLEAN_10006923	OAR20	transcript	27582674	27584204	+
GLEAN_10006923	OAR20	UTR_5	27582674	27582724	+
GLEAN_10006923	OAR20	UTR_3	.	.	+
ENSBTAP00000012270	OAR21	transcript	28692140	28756126	-
ENSBTAP00000012270	OAR21	UTR_5	.	.	-
ENSBTAP00000012270	OAR21	UTR_3	28692140	28693240	-
ENSBTAP00000027681	OAR21	transcript	41739460	41742762	+
ENSBTAP00000027681	OAR21	UTR_5	41739460	41739467	+
ENSBTAP00000027681	OAR21	UTR_3	41742640	41742762	+
ENSBTAP00000047282	OAR21	transcript	43526128	43533906	-
ENSBTAP00000047282	OAR21	UTR_5	43528210	43533906	-
ENSBTAP00000047282	OAR21	UTR_3	43526128	43526359	-
ENSP00000265968	OAR21	transcript	25174446	25191631	+
ENSP00000265968	OAR21	UTR_5	25174446	25181184	+
ENSP00000265968	OAR21	UTR_3	25191379	25191631	+
ENSP00000310170	OAR21	transcript	41751026	41757264	-
ENSP00000310170	OAR21	UTR_5	.	.	-
ENSP00000310170	OAR21	UTR_3	41751026	41751531	-
ENSP00000351737	OAR21	transcript	9320369	9326544	-
ENSP00000351737	OAR21	UTR_5	9326507	9326544	-
ENSP00000351737	OAR21	UTR_3	9320369	9320500	-
ENSBTAP00000020847	OAR22	transcript	22156141	22165300	-
ENSBTAP00000020847	OAR22	UTR_5	22157745	22165300	-
ENSBTAP00000020847	OAR22	UTR_3	.	.	-
ENSBTAP00000032879	OAR22	transcript	18794994	18819437	-
ENSBTAP00000032879	OAR22	UTR_5	.	.	-
ENSBTAP00000032879	OAR22	UTR_3	18794994	18795019	-
ENSP00000358803	OAR22	transcript	23218299	23223330	-
ENSP00000358803	OAR22	UTR_5	23220917	23223330	-
ENSP00000358803	OAR22	UTR_3	23218299	23218710	-
ENSP00000360268	OAR22	transcript	16401195	16438216	-
ENSP00000360268	OAR22	UTR_5	.	.	-
ENSP00000360268	OAR22	UTR_3	16401195	16402051	-
ENSP00000360472	OAR22	transcript	14820819	14857892	+
ENSP00000360472	OAR22	UTR_5	.	.	+
ENSP00000360472	OAR22	UTR_3	14857531	14857892	+
ENSP00000413019	OAR22	transcript	10740045	10778586	-
ENSP00000413019	OAR22	UTR_5	.	.	-
ENSP00000413019	OAR22	UTR_3	10740045	10741225	-
GLEAN_10002506	OAR22	transcript	18667065	18678690	-
GLEAN_10002506	OAR22	UTR_5	18678596	18678690	-
GLEAN_10002506	OAR22	UTR_3	.	.	-
GLEAN_10012115	OAR22	transcript	18657439	18665862	-
GLEAN_10012115	OAR22	UTR_5	.	.	-
GLEAN_10012115	OAR22	UTR_3	18657439	18657615	-
ENSBTAP00000021641	OAR23	transcript	50908463	50953274	+
ENSBTAP00000021641	OAR23	UTR_5	50908463	50908476	+
ENSBTAP00000021641	OAR23	UTR_3	.	.	+
ENSBTAP00000025341	OAR23	transcript	30479967	30490040	+
ENSBTAP00000025341	OAR23	UTR_5	.	.	+
ENSBTAP00000025341	OAR23	UTR_3	30489876	30490040	+
ENSBTAP00000031584	OAR23	transcript	32996687	33009575	-
ENSBTAP00000031584	OAR23	UTR_5	33009471	33009575	-
ENSBTAP00000031584	OAR23	UTR_3	32996687	32998912	-
ENSBTAP00000043910	OAR23	transcript	49662451	49688190	+
ENSBTAP00000043910	OAR23	UTR_5	49662451	49662728	+
ENSBTAP00000043910	OAR23	UTR_3	49685978	49688190	+
ENSP00000262150	OAR23	transcript	10437511	10484279	+
ENSP00000262150	OAR23	UTR_5	10437511	10437531	+
ENSP00000262150	OAR23	UTR_3	.	.	+
ENSBTAP00000001417	OAR24	transcript	36146923	36162135	+
ENSBTAP00000001417	OAR24	UTR_5	.	.	+
ENSBTAP00000001417	OAR24	UTR_3	36161979	36162135	+
ENSBTAP00000007391	OAR24	transcript	10238095	10250011	-
ENSBTAP00000007391	OAR24	UTR_5	.	.	-
ENSBTAP00000007391	OAR24	UTR_3	10238095	10240840	-
ENSBTAP00000013208	OAR24	transcript	3554044	3559825	-
ENSBTAP00000013208	OAR24	UTR_5	.	.	-
ENSBTAP00000013208	OAR24	UTR_3	3554044	3554140	-
ENSBTAP00000016926-D2	OAR24	transcript	34099248	34103575	-
ENSBTAP00000016926-D2	OAR24	UTR_5	34103461	34103575	-
ENSBTAP00000016926-D2	OAR24	UTR_3	.	.	-
ENSP00000223095	OAR24	transcript	35639221	35646862	-
ENSP00000223095	OAR24	UTR_5	35646079	35646862	-
ENSP00000223095	OAR24	UTR_3	35639221	35640130	-
ENSP00000329287	OAR24	transcript	10377635	10381137	+
ENSP00000329287	OAR24	UTR_5	10377635	10377717	+
ENSP00000329287	OAR24	UTR_3	10377982	10381137	+
ENSP00000340429	OAR24	transcript	36007254	36008618	+
ENSP00000340429	OAR24	UTR_5	36007254	36007720	+
ENSP00000340429	OAR24	UTR_3	36008579	36008618	+
GLEAN_10006168	OAR24	transcript	28029747	28033919	-
GLEAN_10006168	OAR24	UTR_5	28033918	28033919	-
GLEAN_10006168	OAR24	UTR_3	28029747	28030091	-
GLEAN_10007614	OAR24	transcript	20767538	20768239	+
GLEAN_10007614	OAR24	UTR_5	.	.	+
GLEAN_10007614	OAR24	UTR_3	20768150	20768239	+
ENSBTAP00000026928	OAR25	transcript	28127795	28136929	-
ENSBTAP00000026928	OAR25	UTR_5	28131564	28136929	-
ENSBTAP00000026928	OAR25	UTR_3	28127795	28128536	-
ENSBTAP00000014656	OAR26	transcript	5296666	5351590	-
ENSBTAP00000014656	OAR26	UTR_5	.	.	-
ENSBTAP00000014656	OAR26	UTR_3	5296666	5297154	-
ENSBTAP00000018799	OAR26	transcript	6411767	6451505	-
ENSBTAP00000018799	OAR26	UTR_5	.	.	-
ENSBTAP00000018799	OAR26	UTR_3	6411767	6413548	-
ENSP00000319914	OAR26	transcript	33725326	33726621	+
ENSP00000319914	OAR26	UTR_5	33725326	33725393	+
ENSP00000319914	OAR26	UTR_3	33725715	33726621	+
ENSP00000368127	OAR26	transcript	14390120	14400909	+
ENSP00000368127	OAR26	UTR_5	.	.	+
ENSP00000368127	OAR26	UTR_3	14400873	14400909	+
ENSP00000411169	OAR26	transcript	27789357	27799594	-
ENSP00000411169	OAR26	UTR_5	27799037	27799594	-
ENSP00000411169	OAR26	UTR_3	27789357	27791170	-
GLEAN_10004888	OAR26	transcript	36747259	36767191	-
GLEAN_10004888	OAR26	UTR_5	.	.	-
GLEAN_10004888	OAR26	UTR_3	36747259	36748368	-
ENSBTAP00000000398	OAR3	transcript	205406743	205417866	+
ENSBTAP00000000398	OAR3	UTR_5	.	.	+
ENSBTAP00000000398	OAR3	UTR_3	205417579	205417866	+
ENSBTAP00000000651	OAR3	transcript	134042031	134051356	-
ENSBTAP00000000651	OAR3	UTR_5	134044581	134051356	-
ENSBTAP00000000651	OAR3	UTR_3	134042031	134042321	-
ENSBTAP00000001069	OAR3	transcript	136007158	136011055	-
ENSBTAP00000001069	OAR3	UTR_5	136007332	136011055	-
ENSBTAP00000001069	OAR3	UTR_3	.	.	-
ENSBTAP00000003307	OAR3	transcript	192951741	192958301	+
ENSBTAP00000003307	OAR3	UTR_5	.	.	+
ENSBTAP00000003307	OAR3	UTR_3	192958155	192958301	+
ENSBTAP00000011846	OAR3	transcript	7745334	7775526	+
ENSBTAP00000011846	OAR3	UTR_5	7745334	7745697	+
ENSBTAP00000011846	OAR3	UTR_3	.	.	+
ENSBTAP00000012225	OAR3	transcript	162798818	162800866	-
ENSBTAP00000012225	OAR3	UTR_5	162800842	162800866	-
ENSBTAP00000012225	OAR3	UTR_3	162798818	162799873	-
ENSBTAP00000013418	OAR3	transcript	213871691	213886002	-
ENSBTAP00000013418	OAR3	UTR_5	213885478	213886002	-
ENSBTAP00000013418	OAR3	UTR_3	213871691	213877392	-
ENSBTAP00000017141	OAR3	transcript	163480564	163483377	-
ENSBTAP00000017141	OAR3	UTR_5	163483101	163483377	-
ENSBTAP00000017141	OAR3	UTR_3	163480564	163481041	-
ENSBTAP00000017835	OAR3	transcript	112335384	112344896	-
ENSBTAP00000017835	OAR3	UTR_5	.	.	-
ENSBTAP00000017835	OAR3	UTR_3	112335384	112335620	-
ENSBTAP00000017941	OAR3	transcript	150716103	150789385	+
ENSBTAP00000017941	OAR3	UTR_5	.	.	+
ENSBTAP00000017941	OAR3	UTR_3	150788345	150789385	+
ENSBTAP00000020433	OAR3	transcript	7823525	7857525	+
ENSBTAP00000020433	OAR3	UTR_5	.	.	+
ENSBTAP00000020433	OAR3	UTR_3	7857178	7857525	+
ENSBTAP00000024996	OAR3	transcript	137050508	137057420	+
ENSBTAP00000024996	OAR3	UTR_5	.	.	+
ENSBTAP00000024996	OAR3	UTR_3	137056563	137057420	+
ENSBTAP00000025499	OAR3	transcript	179684890	179701882	-
ENSBTAP00000025499	OAR3	UTR_5	.	.	-
ENSBTAP00000025499	OAR3	UTR_3	179684890	179685093	-
ENSBTAP00000032931	OAR3	transcript	39201025	39294560	-
ENSBTAP00000032931	OAR3	UTR_5	.	.	-
ENSBTAP00000032931	OAR3	UTR_3	39201025	39201104	-
ENSBTAP00000036858	OAR3	transcript	36680650	36704892	+
ENSBTAP00000036858	OAR3	UTR_5	.	.	+
ENSBTAP00000036858	OAR3	UTR_3	36704041	36704892	+
ENSBTAP00000041719	OAR3	transcript	163083678	163086195	-
ENSBTAP00000041719	OAR3	UTR_5	163086147	163086195	-
ENSBTAP00000041719	OAR3	UTR_3	.	.	-
ENSP00000010404	OAR3	transcript	198068191	198089725	-
ENSP00000010404	OAR3	UTR_5	198082056	198089725	-
ENSP00000010404	OAR3	UTR_3	198068191	198068367	-
ENSP00000243052	OAR3	transcript	131764991	131790993	-
ENSP00000243052	OAR3	UTR_5	.	.	-
ENSP00000243052	OAR3	UTR_3	131764991	131766360	-
ENSP00000243108	OAR3	transcript	132253670	132255376	-
ENSP00000243108	OAR3	UTR_5	.	.	-
ENSP00000243108	OAR3	UTR_3	132253670	132253972	-
ENSP00000257895	OAR3	transcript	163442347	163445587	-
ENSP00000257895	OAR3	UTR_5	.	.	-
ENSP00000257895	OAR3	UTR_3	163442347	163442642	-
ENSP00000260599	OAR3	transcript	33728386	33743856	+
ENSP00000260599	OAR3	UTR_5	33728386	33728485	+
ENSP00000260599	OAR3	UTR_3	33740673	33743856	+
ENSP00000261187	OAR3	transcript	159481549	159546439	-
ENSP00000261187	OAR3	UTR_5	.	.	-
ENSP00000261187	OAR3	UTR_3	159481549	159481554	-
ENSP00000266579	OAR3	transcript	139482082	139513569	+
ENSP00000266579	OAR3	UTR_5	.	.	+
ENSP00000266579	OAR3	UTR_3	139513518	139513569	+
ENSP00000293308	OAR3	transcript	133314322	133321478	+
ENSP00000293308	OAR3	UTR_5	133314322	133314382	+
ENSP00000293308	OAR3	UTR_3	.	.	+
ENSP00000295137	OAR3	transcript	95451666	95466838	+
ENSP00000295137	OAR3	UTR_5	95451666	95451705	+
ENSP00000295137	OAR3	UTR_3	95466763	95466838	+
ENSP00000295324	OAR3	transcript	86030611	86032212	+
ENSP00000295324	OAR3	UTR_5	86030611	86030821	+
ENSP00000295324	OAR3	UTR_3	86031587	86032212	+
ENSP00000309871	OAR3	transcript	136099509	136116640	+
ENSP00000309871	OAR3	UTR_5	.	.	+
ENSP00000309871	OAR3	UTR_3	136116563	136116640	+
ENSP00000320658	OAR3	transcript	181556283	181567024	+
ENSP00000320658	OAR3	UTR_5	.	.	+
ENSP00000320658	OAR3	UTR_3	181566825	181567024	+
ENSP00000340671	OAR3	transcript	161797898	161799393	+
ENSP00000340671	OAR3	UTR_5	161797898	161797919	+
ENSP00000340671	OAR3	UTR_3	161798519	161799393	+
ENSP00000342381	OAR3	transcript	65390018	65487441	-
ENSP00000342381	OAR3	UTR_5	.	.	-
ENSP00000342381	OAR3	UTR_3	65390018	65390538	-
ENSP00000347596	OAR3	transcript	67645874	67716136	+
ENSP00000347596	OAR3	UTR_5	.	.	+
ENSP00000347596	OAR3	UTR_3	67715698	67716136	+
ENSP00000368544	OAR3	transcript	86839457	86933664	-
ENSP00000368544	OAR3	UTR_5	.	.	-
ENSP00000368544	OAR3	UTR_3	86839457	86840804	-
ENSP00000379386	OAR3	transcript	193066903	193082506	+
ENSP00000379386	OAR3	UTR_5	193066903	193066909	+
ENSP00000379386	OAR3	UTR_3	193082403	193082506	+
ENSP00000384239	OAR3	transcript	178656726	178669865	-
ENSP00000384239	OAR3	UTR_5	178668268	178669865	-
ENSP00000384239	OAR3	UTR_3	178656726	178657383	-
GLEAN_10001405	OAR3	transcript	6134746	6163769	+
GLEAN_10001405	OAR3	UTR_5	6134746	6134764	+
GLEAN_10001405	OAR3	UTR_3	6159747	6163769	+
GLEAN_10003670	OAR3	transcript	175692541	175757964	+
GLEAN_10003670	OAR3	UTR_5	.	.	+
GLEAN_10003670	OAR3	UTR_3	175757898	175757964	+
GLEAN_10005583	OAR3	transcript	219615203	219646322	+
GLEAN_10005583	OAR3	UTR_5	.	.	+
GLEAN_10005583	OAR3	UTR_3	219646227	219646322	+
GLEAN_10007960	OAR3	transcript	149005353	149045861	-
GLEAN_10007960	OAR3	UTR_5	.	.	-
GLEAN_10007960	OAR3	UTR_3	149005353	149005546	-
GLEAN_10009361	OAR3	transcript	192122837	192123705	+
GLEAN_10009361	OAR3	UTR_5	192122837	192122973	+
GLEAN_10009361	OAR3	UTR_3	192123658	192123705	+
GLEAN_10009473	OAR3	transcript	216255045	216268082	-
GLEAN_10009473	OAR3	UTR_5	.	.	-
GLEAN_10009473	OAR3	UTR_3	216255045	216257382	-
GLEAN_10014749	OAR3	transcript	37776275	37789341	+
GLEAN_10014749	OAR3	UTR_5	.	.	+
GLEAN_10014749	OAR3	UTR_3	37789214	37789341	+
ENSBTAP00000002323	OAR4	transcript	98207314	98211873	-
ENSBTAP00000002323	OAR4	UTR_5	98211652	98211873	-
ENSBTAP00000002323	OAR4	UTR_3	98207314	98208964	-
ENSBTAP00000002787	OAR4	transcript	87267303	87292893	+
ENSBTAP00000002787	OAR4	UTR_5	.	.	+
ENSBTAP00000002787	OAR4	UTR_3	87290338	87292893	+
ENSBTAP00000010187	OAR4	transcript	25298150	25350615	+
ENSBTAP00000010187	OAR4	UTR_5	.	.	+
ENSBTAP00000010187	OAR4	UTR_3	25350358	25350615	+
ENSBTAP00000012129	OAR4	transcript	45470836	45541167	+
ENSBTAP00000012129	OAR4	UTR_5	.	.	+
ENSBTAP00000012129	OAR4	UTR_3	45541046	45541167	+
ENSBTAP00000012969	OAR4	transcript	105536108	105541051	+
ENSBTAP00000012969	OAR4	UTR_5	105536108	105536146	+
ENSBTAP00000012969	OAR4	UTR_3	105540940	105541051	+
ENSBTAP00000033771	OAR4	transcript	11033961	11070729	+
ENSBTAP00000033771	OAR4	UTR_5	.	.	+
ENSBTAP00000033771	OAR4	UTR_3	11069904	11070729	+
ENSBTAP00000038686	OAR4	transcript	12148190	12163322	-
ENSBTAP00000038686	OAR4	UTR_5	12163001	12163322	-
ENSBTAP00000038686	OAR4	UTR_3	12148190	12151714	-
GLEAN_10006034	OAR4	transcript	117392722	117394811	-
GLEAN_10006034	OAR4	UTR_5	117393844	117394811	-
GLEAN_10006034	OAR4	UTR_3	117392722	117393324	-
ENSBTAP00000014883	OAR5	transcript	13717902	13725695	+
ENSBTAP00000014883	OAR5	UTR_5	.	.	+
ENSBTAP00000014883	OAR5	UTR_3	13725665	13725695	+
ENSBTAP00000021755	OAR5	transcript	10624570	10625472	-
ENSBTAP00000021755	OAR5	UTR_5	10625351	10625472	-
ENSBTAP00000021755	OAR5	UTR_3	10624570	10624709	-
ENSBTAP00000023707	OAR5	transcript	24689340	24696839	+
ENSBTAP00000023707	OAR5	UTR_5	24689340	24689893	+
ENSBTAP00000023707	OAR5	UTR_3	24696244	24696839	+
ENSBTAP00000029099	OAR5	transcript	60516011	60531795	+
ENSBTAP00000029099	OAR5	UTR_5	60516011	60516128	+
ENSBTAP00000029099	OAR5	UTR_3	60531462	60531795	+
ENSBTAP00000040388	OAR5	transcript	71374116	71429096	+
ENSBTAP00000040388	OAR5	UTR_5	.	.	+
ENSBTAP00000040388	OAR5	UTR_3	71429091	71429096	+
ENSBTAP00000041576	OAR5	transcript	24063336	24074108	-
ENSBTAP00000041576	OAR5	UTR_5	24064314	24074108	-
ENSBTAP00000041576	OAR5	UTR_3	24063336	24064067	-
ENSBTAP00000051161	OAR5	transcript	36380143	36405303	+
ENSBTAP00000051161	OAR5	UTR_5	.	.	+
ENSBTAP00000051161	OAR5	UTR_3	36403935	36405303	+
ENSP00000168977	OAR5	transcript	17814895	17824150	-
ENSP00000168977	OAR5	UTR_5	17822461	17824150	-
ENSP00000168977	OAR5	UTR_3	17814895	17820170	-
ENSP00000375736	OAR5	transcript	2304413	2304982	-
ENSP00000375736	OAR5	UTR_5	2304978	2304982	-
ENSP00000375736	OAR5	UTR_3	2304413	2304596	-
ENSP00000384406	OAR5	transcript	19723850	19729619	+
ENSP00000384406	OAR5	UTR_5	.	.	+
ENSP00000384406	OAR5	UTR_3	19728805	19729619	+
GLEAN_10005597	OAR5	transcript	31965332	31966370	+
GLEAN_10005597	OAR5	UTR_5	31965332	31965509	+
GLEAN_10005597	OAR5	UTR_3	.	.	+
GLEAN_10015523	OAR5	transcript	42353463	42402250	+
GLEAN_10015523	OAR5	UTR_5	.	.	+
GLEAN_10015523	OAR5	UTR_3	42400298	42402250	+
ENSBTAP00000003330	OAR6	transcript	6348256	6387003	-
ENSBTAP00000003330	OAR6	UTR_5	6386318	6387003	-
ENSBTAP00000003330	OAR6	UTR_3	6348256	6348636	-
ENSBTAP00000013666	OAR6	transcript	6268725	6306363	-
ENSBTAP00000013666	OAR6	UTR_5	.	.	-
ENSBTAP00000013666	OAR6	UTR_3	6268725	6269310	-
ENSBTAP00000014026	OAR6	transcript	24725663	24731280	+
ENSBTAP00000014026	OAR6	UTR_5	24725663	24726701	+
ENSBTAP00000014026	OAR6	UTR_3	24729168	24731280	+
ENSP00000237642	OAR6	transcript	91108043	91114725	+
ENSP00000237642	OAR6	UTR_5	91108043	91108054	+
ENSP00000237642	OAR6	UTR_3	91111795	91114725	+
ENSP00000370607	OAR6	transcript	79922244	80056050	-
ENSP00000370607	OAR6	UTR_5	80056010	80056050	-
ENSP00000370607	OAR6	UTR_3	.	.	-
ENSBTAP00000001191	OAR7	transcript	7621211	7627662	-
ENSBTAP00000001191	OAR7	UTR_5	7627580	7627662	-
ENSBTAP00000001191	OAR7	UTR_3	7621211	7621414	-
ENSBTAP00000002823	OAR7	transcript	29021184	29147347	+
ENSBTAP00000002823	OAR7	UTR_5	29021184	29021371	+
ENSBTAP00000002823	OAR7	UTR_3	.	.	+
ENSBTAP00000012212	OAR7	transcript	82078743	82080055	-
ENSBTAP00000012212	OAR7	UTR_5	82079805	82080055	-
ENSBTAP00000012212	OAR7	UTR_3	.	.	-
ENSBTAP00000013255	OAR7	transcript	77911244	77944249	+
ENSBTAP00000013255	OAR7	UTR_5	.	.	+
ENSBTAP00000013255	OAR7	UTR_3	77943529	77944249	+
ENSBTAP00000020228	OAR7	transcript	40122936	40127076	+
ENSBTAP00000020228	OAR7	UTR_5	40122936	40122942	+
ENSBTAP00000020228	OAR7	UTR_3	40126844	40127076	+
ENSBTAP00000049998	OAR7	transcript	4664332	4672592	+
ENSBTAP00000049998	OAR7	UTR_5	4664332	4664496	+
ENSBTAP00000049998	OAR7	UTR_3	4672333	4672592	+
ENSP00000261858	OAR7	transcript	15931195	15940118	+
ENSP00000261858	OAR7	UTR_5	.	.	+
ENSP00000261858	OAR7	UTR_3	15939070	15940118	+
ENSP00000263805	OAR7	transcript	34613008	34644096	-
ENSP00000263805	OAR7	UTR_5	34643780	34644096	-
ENSP00000263805	OAR7	UTR_3	34613008	34616809	-
ENSP00000288111	OAR7	transcript	20519961	20528386	+
ENSP00000288111	OAR7	UTR_5	20519961	20520611	+
ENSP00000288111	OAR7	UTR_3	20528160	20528386	+
ENSP00000318222	OAR7	transcript	85336759	85343325	-
ENSP00000318222	OAR7	UTR_5	.	.	-
ENSP00000318222	OAR7	UTR_3	85336759	85337458	-
ENSP00000327652	OAR7	transcript	5430038	5431983	+
ENSP00000327652	OAR7	UTR_5	5430038	5430185	+
ENSP00000327652	OAR7	UTR_3	5431527	5431983	+
GLEAN_10009675	OAR7	transcript	83889842	83895004	+
GLEAN_10009675	OAR7	UTR_5	83889842	83889976	+
GLEAN_10009675	OAR7	UTR_3	.	.	+
GLEAN_10013578	OAR7	transcript	56533940	56534493	-
GLEAN_10013578	OAR7	UTR_5	56534465	56534493	-
GLEAN_10013578	OAR7	UTR_3	.	.	-
GLEAN_10020250	OAR7	transcript	69289000	69289515	+
GLEAN_10020250	OAR7	UTR_5	69289000	69289032	+
GLEAN_10020250	OAR7	UTR_3	.	.	+
ENSBTAP00000010089	OAR8	transcript	83917257	84000264	-
ENSBTAP00000010089	OAR8	UTR_5	84000217	84000264	-
ENSBTAP00000010089	OAR8	UTR_3	.	.	-
ENSBTAP00000021759	OAR8	transcript	58212493	58236659	-
ENSBTAP00000021759	OAR8	UTR_5	.	.	-
ENSBTAP00000021759	OAR8	UTR_3	58212493	58212615	-
ENSBTAP00000028765	OAR8	transcript	15658366	15675150	-
ENSBTAP00000028765	OAR8	UTR_5	15674755	15675150	-
ENSBTAP00000028765	OAR8	UTR_3	.	.	-
ENSBTAP00000034422	OAR8	transcript	28364604	28475690	+
ENSBTAP00000034422	OAR8	UTR_5	.	.	+
ENSBTAP00000034422	OAR8	UTR_3	28474701	28475690	+
ENSP00000350132	OAR8	transcript	19626367	19638193	-
ENSP00000350132	OAR8	UTR_5	19630354	19638193	-
ENSP00000350132	OAR8	UTR_3	19626367	19630194	-
ENSP00000356297	OAR8	transcript	74852974	74962035	+
ENSP00000356297	OAR8	UTR_5	.	.	+
ENSP00000356297	OAR8	UTR_3	74961926	74962035	+
ENSP00000357880	OAR8	transcript	26737600	26756936	-
ENSP00000357880	OAR8	UTR_5	26756622	26756936	-
ENSP00000357880	OAR8	UTR_3	.	.	-
ENSP00000357973	OAR8	transcript	28956501	29151533	-
ENSP00000357973	OAR8	UTR_5	.	.	-
ENSP00000357973	OAR8	UTR_3	28956501	28956532	-
ENSP00000412500	OAR8	transcript	2569923	2669065	+
ENSP00000412500	OAR8	UTR_5	.	.	+
ENSP00000412500	OAR8	UTR_3	2668787	2669065	+
GLEAN_10010632	OAR8	transcript	22101319	22103393	-
GLEAN_10010632	OAR8	UTR_5	.	.	-
GLEAN_10010632	OAR8	UTR_3	22101319	22101392	-
GLEAN_10015072	OAR8	transcript	40706769	40707393	+
GLEAN_10015072	OAR8	UTR_5	40706769	40706770	+
GLEAN_10015072	OAR8	UTR_3	40707221	40707393	+
ENSBTAP00000010306	OAR9	transcript	13354178	13358696	-
ENSBTAP00000010306	OAR9	UTR_5	.	.	-
ENSBTAP00000010306	OAR9	UTR_3	13354178	13354316	-
ENSBTAP00000026503	OAR9	transcript	30861474	30877671	+
ENSBTAP00000026503	OAR9	UTR_5	.	.	+
ENSBTAP00000026503	OAR9	UTR_3	30877240	30877671	+
ENSBTAP00000037024	OAR9	transcript	82189430	82199465	+
ENSBTAP00000037024	OAR9	UTR_5	82189430	82193695	+
ENSBTAP00000037024	OAR9	UTR_3	82198537	82199465	+
ENSBTAP00000048663	OAR9	transcript	32748521	32752664	+
ENSBTAP00000048663	OAR9	UTR_5	.	.	+
ENSBTAP00000048663	OAR9	UTR_3	32750793	32752664	+
ENSP00000256104	OAR9	transcript	57564881	57569626	-
ENSP00000256104	OAR9	UTR_5	57569572	57569626	-
ENSP00000256104	OAR9	UTR_3	57564881	57565053	-
ENSP00000259526	OAR9	transcript	57732298	57740630	-
ENSP00000259526	OAR9	UTR_5	57740561	57740630	-
ENSP00000259526	OAR9	UTR_3	57732298	57733438	-
ENSP00000321507	OAR9	transcript	74373174	74384920	+
ENSP00000321507	OAR9	UTR_5	74373174	74373272	+
ENSP00000321507	OAR9	UTR_3	74383193	74384920	+
ENSP00000322396	OAR9	transcript	43476128	43477411	+
ENSP00000322396	OAR9	UTR_5	.	.	+
ENSP00000322396	OAR9	UTR_3	43477184	43477411	+
GLEAN_10005849	OAR9	transcript	35022215	35033905	+
GLEAN_10005849	OAR9	UTR_5	35022215	35022262	+
GLEAN_10005849	OAR9	UTR_3	.	.	+
GLEAN_10019469	OAR9	transcript	42899260	42946756	-
GLEAN_10019469	OAR9	UTR_5	.	.	-
GLEAN_10019469	OAR9	UTR_3	42899260	42901173	-
ENSBTAP00000001397	OARX	transcript	110296621	110297642	+
ENSBTAP00000001397	OARX	UTR_5	110296621	110296642	+
ENSBTAP00000001397	OARX	UTR_3	110297123	110297642	+
ENSBTAP00000010060	OARX	transcript	10289110	10298779	-
ENSBTAP00000010060	OARX	UTR_5	10298755	10298779	-
ENSBTAP00000010060	OARX	UTR_3	.	.	-
ENSBTAP00000014537	OARX	transcript	66643312	66667396	-
ENSBTAP00000014537	OARX	UTR_5	.	.	-
ENSBTAP00000014537	OARX	UTR_3	66643312	66643460	-
ENSBTAP00000018283	OARX	transcript	110073810	110074606	+
ENSBTAP00000018283	OARX	UTR_5	110073810	110073989	+
ENSBTAP00000018283	OARX	UTR_3	110074377	110074606	+
ENSBTAP00000021570	OARX	transcript	38323745	38403643	+
ENSBTAP00000021570	OARX	UTR_5	.	.	+
ENSBTAP00000021570	OARX	UTR_3	38403452	38403643	+
ENSBTAP00000025376	OARX	transcript	97282667	97293519	-
ENSBTAP00000025376	OARX	UTR_5	.	.	-
ENSBTAP00000025376	OARX	UTR_3	97282667	97283016	-
ENSBTAP00000044462	OARX	transcript	68353597	68357998	-
ENSBTAP00000044462	OARX	UTR_5	68357978	68357998	-
ENSBTAP00000044462	OARX	UTR_3	.	.	-
ENSP00000276211	OARX	transcript	87859001	87866960	-
ENSP00000276211	OARX	UTR_5	.	.	-
ENSP00000276211	OARX	UTR_3	87859001	87859691	-
ENSP00000297904	OARX	transcript	10308407	10349327	-
ENSP00000297904	OARX	UTR_5	.	.	-
ENSP00000297904	OARX	UTR_3	10308407	10308722	-
ENSP00000304803	OARX	transcript	97693655	97697437	+
ENSP00000304803	OARX	UTR_5	.	.	+
ENSP00000304803	OARX	UTR_3	97696744	97697437	+
ENSP00000317214	OARX	transcript	105514611	105539394	+
ENSP00000317214	OARX	UTR_5	105514611	105521206	+
ENSP00000317214	OARX	UTR_3	105537982	105539394	+
ENSP00000359521	OARX	transcript	75029862	75032415	-
ENSP00000359521	OARX	UTR_5	75032397	75032415	-
ENSP00000359521	OARX	UTR_3	.	.	-
ENSP00000362122	OARX	transcript	114849153	114868261	-
ENSP00000362122	OARX	UTR_5	.	.	-
ENSP00000362122	OARX	UTR_3	114849153	114849201	-
