# Supplementary material for: Analysis of Differential Gene Expression and Novel Transcript Units of Ovine Muscle Transcriptomes
Source: PLoS One. 2014 Feb 26;9(2):e89817. doi: 10.1371/journal.pone.0089817 (PMC3935930; doi:10.1371/journal.pone.0089817)
Supplement: File S1 — Contains the files: Table S1. Highly expressed genes (RPKM≥500) occurring in both libraries.xlsx. Table S2. Thirty-four DEGs related to muscle cell development and differentiation.xls. Table S3. KEGG pathway annotation of DEGs.xlsx. Table S4. The extension of DEGs according to RNA-seq.xls. Table S5. UTR prediction of the DEGs.xlsx. Table S6. Gene symbols for 1300 DEGs.xls. Table S7. UTR sequence of novel transcript units.xlsx. Table S8. Predicted UTR regions of novel transcript untis.xlsx. Table S9. Predicted protein sequences in the two library.xlsx. Figure S1. Gene expression changes in the ECM-receptor interaction. A red frame indicates genes that are up-regulated in the SH sheep compared to the DP sheep, and a green frame indicates genes that are down-regulated. Figure S2. Gene expression changes in the regulation of the actin cytoskeleton pathway. A red frame indicates genes that are up-regulated in the SH sheep compared to the DP, and a green frame indicates genes that are down-regulated. Figure S3. Experimental animals license. (ZIP) [file pone.0089817.s001.zip › Supporting information files/Table S6. Gene symbols for 1300 DEGs.xls]

## Sheet: sheet 1
Table S6. Gene symbols for 1300 DEGs
Gene ID	Gene Symbol	Gene ID	Gene Symbol	Gene ID	Gene Symbol	Gene ID	Gene Symbol	Gene ID	Gene Symbol
ENSBTAP00000000005	ADRBK2	ENSBTAP00000014883	CNN1	ENSBTAP00000029961	TMEM134	ENSP00000264870	F13A1	ENSP00000354335	MPEG1
ENSBTAP00000000047	PYCR2	ENSBTAP00000014927	HPDL	ENSBTAP00000029993	PLSCR1	ENSP00000264914	ARSB	ENSP00000354575	LSR
ENSBTAP00000000306	ME3	ENSBTAP00000015059	LOC100336870	ENSBTAP00000030277	VSIG2	ENSP00000264990	ACAD11	ENSP00000354612	PTGS1
ENSBTAP00000000315	ALAD	ENSBTAP00000015066	C10H5orf13	ENSBTAP00000030362	SYTL2	ENSP00000265080	RASGRF2	ENSP00000354916	CDC14A
ENSBTAP00000000322	TLE1	ENSBTAP00000015077	XAF1	ENSBTAP00000030808	STEAP4	ENSP00000265276	GPAM	ENSP00000355551	GPR137B
ENSBTAP00000000398	MFAP5	ENSBTAP00000015092	IER3	ENSBTAP00000031011	NDC80	ENSP00000265342	FSTL4	ENSP00000355904	ESRRG
ENSBTAP00000000519	VKORC1	ENSBTAP00000015210	SEMA7A	ENSBTAP00000031013	ENOSF1	ENSP00000265641	CPT1A	ENSP00000356024	CR2
ENSBTAP00000000557	TNFAIP3	ENSBTAP00000015242	CARS2	ENSBTAP00000031070	CNDP2	ENSP00000265965	SERGEF	ENSP00000356057	TMEM181
ENSBTAP00000000651	C5H12orf44	ENSBTAP00000015258	IL12RB1	ENSBTAP00000031584	CABYR	ENSP00000265968	CSRP3	ENSP00000356076	DYRK3
ENSBTAP00000000669	OTOR	ENSBTAP00000015260	SLC43A2	ENSBTAP00000031726	KLK10	ENSP00000266263	MTFP1	ENSP00000356281	TNNI1
ENSBTAP00000000679	PLEKHA8	ENSBTAP00000015322	RAMP1	ENSBTAP00000032011	CHL1	ENSP00000266579	SLC38A4	ENSP00000356297	PLEKHG1
ENSBTAP00000000732	PLTP	ENSBTAP00000015563	GRIK2	ENSBTAP00000032012	ATP11B	ENSP00000268446	MYLK4	ENSP00000356433	UST
ENSBTAP00000000742	HES1	ENSBTAP00000015646	FGR	ENSBTAP00000032197	CD3EAP	ENSP00000269209	GAREM	ENSP00000356540	STX11
ENSBTAP00000000744	RET	ENSBTAP00000015667	ABCG4	ENSBTAP00000032337	Bt.111029	ENSP00000273666	STXBP5L	ENSP00000356552	MR1
ENSBTAP00000000752	TNC	ENSBTAP00000015781	Bt.110916	ENSBTAP00000032520	XDH	ENSP00000273739	SLIT2	ENSP00000356734	PRRX1
ENSBTAP00000000819	CPEB1	ENSBTAP00000015834	PCK2	ENSBTAP00000032740	ZNF79	ENSP00000274063	SFRP2	ENSP00000356791	DPT
ENSBTAP00000000849	ADAMTS5	ENSBTAP00000015901	LOC509034	ENSBTAP00000032879	PYROXD2	ENSP00000274217	FAM105A	ENSP00000356853	UCK2
ENSBTAP00000000917	FNIP1	ENSBTAP00000015905	PLSCR4	ENSBTAP00000032931	ARHGAP25	ENSP00000274364	IQGAP2	ENSP00000356905	VNN1
ENSBTAP00000001061	LYVE1	ENSBTAP00000015927	IFT43	ENSBTAP00000033435	TGFBR3	ENSP00000274849	ABT1	ENSP00000356941	FCGR3B
ENSBTAP00000001069	COX14	ENSBTAP00000015932	PANX1	ENSBTAP00000033479	KCP	ENSP00000275560	SRCRB4D	ENSP00000357362	THBS3
ENSBTAP00000001098	TAX1BP3	ENSBTAP00000015991	PADI4	ENSBTAP00000033586	KCNC4	ENSP00000276211	ARHGAP36	ENSP00000357392	EFNA1
ENSBTAP00000001191	F2RL2	ENSBTAP00000016020	TNFRSF12A	ENSBTAP00000033771	COL1A2	ENSP00000276282	MFHAS1	ENSP00000357494	ROS1
ENSBTAP00000001193	LRRC8C	ENSBTAP00000016137	CP	ENSBTAP00000033930	DHRS3	ENSP00000276297	DLC1	ENSP00000357880	AMD1
ENSBTAP00000001245	TBCC	ENSBTAP00000016204	C5	ENSBTAP00000034027	SPSB1	ENSP00000278360	PAMR1	ENSP00000357915	SLC22A16
ENSBTAP00000001384	MXD1	ENSBTAP00000016206	CSPG4	ENSBTAP00000034268	PHIP	ENSP00000278426	SLC43A1	ENSP00000357917	MLLT11
ENSBTAP00000001397	TCEAL1	ENSBTAP00000016253	MXRA8	ENSBTAP00000034278	LOC522146	ENSP00000280481	FREM2	ENSP00000357973	LACE1
ENSBTAP00000001409	HOXA4	ENSBTAP00000016290	ESRRB	ENSBTAP00000034422	SESN1	ENSP00000281437	BARX2	ENSP00000357981	CTSS
ENSBTAP00000001417	ZCWPW1	ENSBTAP00000016414	MGP	ENSBTAP00000034425	ENDOD1	ENSP00000282096	PDE3B	ENSP00000358001	TACC2
ENSBTAP00000001439	FAM20A	ENSBTAP00000016423	ECHDC3	ENSBTAP00000034740	LOC782327	ENSP00000282538	GADL1	ENSP00000358035	ADAMTSL4
ENSBTAP00000001449	MTUS2	ENSBTAP00000016503	ENOX1	ENSBTAP00000034760	PNMT	ENSP00000283228	PTPRR	ENSP00000358458	FAM46C
ENSBTAP00000001451	PRKRA	ENSBTAP00000016614	PODN	ENSBTAP00000035660	SPPL2B	ENSP00000283243	PLA2R1	ENSP00000358596	DUSP5
ENSBTAP00000001464	CACYBP	ENSBTAP00000016647	CHP2	ENSBTAP00000035760	C23H6orf136	ENSP00000283285	CD96	ENSP00000358803	CALHM2
ENSBTAP00000001495	GALC	ENSBTAP00000016717	MRPS6	ENSBTAP00000036255	LEPREL4	ENSP00000283921	HOXA10	ENSP00000358854	TAF5
ENSBTAP00000001536	DGAT2	ENSBTAP00000016838	CNKSR3	ENSBTAP00000036355	TMEM40	ENSP00000284031	DDAH1	ENSP00000359095	PRMT6
ENSBTAP00000001567	KLHL33	ENSBTAP00000016878	CD247	ENSBTAP00000036460	THBS4	ENSP00000284425	ABCA6	ENSP00000359160	TRMT13
ENSBTAP00000001642	PLAT	ENSBTAP00000016915	AJUBA	ENSBTAP00000036514	Bt.111345	ENSP00000284637	SH3RF1	ENSP00000359505	C6orf57
ENSBTAP00000001859	ACSM1	ENSBTAP00000016933	ZNF827	ENSBTAP00000036858	LBH	ENSP00000285039	MYO5B	ENSP00000359521	SLITRK2
ENSBTAP00000001919	P2RY1	ENSBTAP00000016983	FAM49A	ENSBTAP00000037024	TP53INP1	ENSP00000287097	CD109	ENSP00000359629	CRTAC1
ENSBTAP00000001982	PDIK1L	ENSBTAP00000017141	METTL7B	ENSBTAP00000037103	Bt.112263	ENSP00000287497	ITGAM	ENSP00000359956	ELOVL5
ENSBTAP00000002071	CLGN	ENSBTAP00000017275	LOX	ENSBTAP00000037160	ZNF629	ENSP00000287766	SLC6A1	ENSP00000360268	ALDH18A1
ENSBTAP00000002200	STC1	ENSBTAP00000017392	PSPH	ENSBTAP00000037562	LOC100848839	ENSP00000287814	TIMP4	ENSP00000360275	DAB1
ENSBTAP00000002229	ARRDC2	ENSBTAP00000017564	STK17B	ENSBTAP00000038377	ZNF385A	ENSP00000288065	ARMC12	ENSP00000360281	C8B
ENSBTAP00000002323	C4H7orf49	ENSBTAP00000017783	LOC781493	ENSBTAP00000038444	MAP1A	ENSP00000288111	DHRS1	ENSP00000360472	LGI1
ENSBTAP00000002341	PDPN	ENSBTAP00000017794	KIAA0226L	ENSBTAP00000038495	COL5A2	ENSP00000288235	MYO1E	ENSP00000360762	ANKRD1
ENSBTAP00000002571	SLC6A17	ENSBTAP00000017835	CSRP2	ENSBTAP00000038686	PDK4	ENSP00000288670	FMNL2	ENSP00000360806	KCNB1
ENSBTAP00000002787	ASB15	ENSBTAP00000017941	CPM	ENSBTAP00000039238	FGFRL1	ENSP00000289902	FCER1G	ENSP00000360860	IFIT5
ENSBTAP00000002823	C10H15orf41	ENSBTAP00000018131	BAG3	ENSBTAP00000039441	CHRNA9	ENSP00000290573	HK2	ENSP00000360950	TAL1
ENSBTAP00000002867	GFPT2	ENSBTAP00000018252	PROM1	ENSBTAP00000039445	LIMCH1	ENSP00000291901	TNNT1	ENSP00000361110	GBGT1
ENSBTAP00000002953	LOC506868	ENSBTAP00000018283	BEX2	ENSBTAP00000039506	SERPINH1	ENSP00000293308	KRT8	ENSP00000361125	VEGFA
ENSBTAP00000002962	TMEM173	ENSBTAP00000018411	DUSP1	ENSBTAP00000039682	FNDC1	ENSP00000293349	PLEKHH3	ENSP00000361189	CDHR1
ENSBTAP00000002970	SEL1L3	ENSBTAP00000018426	SSH3	ENSBTAP00000039752	BTBD10	ENSP00000295113	FRZB	ENSP00000361705	DNTTIP1
ENSBTAP00000003187	ALG2	ENSBTAP00000018432	DGKH	ENSBTAP00000039814	TMEM136	ENSP00000295137	ACTG2	ENSP00000361929	CERCAM
ENSBTAP00000003273	MRI1	ENSBTAP00000018479	COL6A3	ENSBTAP00000039864	RARRES1	ENSP00000295297	C1QTNF7	ENSP00000362122	TNMD
ENSBTAP00000003307	KCNJ8	ENSBTAP00000018523	DAGLA	ENSBTAP00000039997	Bt.16013	ENSP00000295324	CDC42EP3	ENSP00000362399	STXBP1
ENSBTAP00000003330	MYOZ2	ENSBTAP00000018650	FGD6	ENSBTAP00000040385	C7H5orf54	ENSP00000295633	FSTL1	ENSP00000362702	NEK6
ENSBTAP00000003345	SLC16A2	ENSBTAP00000018675	ANGPT1	ENSBTAP00000040493	SLC2A3	ENSP00000295824	EFHB	ENSP00000362993	BICC1
ENSBTAP00000003367	Bt.111036	ENSBTAP00000018799	ASB5	ENSBTAP00000040657	ECSCR	ENSP00000295887	CDS1	ENSP00000363296	GRM4
ENSBTAP00000003589	GNB4	ENSBTAP00000018997	MOV10	ENSBTAP00000040897	FNDC5	ENSP00000295927	PTX3	ENSP00000363500	CLIC4
ENSBTAP00000003763	TNFSF4	ENSBTAP00000019063	C26H10orf26	ENSBTAP00000041373	Bt.25382	ENSP00000296026	CXCL3	ENSP00000363614	HMGCL
ENSBTAP00000003860	PPM1M	ENSBTAP00000019089	MYCBPAP	ENSBTAP00000041394	FAM71A	ENSP00000296144	LRRC2	ENSP00000363970	MAP1LC3A
ENSBTAP00000003884	NT5C1A	ENSBTAP00000019160	OSBPL6	ENSBTAP00000041475	NHEJ1	ENSP00000296474	MST1R	ENSP00000364004	ARHGEF9
ENSBTAP00000003943	GADD45G	ENSBTAP00000019196	HNMT	ENSBTAP00000041576	CTXN3	ENSP00000296522	HPGD	ENSP00000364119	EIF2S2
ENSBTAP00000004062	HIATL1	ENSBTAP00000019297	KLB	ENSBTAP00000041594	TRPM7	ENSP00000296545	IL15	ENSP00000364393	TNXB
ENSBTAP00000004136	NTN4	ENSBTAP00000019527	PAIP2B	ENSBTAP00000041626	SLC27A6	ENSP00000296591	EDIL3	ENSP00000364926	FBLIM1
ENSBTAP00000004143	LOC522998	ENSBTAP00000019583	CST6	ENSBTAP00000041719	MYL6B	ENSP00000297324	C8orf48	ENSP00000364979	COL4A1
ENSBTAP00000004179	DARC	ENSBTAP00000019652	HMMR	ENSBTAP00000041757	RNASEL	ENSP00000297350	TNFRSF11B	ENSP00000365210	CCNB3
ENSBTAP00000004240	PRKCH	ENSBTAP00000019675	ZBTB2	ENSBTAP00000041919	CCR9	ENSP00000297904	FIGF	ENSP00000365280	ID1
ENSBTAP00000004377	TC2N	ENSBTAP00000019683	C16H1orf112	ENSBTAP00000042058	SNX7	ENSP00000298198	PGM2L1	ENSP00000365351	ITGBL1
ENSBTAP00000004411	PADI2	ENSBTAP00000019734	MYLK3	ENSBTAP00000042066	FAM126B	ENSP00000299295	CHODL	ENSP00000365637	KIAA1217
ENSBTAP00000004515	TTYH1	ENSBTAP00000019848	VCAN	ENSBTAP00000042078	THBS2	ENSP00000301264	DAPK3	ENSP00000365908	PRUNE2
ENSBTAP00000004579	KIAA0895L	ENSBTAP00000019878	TRAK2	ENSBTAP00000042286	MEST	ENSP00000301336	RILP	ENSP00000366030	C9orf41
ENSBTAP00000004758	NR4A2	ENSBTAP00000019966	WDR62	ENSBTAP00000042335	PPP2R2C	ENSP00000301455	ANGPTL4	ENSP00000366038	BTNL9
ENSBTAP00000004832	XPO4	ENSBTAP00000020009	CD14	ENSBTAP00000042665	SLC35E3	ENSP00000301458	CD320	ENSP00000366109	ANXA1
ENSBTAP00000004905	Bt.112041	ENSBTAP00000020102	SLC16A1	ENSBTAP00000042747	Bt.57604	ENSP00000301464	IGFBP6	ENSP00000366416	EDNRB
ENSBTAP00000005016	CSRNP1	ENSBTAP00000020228	ATP5S	ENSBTAP00000042789	NUP43	ENSP00000301522	PRDX2	ENSP00000366702	ERRFI1
ENSBTAP00000005025	CCNL1	ENSBTAP00000020243	CA3	ENSBTAP00000043661	GSTA2	ENSP00000303057	PPIC	ENSP00000366936	SHB
ENSBTAP00000005275	SDK1	ENSBTAP00000020298	P2RX5	ENSBTAP00000043814	PMP2	ENSP00000303518	ANKRD49	ENSP00000366995	FRMPD1
ENSBTAP00000005279	JUN	ENSBTAP00000020353	SLC25A36	ENSBTAP00000043833	C28H10orf116	ENSP00000303887	DCLK2	ENSP00000367125	GPR153
ENSBTAP00000005341	CRYBB2	ENSBTAP00000020360	Bt.110891	ENSBTAP00000044019	LOC786198	ENSP00000304408	COL3A1	ENSP00000367173	RNF207
ENSBTAP00000005525	Bt.92459	ENSBTAP00000020406	PLIN1	ENSBTAP00000044075	UCHL1	ENSP00000304440	HAS3	ENSP00000367202	RECK
ENSBTAP00000005621	EVC	ENSBTAP00000020407	STYK1	ENSBTAP00000044178	SEC14L5	ENSP00000304502	SIX2	ENSP00000367316	ITGA8
ENSBTAP00000005646	VPS36	ENSBTAP00000020419	TAC1	ENSBTAP00000044313	SC5DL	ENSP00000304803	NKRF	ENSP00000367384	GPR34
ENSBTAP00000005698	ROBO4	ENSBTAP00000020433	SH2D3C	ENSBTAP00000044462	BGN	ENSP00000304895	IRS1	ENSP00000368127	C4orf47
ENSBTAP00000005775	UGGT2	ENSBTAP00000020593	FAM184A	ENSBTAP00000044467	CCDC146	ENSP00000305288	NLGN2	ENSP00000368341	RBM24
ENSBTAP00000005810	CHRDL1	ENSBTAP00000020612	FADS3	ENSBTAP00000044615	IFT140	ENSP00000306099	FGB	ENSP00000368544	VIT
ENSBTAP00000005899	ESR2	ENSBTAP00000020640	LYPLAL1	ENSBTAP00000044662	COLEC12	ENSP00000306163	ANKRD2	ENSP00000368632	GATA3
ENSBTAP00000005982	TPM4	ENSBTAP00000020847	PITX3	ENSBTAP00000044778	PI16	ENSP00000306185	ANTXR2	ENSP00000368699	ISG15
ENSBTAP00000006074	COMP	ENSBTAP00000020860	BTG2	ENSBTAP00000045110	NME4	ENSP00000306482	DENND5B	ENSP00000368876	FAM179A
ENSBTAP00000006167	A2M	ENSBTAP00000020909	RAB3IL1	ENSBTAP00000045413	MGARP	ENSP00000306662	ADRA1B	ENSP00000369071	POSTN
ENSBTAP00000006262	NEIL2	ENSBTAP00000020939	VSIG4	ENSBTAP00000045729	ZNHIT3	ENSP00000306817	RBKS	ENSP00000369198	GPR64
ENSBTAP00000006277	DNAH2	ENSBTAP00000021009	CFP	ENSBTAP00000046671	Bt.87330	ENSP00000307911	CHST2	ENSP00000369251	MAB21L1
ENSBTAP00000006320	LOC509006	ENSBTAP00000021082	ZNF19	ENSBTAP00000047282	MGC139603	ENSP00000308208	MMP14	ENSP00000369274	PHKA2
ENSBTAP00000006363	ARL2BP	ENSBTAP00000021249	GLRX2	ENSBTAP00000047526	TNFAIP8L1	ENSP00000308318	PPP1R3B	ENSP00000369461	ECI2
ENSBTAP00000006510	BRB	ENSBTAP00000021263	CADM4	ENSBTAP00000047583	C7	ENSP00000308361	P2RY14	ENSP00000370242	WWC3
ENSBTAP00000006514	ELK4	ENSBTAP00000021281	GPR35	ENSBTAP00000048663	C14H8orf22	ENSP00000308695	DPY19L1	ENSP00000370543	SLC5A3
ENSBTAP00000006593	WSB1	ENSBTAP00000021447	MGC152353	ENSBTAP00000048829	DNAJC12	ENSP00000309689	LRCH4	ENSP00000370593	PTPRD
ENSBTAP00000006983	ANGPTL5	ENSBTAP00000021512	ACAN	ENSBTAP00000048844	PPARGC1A	ENSP00000309757	LPL	ENSP00000370607	TECRL
ENSBTAP00000007151	Bt.74373	ENSBTAP00000021570	MAOA	ENSBTAP00000048849	LOC785762	ENSP00000309871	RACGAP1	ENSP00000371190	CAMKK1
ENSBTAP00000007391	LITAF	ENSBTAP00000021641	ME2	ENSBTAP00000048973	PTGFRN	ENSP00000310170	FOSL1	ENSP00000371212	RBM47
ENSBTAP00000007459	AACS	ENSBTAP00000021683	GPD1	ENSBTAP00000049353	FPGT	ENSP00000310873	COQ2	ENSP00000371425	IFNGR2
ENSBTAP00000007505	FUOM	ENSBTAP00000021730	NPM3	ENSBTAP00000049404	LOC615247	ENSP00000311405	ADCY6	ENSP00000371497	C1QTNF3
ENSBTAP00000007519	PLIN2	ENSBTAP00000021755	IER2	ENSBTAP00000049530	IER5	ENSP00000311486	C12orf66	ENSP00000373450	SPAG1
ENSBTAP00000007537	GATA6	ENSBTAP00000021759	VNN2	ENSBTAP00000049624	RELB	ENSP00000311747	RBM14	ENSP00000374118	SMG1
ENSBTAP00000007589	PGM2	ENSBTAP00000021789	F10	ENSBTAP00000049998	ARL14EPL	ENSP00000311833	SLC37A2	ENSP00000375736	HIST3H2BB
ENSBTAP00000007638	PDZK1	ENSBTAP00000021791	GDAP2	ENSBTAP00000050148	LOC516108	ENSP00000313079	SHISA2	ENSP00000376213	KIAA1683
ENSBTAP00000007669	ETNK1	ENSBTAP00000021951	SCN1A	ENSBTAP00000050357	IFI47	ENSP00000313158	ZNF366	ENSP00000377191	LAMB1
ENSBTAP00000007743	ZAP70	ENSBTAP00000022006	PARP12	ENSBTAP00000051168	HSPA6	ENSP00000314444	WDR35	ENSP00000377386	ARHGAP9
ENSBTAP00000007806	PLAU	ENSBTAP00000022075	FMNL3	ENSBTAP00000052487	THBD	ENSP00000314901	LRRN1	ENSP00000378118	CCL8
ENSBTAP00000008055	PLK3	ENSBTAP00000022140	AQPEP	ENSBTAP00000053135	LOC616410	ENSP00000314949	POLR2A	ENSP00000379002	CCNG2
ENSBTAP00000008107	PRDX4	ENSBTAP00000022213	PPIF	ENSBTAP00000053191	RIMS2	ENSP00000315011	EDNRA	ENSP00000379245	AURKA
ENSBTAP00000008159	LOXL2	ENSBTAP00000022249	ZBTB48	ENSBTAP00000053201	LOC513251	ENSP00000316664	IGSF8	ENSP00000379386	LDHB
ENSBTAP00000008298	ALDH1L2	ENSBTAP00000022420	ADAMTS15	ENSBTAP00000053326	PRKCI	ENSP00000316786	HSD11B2	ENSP00000379503	PDP1
ENSBTAP00000008355	N4BP3	ENSBTAP00000022619	CMC2	ENSBTAP00000053389	FOXO1	ENSP00000317214	CAPN6	ENSP00000379855	PIK3R1
ENSBTAP00000008386	GPI	ENSBTAP00000022675	ACP6	ENSBTAP00000053425	THSD4	ENSP00000318222	ZDHHC22	ENSP00000379861	MKL1
ENSBTAP00000008425	TNNI3	ENSBTAP00000022753	RASD2	ENSBTAP00000053597	AMY2A	ENSP00000318472	NCAM1	ENSP00000380299	C1QTNF6
ENSBTAP00000008785	PCSK6	ENSBTAP00000023104	GALNT5	ENSBTAP00000053634	MMP16	ENSP00000319192	STK17A	ENSP00000380948	ITGB2
ENSBTAP00000008880	LTBP3	ENSBTAP00000023221	NUCB2	ENSBTAP00000053650	RYR2	ENSP00000319744	GPR4	ENSP00000381298	LONRF1
ENSBTAP00000008887	PFKFB4	ENSBTAP00000023485	PALMD	ENSBTAP00000053660	OLFM1	ENSP00000319914	C8orf4	ENSP00000381968	SPTLC3
ENSBTAP00000008991	LEF1	ENSBTAP00000023581	CA2	ENSBTAP00000053683	ROBO1	ENSP00000319991	SLC16A6	ENSP00000381982	FER1L6
ENSBTAP00000009062	NOS2	ENSBTAP00000023707	C7H5orf63	ENSBTAP00000053705	CCDC88C	ENSP00000320658	YARS2	ENSP00000383168	PCBP3
ENSBTAP00000009178	CD55	ENSBTAP00000023709	PRELP	ENSP00000002596	HS3ST1	ENSP00000320957	VGLL2	ENSP00000383234	MAPK4
ENSBTAP00000009229	TOM1L1	ENSBTAP00000023735	TSTD1	ENSP00000005587	SKAP2	ENSP00000321343	ST8SIA5	ENSP00000384239	MB
ENSBTAP00000009285	IGFBP5	ENSBTAP00000024017	ACADSB	ENSP00000010404	MGST1	ENSP00000321507	AZIN1	ENSP00000384345	GPR1
ENSBTAP00000009296	RAI14	ENSBTAP00000024227	DAK	ENSP00000166139	FSTL3	ENSP00000322175	AK4	ENSP00000384406	IRF1
ENSBTAP00000009316	MAP3K14	ENSBTAP00000024371	CXCL16	ENSP00000168977	NMRK2	ENSP00000322396	RRS1	ENSP00000384477	IFRD1
ENSBTAP00000009415	C1QA	ENSBTAP00000024502	TTLL4	ENSP00000178638	CA12	ENSP00000323087	WSCD1	ENSP00000384479	TTC18
ENSBTAP00000009441	PDGFRA	ENSBTAP00000024520	PION	ENSP00000189978	MUSK	ENSP00000323194	PLXNA4	ENSP00000384517	ARNTL
ENSBTAP00000009464	CCL16	ENSBTAP00000024536	NAV2	ENSP00000206765	TGM1	ENSP00000323580	IFT88	ENSP00000384810	CLHC1
ENSBTAP00000009621	CD209	ENSBTAP00000024587	IL6R	ENSP00000210187	RAB26	ENSP00000325017	NCAPD2	ENSP00000384972	CYP1B1
ENSBTAP00000009723	FOLH1	ENSBTAP00000024709	SFRP5	ENSP00000215631	GADD45B	ENSP00000326022	FHL5	ENSP00000385478	ISPD
ENSBTAP00000009880	FAAH	ENSBTAP00000024876	RHOU	ENSP00000215957	MICALL1	ENSP00000326432	CCR8	ENSP00000385724	CACNA1C
ENSBTAP00000009935	OLFM2	ENSBTAP00000024996	RND1	ENSP00000216274	RIPK3	ENSP00000326531	THOC6	ENSP00000385942	XPO1
ENSBTAP00000009939	IFI6	ENSBTAP00000025006	TH1L	ENSP00000216733	EFS	ENSP00000326706	PLEKHO2	ENSP00000386041	MYH6
ENSBTAP00000010033	IL2RG	ENSBTAP00000025041	TMC2	ENSP00000219481	DECR2	ENSP00000326813	YOD1	ENSP00000386135	DAPK1
ENSBTAP00000010060	PIGA	ENSBTAP00000025281	TNFSF10	ENSP00000222224	LENG1	ENSP00000327652	DRD1	ENSP00000386178	EBF2
ENSBTAP00000010089	AGPAT4	ENSBTAP00000025337	ARHGAP28	ENSP00000222462	WNT16	ENSP00000327824	IFNLR1	ENSP00000386884	CXCR4
ENSBTAP00000010180	PUS7	ENSBTAP00000025341	AQP4	ENSP00000222792	CHN2	ENSP00000329287	SNN	ENSP00000387462	ZBTB10
ENSBTAP00000010187	AHR	ENSBTAP00000025374	CLDN11	ENSP00000222823	NOD1	ENSP00000329654	WBSCR17	ENSP00000388431	TMEM251
ENSBTAP00000010306	PPP1R16A	ENSBTAP00000025376	ELF4	ENSP00000223095	SERPINE1	ENSP00000331065	PPP1R27	ENSP00000388548	CITED1
ENSBTAP00000010384	SLC20A1	ENSBTAP00000025499	PVALB	ENSP00000228841	MYL2	ENSP00000331462	ZNF704	ENSP00000388744	RRAD
ENSBTAP00000010387	CYBRD1	ENSBTAP00000025507	FOLR2	ENSP00000231357	IRX4	ENSP00000331867	TAS1R1	ENSP00000388910	NFATC4
ENSBTAP00000010425	SLAMF1	ENSBTAP00000025570	KCNS3	ENSP00000232975	TNNC1	ENSP00000331965	TLCD2	ENSP00000389536	FUBP1
ENSBTAP00000010680	RSPO3	ENSBTAP00000025636	GLA	ENSP00000234816	ANGPTL1	ENSP00000331983	LRRC16A	ENSP00000389841	ZNF852
ENSBTAP00000010702	FAP	ENSBTAP00000025663	COL6A2	ENSP00000236137	SLC19A2	ENSP00000332124	MRC1	ENSP00000390948	CYFIP2
ENSBTAP00000010703	IFIH1	ENSBTAP00000025753	ACVR1C	ENSP00000237642	STBD1	ENSP00000332511	OLFML1	ENSP00000391121	RDH13
ENSBTAP00000010762	FOSB	ENSBTAP00000025850	CCDC37	ENSP00000238994	PPP1R3C	ENSP00000333122	NR4A3	ENSP00000391551	CRYBG3
ENSBTAP00000010973	ETV4	ENSBTAP00000025973	NEDD9	ENSP00000240100	DUSP4	ENSP00000333779	EVI2B	ENSP00000393043	ANKAR
ENSBTAP00000011099	PCDH12	ENSBTAP00000026057	ZSCAN20	ENSP00000240423	NCAPH	ENSP00000334294	TCFL5	ENSP00000393557	SLC4A4
ENSBTAP00000011197	TMEM171	ENSBTAP00000026119	VASP	ENSP00000241256	GHSR	ENSP00000334941	PTPRU	ENSP00000393571	SLC35F2
ENSBTAP00000011333	FCGR1A	ENSBTAP00000026132	PHTF1	ENSP00000242315	KIAA1045	ENSP00000335147	ANKRD37	ENSP00000395590	IFI35
ENSBTAP00000011480	CLSTN2	ENSBTAP00000026146	THY1	ENSP00000243052	PDE1B	ENSP00000337065	CXCL14	ENSP00000396090	HSPH1
ENSBTAP00000011521	ALDH2	ENSBTAP00000026154	SHROOM3	ENSP00000243077	LRP1	ENSP00000338272	HEY1	ENSP00000396523	SLC35G6
ENSBTAP00000011783	ALPL	ENSBTAP00000026200	ARID5A	ENSP00000243108	HOXC6	ENSP00000338352	NUDT4	ENSP00000396538	NFAT5
ENSBTAP00000011820	USP49	ENSBTAP00000026346	OXTR	ENSP00000243457	KCNJ2	ENSP00000340200	GLYAT	ENSP00000398034	GPR56
ENSBTAP00000011848	PISD	ENSBTAP00000026380	LOC538670	ENSP00000243903	ACTR5	ENSP00000340260	ACOT11	ENSP00000398290	NDUFA3
ENSBTAP00000011972	ITGB6	ENSBTAP00000026395	ADIPOQ	ENSP00000245539	MRPS7	ENSP00000340292	DLK1	ENSP00000398930	SGCE
ENSBTAP00000012026	YBX2	ENSBTAP00000026407	TPPP3	ENSP00000249440	HOXD3	ENSP00000340510	PPL	ENSP00000399903	NBEAL1
ENSBTAP00000012106	LOC784988	ENSBTAP00000026460	RGS2	ENSP00000250160	WISP1	ENSP00000340671	DDIT3	ENSP00000399970	PPP2R2D
ENSBTAP00000012114	OSBPL10	ENSBTAP00000026503	HAS2	ENSP00000250457	EGLN3	ENSP00000341044	ACACB	ENSP00000400101	SLC25A13
ENSBTAP00000012129	MLL5	ENSBTAP00000026534	GSN	ENSP00000251582	ADAMTS2	ENSP00000342169	TEX9	ENSP00000401678	MYOCD
ENSBTAP00000012142	TOMM40L	ENSBTAP00000026725	COL12A1	ENSP00000252288	GAMT	ENSP00000342381	VRK2	ENSP00000402046	PLEKHA6
ENSBTAP00000012159	FBLN7	ENSBTAP00000026745	NCEH1	ENSP00000253188	SLC7A10	ENSP00000342385	PTGES	ENSP00000402060	PVR
ENSBTAP00000012212	PNMA1	ENSBTAP00000026827	FREM1	ENSP00000254181	USP29	ENSP00000342422	DCBLD1	ENSP00000403392	ITGA11
ENSBTAP00000012225	SPRYD4	ENSBTAP00000026838	RNASEH2B	ENSP00000254846	KDM6B	ENSP00000342681	CD5	ENSP00000403683	NABP1
ENSBTAP00000012270	CDON	ENSBTAP00000026928	ZMYND17	ENSP00000254898	MATN2	ENSP00000343009	ITGA7	ENSP00000403701	ARRB2
ENSBTAP00000012490	BCL3	ENSBTAP00000027028	DCTD	ENSP00000255476	RFXAP	ENSP00000343418	SEMA4D	ENSP00000403885	CD163
ENSBTAP00000012504	LUZP1	ENSBTAP00000027080	ALOX5	ENSP00000256001	ACTR3B	ENSP00000344218	C1orf162	ENSP00000405252	AKAP7
ENSBTAP00000012519	TGFBI	ENSBTAP00000027111	MYOC	ENSP00000256104	FABP4	ENSP00000344266	FHL2	ENSP00000405360	SLC39A5
ENSBTAP00000012721	LPAR1	ENSBTAP00000027120	DUSP2	ENSP00000256257	RNF122	ENSP00000344352	ATF3	ENSP00000405453	MSR1
ENSBTAP00000012722	TNS3	ENSBTAP00000027181	METTL21C	ENSP00000256460	CAMK1	ENSP00000345282	GPT2	ENSP00000405683	AOAH
ENSBTAP00000012804	SERPINF1	ENSBTAP00000027192	GPC3	ENSP00000256594	GSTM3	ENSP00000345528	SLC35F6	ENSP00000405969	ACBD4
ENSBTAP00000012932	INVS	ENSBTAP00000027245	ZNF398	ENSP00000256832	NEDD4L	ENSP00000346839	FN1	ENSP00000405994	IL6
ENSBTAP00000012969	GSTK1	ENSBTAP00000027426	AASDH	ENSP00000257895	RDH5	ENSP00000346990	SCARA5	ENSP00000406949	ELN
ENSBTAP00000013008	BHLHE40	ENSBTAP00000027510	GPC4	ENSP00000258201	FHOD1	ENSP00000347041	FMOD	ENSP00000408058	METTL11B
ENSBTAP00000013079	RPS3A	ENSBTAP00000027623	DHRS7	ENSP00000258341	LAMC1	ENSP00000347197	C5AR1	ENSP00000408277	DAPK2
ENSBTAP00000013086	WDYHV1	ENSBTAP00000027630	CD40	ENSP00000258385	CHRND	ENSP00000347538	SYT17	ENSP00000408631	CIDEC
ENSBTAP00000013131	PAX3	ENSBTAP00000027681	CTSW	ENSP00000259526	NOV	ENSP00000347596	EFEMP1	ENSP00000408907	HSPA1
ENSBTAP00000013177	CPEB4	ENSBTAP00000027725	HELB	ENSP00000260061	LRRC32	ENSP00000348064	ART3	ENSP00000409007	GDNF
ENSBTAP00000013208	NMRAL1	ENSBTAP00000027762	CHD1L	ENSP00000260187	USP2	ENSP00000348170	HP	ENSP00000409151	HSPA1L
ENSBTAP00000013255	EXD2	ENSBTAP00000027787	BCL6B	ENSP00000260363	KIF23	ENSP00000348838	UBE2C	ENSP00000409259	CDKN1A
ENSBTAP00000013284	EGR1	ENSBTAP00000027793	SERPINF2	ENSP00000260599	KHK	ENSP00000349274	PPP1R26	ENSP00000410554	COLQ
ENSBTAP00000013418	JOSD1	ENSBTAP00000027852	NAP1L1	ENSP00000261187	SLC16A7	ENSP00000349493	GUCA2A	ENSP00000410901	IFI27
ENSBTAP00000013607	CHKA	ENSBTAP00000028016	CTSK	ENSP00000261402	NUAK1	ENSP00000349596	TRIM38	ENSP00000411051	ZNF2
ENSBTAP00000013689	CHAC1	ENSBTAP00000028125	ALDH3A1	ENSP00000261486	EPB41L4A	ENSP00000349824	REPS2	ENSP00000411169	TTI2
ENSBTAP00000013702	MUC13	ENSBTAP00000028212	MEI1	ENSP00000261499	B9D1	ENSP00000350024	SLC29A2	ENSP00000411613	ABP1
ENSBTAP00000013714	FAM188A	ENSBTAP00000028385	ACSF2	ENSP00000261693	SCARB1	ENSP00000350132	PLN	ENSP00000412060	GREB1L
ENSBTAP00000013745	ADAMTS8	ENSBTAP00000028386	CHAD	ENSP00000261858	GLCE	ENSP00000350633	SERTAD1	ENSP00000413017	CCDC28B
ENSBTAP00000013790	ERBB3	ENSBTAP00000028639	C3H1orf51	ENSP00000262150	CDH19	ENSP00000350833	MPPED2	ENSP00000413019	LIPA
ENSBTAP00000013808	MARK1	ENSBTAP00000028765	SMPDL3A	ENSP00000262288	SCPEP1	ENSP00000351163	COL11A1	ENSP00000413163	TMEM130
ENSBTAP00000014026	DDIT4L	ENSBTAP00000028862	GRASP	ENSP00000262461	SLC12A2	ENSP00000351255	STAT4	ENSP00000413405	PIGZ
ENSBTAP00000014537	CLIC2	ENSBTAP00000028880	RGS1	ENSP00000263334	PAX8	ENSP00000351327	AKAP4	ENSP00000413684	DNAJB5
ENSBTAP00000014573	PROX1	ENSBTAP00000028994	DNAJB4	ENSP00000263576	DDX25	ENSP00000351352	SIPA1L1	ENSP00000414259	SYNGAP1
ENSBTAP00000014656	ANGPT2	ENSBTAP00000029060	MIEN1	ENSP00000263655	CNRIP1	ENSP00000351490	MAX	ENSP00000414303	BDNF
ENSBTAP00000014735	CTSC	ENSBTAP00000029099	GM2A	ENSP00000263686	SELP	ENSP00000351737	TMEM126B	ENSP00000414364	NAPEPLD
ENSBTAP00000014759	PAQR9	ENSBTAP00000029233	FAM69B	ENSP00000263805	ZFP106	ENSP00000352833	PTPN22	ENSP00000414598	MRVI1
ENSBTAP00000014838	LOC522631	ENSBTAP00000029274	LTBP2	ENSP00000264051	NGEF	ENSP00000352900	RXRG	ENSP00000416168	TRANK1
ENSBTAP00000014850	PDLIM1	ENSBTAP00000029392	BCR	ENSP00000264080	GPR108	ENSP00000353427	NR4A1	ENSP00000416648	PPP1R18
ENSBTAP00000014865	C1QC	ENSBTAP00000029446	TCN2	ENSP00000264094	LOXL3	ENSP00000353656	CDH4	ENSP00000417485	NXPE3
ENSBTAP00000014871	C1QB	ENSBTAP00000029877	MXRA5	ENSP00000264192	CYTIP	ENSP00000354109	RGS22	ENSP00000417517	TLR9
ENSP00000419395	CDNF	ENSBTAP00000029890	TLR7	ENSP00000424079	NHSL2	ENSP00000425730	PHF17	ENSP00000417895	RASA4B
ENSP00000420524	ABI3BP	ENSP00000422554	ADAMTS12	ENSP00000424725	PKD2L2	ENSP00000427246	CCDC110	ENSP00000418735	ADAMTS9
ENSP00000420612	TIPARP	ENSP00000421700	EME1	ENSP00000420778	B3GNT5
