# Supplementary material for: Analysis of Differential Gene Expression and Novel Transcript Units of Ovine Muscle Transcriptomes
Source: PLoS One. 2014 Feb 26;9(2):e89817. doi: 10.1371/journal.pone.0089817 (PMC3935930; doi:10.1371/journal.pone.0089817)
Supplement: File S1 — Contains the files: Table S1. Highly expressed genes (RPKM≥500) occurring in both libraries.xlsx. Table S2. Thirty-four DEGs related to muscle cell development and differentiation.xls. Table S3. KEGG pathway annotation of DEGs.xlsx. Table S4. The extension of DEGs according to RNA-seq.xls. Table S5. UTR prediction of the DEGs.xlsx. Table S6. Gene symbols for 1300 DEGs.xls. Table S7. UTR sequence of novel transcript units.xlsx. Table S8. Predicted UTR regions of novel transcript untis.xlsx. Table S9. Predicted protein sequences in the two library.xlsx. Figure S1. Gene expression changes in the ECM-receptor interaction. A red frame indicates genes that are up-regulated in the SH sheep compared to the DP sheep, and a green frame indicates genes that are down-regulated. Figure S2. Gene expression changes in the regulation of the actin cytoskeleton pathway. A red frame indicates genes that are up-regulated in the SH sheep compared to the DP, and a green frame indicates genes that are down-regulated. Figure S3. Experimental animals license. (ZIP) [file pone.0089817.s001.zip › Supporting information files/Table S7.UTR sequence of novel transcript units.xlsx]

## Sheet: DP
Table S7-1. UTR sequence of novel transcript units in DP sample
>TU6884_UTR_5
CTCGTGGATACGAAGTGGTACCTCATTGTGCCTTTGTTTTCCGTTTTTCTG
>TU6884_UTR_3
TCGCTTAGTCATGTCTGACTCTTTGTGACCCCA
>TU7565_UTR_3
GTCAGAGACAGAAGCAGTTCCTAGGTTCACCCTAGAAAACCAGATGTGATGAGGCTGTGGTGAACACATCTGACTTAAACTCATCAGCCACAGGAATGAAACTTAAGAATGCCACACAGATAGGAGGCGTCACAGACACTTGAGAACTGTAATCTGTATAAGTAGGAAGAGGGAAGGAAAACCATGGAACTGGCTTGACTGGCATGAGCCGTCTCAAGTGAATACTGCTGTTAATAGCAAGGATAAAAACAGCAAAGCCCTGAAACATTCTCTCAGTGACTCCAGTTTCTCTCTGTTTTTGAGGAAACTATTTTTAGTCGTATTCCAAACGTCGCAAAAC
>TU7565_UTR_5
GCCCAGTGTGTTCAAAAGTGAGGGGAGTAATTTGTTGTTACTGAGGGCATTTCTGGTGGTCCCAAGTCAAACCAAAAGGGTTGCAGGCAGGACTAGTTCAATTTCAACTTTCAGAATACTTTGGATTAATCATTCTGGAAGAAACCCTGATACCTGAAGAAGAAAAGGGTGCTGA
>TU7549_UTR_3
AGGCCAGATGACCTAGGGCATGATGAACAGCACCTTAATTTTAACATACTGTATTATAATAAAAGTTTATTTCCTGTAGGTCTGATACAGTTCTTCTATTTTGTGGCACAGAAGTTTGATACCTTCGTTGAGTATATAAGGGTTGTATTTTGGAAGACCCATGGCCCAGTTTCGGTCAGAAAACTTAGTCTGTTTCTCTAATATCAATCAGATCTCAGATAATTAGAAAGTGATTCAGACCTGAAAGTAATAACCAGTAATAAAGATTAAATATTTTATAGTCTGAAGGAAACA
>TU7549_UTR_5
AATAGGATGAAACGAGGAGGAGGAAGAGATAGTGGCCATGATTCATCAGAAGAAGGTATTGCCGAGAAATCCAAGAGACTGCGGACTGCAAGTGAGCATTCTCAGACTTGTGATTGGGGTAATCTCCTTCAGGACATTGTTCTCCAAGTATTTAAGTATCTGCCTCTTCTTGACCGGGCTCATGCTTCACAAGTTTGCCGCAACTGGAACCAGGTATTTCACATGCCTGACTTGTGGAGATGTTTTGAATTTGAACTGAATCAGCCAGCTACATCTTATTTAAAAGCTACACATCCAGAGCTGATCAAACAGATTATTAAAAGACATTCAAATCATCTACAATACGTCAGCTTCAAGGTAATACTTTAAATCATTCTTTTTAAAAATAAAGTGTATTTA…
>TU7072_UTR_5
CTACATTCTCCTGGGGTTCAATGAGAGAGTGGAAGCTAACTATTTGTGTTCCATCTGCTTGGTTTGGAATTGAGTGTTTTCTTTAAAATAGCTCAACATTTTCCCTAGTTCATTTTGTACAGTTTCAGTTTATCTTTCTGCTAGACCATAAGTCTGATTCAGATAGAGACCAAGGTATCCAATGTTTGGTTGAACTCCCTGAGATCTTGCTCTCTGTGCAGGCTCCTAGTGCTGTTGTGAAACTGGACTCACCTTTGGCCTAGAATGGGATGATTTCAGACAAGAGATGATCAGTATTAGAGTTGAAACACAGATGGCTGCAGAGGAGACTCTGGCATCTGGGAAATCTTTGCTATCTTAGGGCTCTTCAGTAGCAACATTTATGGATTTCTAATGAAT…
>TU7072_UTR_3
GATGCAAGTGGTAATGTGAGGTTAGAATGAGCAAAGTCAGTCTTATCCAGAGGACATTTCTGTGTTGGTAGACTTATCCCAGGCCACCAAGTCCTGAGCATTTCCCCTGTTGATTCAGGCTAGCAGACACTCTGCATGACTGCCCTCCCATTGTCCCCCTTCCCTAACCTCTTCCAGCTTCCTGTATCCTTCATCCAGGTTCTAGGGAAAGGACGAGGGAAGAACCAGGAAGGAGGAGTTTTAGAGAGGCGCTACCTCTGAATGGCCAAATAGTGCAGTGCAGACTGGTGGAAGGTGAAAGCTGGAGGTGCTAAAGCAACGAGGGGTCCCCCAGAGAAACAGCTAAGCAGGCACAGATGGATGCTTTCCTATTCTTTCAATTCATGTCGTATATACATA…
>TU7710_UTR_3
GTGTGCTATAGGGATAATTTTGCCTTCTCTATGCAGTGATCAGGTTTGCAAGTTCCAATATGCTAAACAATTTTTTTTTTGCTGTGTATGGAGATATTGCAAAAATAATTTTAAAAACCCATACATAATAAAAGACATCA
>TU7710_UTR_5
GTCCCTCCTCCCGACCTTCTCCCCCGCCAGCTGCACGGGAGGGAGGCAGAG
>TU7218_UTR_5
GCAGTGTGTACGTTTCTGTACGTTTATGGAAATTTGGCATAACAAATAGGGAATTAATATGGAGGTTTTCCTCCTATGAAAGGACTCTGATTTTATGTTCAAAATTATAAAACACACTTTTGTTCTGCAAGCTCTAAAATGACTAAATATTGCCCTGTGGAAAACCTGAGTCTTTGCACATGTCATTTCCGGAGTCTACCTCAGTTCAGCAAACTTAGTTTCACGTGGGAATGAACTGAACCATGTTGAAATTCAGTTCATCATCTAGGCAGATTTGTTTCTTGAATTGCTTCCTTCTCTCTCCTCTCTCACTCCTTTTTTTTTTTTTTTTTTTTTAACACTGAAAGTTTAATTGAAG
>TU7218_UTR_3
ATACACACTGTTGTGGCAAGGACCTGACCCTTCCTGTACAAGGACCTGAGTGCTTCGTGACGACACACGGAGGTGGGCACGTGACACGTCCATTCACACAGCAGCAACTGATGCCCTCGGTTAACGCTGTGTGGACACAGCGTCCAGTAAGGTCACTCTGCGCTGTGACCGTTGGTGTTCTGTTAAGATTTTCATTTCAGTGTCTGTGTCCCAGTGTTTTGAACCTAACTTAAAAAGATGTTTCCAAATTGTATTTATTAGATGTGCTTTTCCTTACATTTTGTGTGGCCA
>TU7882_UTR_3
CACAGGGCACGCTGCTCAATGTCGTGCGGCAGCCTGGACGGGCGGGGAGTGTGGGGGAGAATGGACACGTGTATGAGTGAGTCCCTTTGCTGCCTACCTGAAACTACCATAACACTGATAATCAGCTATGCATGCGTGCATTGCTAAGTTGCTCCAGCCGTGTTCGACTCTATGCGACCCTATGGACTGTAGCCTGCCAGGCTCCTCTGTCCATGGAGGTTCTCC
>TU7882_UTR_5
CTCGGTTTTCTTGTTTGGAAAATGTGATTTACAAGTGAGAATATGTCCTTTCTGGATCAGAGATTCTCTGAGAAGGGGAAATAGCATATGAAATCCCTTATAGGTGGAATATAAAAAGGAATACTACAATTAAATTTATTCACAAAACAGAGACTCACAGACTTGCAGAACCAACTT
>TU7364_UTR_3
GCAAGAATACTGGAGTGGGTTGCCATTCCCTTCTCCAGGAAATCTTCCCAACCCAGG
>TU7364_UTR_5
GTTTTGCCCTTTATTTTAC
>TU7280_UTR_3
CGGCTCATTAACTAATATCCTGAGTCCCAGTTCTAGAAACATCTTGCATAAATCACACACCACCTTTTTCCTCAAGGAGCATAAAGTGCTTCATAGACATTGGTTACTGCTCTTCTGTCCAGGAGACGAGCGTGAGAGAGTTGGGGTCCCCACTGAATAAGGACACGTGGCTGCCTTCCTGTCCTCCAGTCCCCTCGGTCTCAGGCAGTTAGTCTGGTGCAGAGAGGGGGTTTTCACTCCGCCTTCCCTTTTTCTCCATCTATCCTAGTTTGGGTCTAGAGAAAACCTCCACAAGACTGTTGCCCTTCTCCTCAGCTTCCTTTGATTACTAATTGAAACATGTTAGAACAAAGAAGTGAGTTAAGTGTCTGGACTACATATGAATACTCAAAATAGAAG…
>TU7280_UTR_5
CTCACTTATAATCTGCAGCATATATTCTTGGTTTGTATAAAAGTAACTTTAAAATTCCAGTTTCCTTAAATAGTTCTGCACAACACACACACACAAATATACATATAGTTTCCACCACTGTCAGTCAAAGGTGCGCTCCTTCTTTAATCAGTTAAAAGAGGCCAACAAGTATTTTTTTCCCGTTTGACATCCGAAGGTAACCTTATCAGGATTTTGAACACACTTGCTCCTCGGGTCTGAGCGTCGTTCTGAGAATAACTAGAGACAAGCTTGTGCGTGGTTCCAGTCCCCTCCCACCCACCATACTCGGGTTACGTGATCTCACAAGTCCTGGAAAGGGGGTCCTTGCCCCCTAATTGTTCATGCCAACCTTTTTTGTCAAAATTGACAAATGGGTCT…
>TU7891_UTR_5
AAAATAGACTTTCGGGGTTCTCCCTAAATGATTCTCTGTTAGGGAACCCTGCCAGTAGCGCTCCACAGGAAAACTCCAAAC
>TU7891_UTR_3
AAAGGGAAGGTTCTGGGACTCCTGG
>TU6588_UTR_5
GTCCAATCCCTGGATTGGGAAGATCCCCTGGAGCAGGAAATGACAACCCTCCAGTATTCTTGCCTGGAGAATCTCACGGGCAGCGTAACCTGACAGGCTACGCAGTCCTCGGGGTTGCAAAGAGTCAGATACTACTGTACCTTTGCCCCCTCATTGTGGGTCATCTAGCCAAATGTTATTAGGAAGAAAACAATTTAAATTTAAATTTTATAGTTTGCATTTAATGGAAGGAAACTTACTCACCTAAATGAATTGATGGATTAGAGCATTTGGGGACCATGACGTAAATGGCTTTGGTGGAGAAGAGGTCCCTGAATGTCCAAGGTCTGTGCTGTCCTACATTGTAGCCACTAGCTCCATGTGGCTATTTAAAGTTAATTTAAGTAGAAATTTACTTTC…
>TU6588_UTR_3
GTCAAAATCTTCCTTTTACTAAGATTTGTGAGGTGATTAGTACTGGCCTAACTGGTTTTATCTCTTCAAGATGAGTGGGATCTGAGGTCTTCAGAGGTGCTTAGAATAGCTGACTGTCCAACCCACTCTTTCCTATCCCTTCTCGAACTAATCCCAGAAATGAGCTGAAACTCATTCATCACCCAGCTGAGTTCGCCTCTCAATCCTTATTCCTAATTCAGGTTCTGAATGAGCCCTGCTTACCCAGTATATATTTTGGTAACTAAGGTGGCACACAGATCCTGGCCAACACAGCTGACCTCACTCTAGGCCCTCACCCCACATCTAAGTCACTAACAATCGGCACTTGCTCATGTGACATTCTCATTTGTTCACAACTTAAACCACAGGGAACATTTC…
>TU7875_UTR_3
GGGTCTATGGACTGTGCTCTTATCCACGGTATTACACGTAGTGGTCTATGGACTGCCCTTATCCATGGACTATGCTCTTATCCATGGACTGCGCTCTTATCCGAGGTATTACATCTAGGGGTCTATGGACTGGGC
>TU7875_UTR_5
GGGGTCTATGGACTGCGCTCTTATCCACGGTATTACACGTAGTGGTCTATGGACTGCTCTTATCCATGGATTATGCTCTTATCCATGGACTGCGCTCTTATCCGAGGTATTACATCTAGGCATCTATGGACTGTGCTCTTATCTGTGGTATTACATCTAGGGGTCA
>TU7719_UTR_3
ATTGAGGTGGCCTGGTTGAGAAAGGCATAGTCTGAACAGATGGCGTAAATCTTCTCCCGAGTGTGGGTCACTGGACAGCTCCACGGATAATGACCATCCCCTCTGGGACCCAGGGGTTCTCCAGAGGCGCGGGTGCAGAAAGATTGAACGGCACCTTGCAGGCTCTCTTCGGGAGACCTTCTCTCGGATTTGTGCTCACCATTTCCAGAATCATC
>TU7719_UTR_5
CTGAGGTCTAATACTTTCCGCTGCTTAATATCTTCAAGAGGAGAATACTGAGGCCACTCCCTTTGATGTTTTCCTTTCTTATCTGATGTTTTTTTCTTGGAAACTTGCTTCTTTCCATTGCCTGGAACACAAGAGTATAAAAATGAGGTAAGATGAAGTAAGCTCTCTAAACAATACAATTAATTATGTAACAAATATCAAAGTAGCTAGGTCTAAAAATGCTATTCACAAACATATTCAAAACTGTATGTATCTTCAAGAATGCCCTCTGCCTTAAAGAAAGGGATAGAGAATAAAAATACATTTAAACAACCATGAATGTCATTTCCTATCAGGTTCTTATATTTTAATCCCTGAACTACTCACTTAGCTAGCAAAAGAATCAATCACAAAATGCTT…
>TU7053_UTR_3
TGGTGGATTTGGTGGAACACTGAATCTTTCAATATTTAAGTGACAGTTAAAATTGGGAAGATGAGGGTCTTGTGGTACTACAAAAGAATGCATTGCTTGCCACTCAGGCCTGAAGGAAGTAAATGAATTGTCACAAAATGTAGGTATCACTTGTCCATTACAAGGATATTCACCTGGCTCATTCCCCAGGCACTGTTGATAATCACAATGTGGTTGAAGGCCATTACTAAGATATTTTTTCTTTTCTTCTTCAGATTTTAACAGATCATTATTATGGCTCTGATAACATGCAATGAGTTGTTTCTCAGAGGGTTCGGGTTCCTTACAACTACTTTCTGAATCATCTTTTTCATTCTCAAGCTCTTCAATTTCTTTGTAAAACTGGAACAATTCATTGTC…
>TU7053_UTR_5
TCTGGTTCCTACCCACTCTACTCAGGGGTCTTCATAATAACCAAAAGTATTACAACAAAAGATTATAAAAACATTTAAAATACAATTTTATATAATTTTTATTTACACTTCAAAATTTAAACAACTTGCTGGGAACATCTTTTGTGAGGCAATGTGGTCTTTTGTTAAAATCTGAAACTACTTAAGTTTCAAGACAGGCTCACTAATTTTTTTTAAGGGCAAGCAACAAATGAGTTAGCTGAAATAGCCAACTTAATGATTATTTGTAACACAGACTTCATTATGTGAGCCTAGAGAGCCTCCCCACCTCTGTCTCTCCTGTGAAGGAGGAGGTCTTTGTGTGCTTTTGTGTGGCGGTTCCACTGAATTCATTACAATAGAGATGGACATTTGATATTC…
>TU7053_UTR_3
TAAAAAATGAGTTCAGGTTAAAGGACTTGGGAGAAGTTATAAAACTGGTAAGAAATCAAAGTGGGCATGTAAATGAGAGTGTGTTTCTTACCTAATCCTTCACTTTAATATCTATCACATGGGTTGCTCTATACCTGACTCGTGGCTTTGAATAGCTTGGTTAAAGCAGCAGAAGTATCTCTTTAGGTCAGCACTTTTTTGAATGAAGTAGGAATGGTTATTTGGGATTGAATATGAAGCCACATACTCTCTAGTGAGGAATGGTTTCGTGTAGGATTTAGCTTTTCAAGTGAGCTTTGAGAAAAGGAGTAAAGATTTGGAGGATCAGAGTTGAACTGATTTGGGGCACTGAATTACAATATTGTTTAGTATTAATATGTGGTTATGAGTTATAGTAAG…
>TU6986_UTR_3
CTGTGGAAGTGCCGCACACACATTTCAAGACTTTCAGGTGTCAAAG
>TU6986_UTR_5
CGGGTGCTCTCAGTAAATGACCTAATATTTACATGGCAAGACAACACAGAAGAGATAAGCCTAAACGCGAAAGCGTCAAAAGCTTGGGGGGTGGCGAGGGAGGGTGGGGACC
>TU8118_UTR_3
AAGAAAAAGACACAAAAGCACAAATATTCTAT
>TU8118_UTR_5
GGCTTTTTTCCAGAAATGAATAAATAAAATCTAAAATTAATATGGAAATTCAAGGGACTATAATGGGCAAAACAACCCTGAAAAAGAATAAAGTTGTAAGACTCACTTTCCAATTCCAAAGCTCACTACAAGGCAACAGGTAACAGACCAGTGGTACGAGCATAAGGACATGCATGTGGGCCGATGGGATAGAATTCAGAGCCCAGAAATAATCCCTTACGTTTACCATCAGTTCAACCCCAACCCATCTTAAAGTGAGCGAAGTATCTGAACAGACATCTCTCCGCAGAGGATATACAAATGGCCAGTAAGCACAGGGTGCCTGACCAACATCGCTGGTCATTAGGGAAAGGCAAATCAACCAGAATGAAATATCACTTCCACCTACT
>TU6830_UTR_5
CTTCTGCACGGTTGTGAGAGAGCTTTAAAAAAGGGAATTCAGTTTAAAATACTCAAATATCTGTTTTGTAGTTTACTGCTAGAACCTGGAGCCACTTACGGAGTTGTGCGTAATAAAGAACAATGTGGTAGACGTGATTAGTGAA
>TU6830_UTR_3
GTGCTTATAGTTTGGTGAGAAGCCCTTAGCATGCCAACTGTGTGTGTTTATAATACTGTGAATCCTTGAGTATTACATTCCCACCACCATTTGTGTAACTCATCGATATGTGTTGGTGTTGGGGTGCCTTCCAAGCATTTTATGGAATAGAGGCTTCATTCATTAGGAGCAAAAGCTGGCGCCAGCACTTGGCTTGTCTCCTGTCTGGGTTAACTCTCATCGTTCTTGTTTTACCCCACTGGAATTGCACTTTATATATATATAATTTTTCTTTCTGCTCTATTGCTTCAACACACAGAAGCGCTGGCAAGTCAAGCCTAGCACGATCAATGCTGGGAAGTGGCACCCCCAC
>TU7888_UTR_5
AAAGATTTTATTAAATTTTGGCCATAAGATTCTGGCAAAGGATCAGCTCAACTAGGTCTTGCAAACATCACTCTCAGTACATCTCATTTCTTTTAAAAAAGACCCTTGTTTATCTTTTTAAACATTTTCTTCAAACTTGAGGGCATAATGGTTTGCTCTCAGCGTCCATCCTAGG
>TU7888_UTR_3
CTTTGCAGAGCTAAACCGATCCCTCATAATTATGTACACACACACAACCG
>TU6966_UTR_3
GATTACCAGAGGAGGAGTCTGACCACTGACGGATAAAGCTGTTGAATCCCTGGGGCCCAAACCACGTGTACCTCATGCTGTTTTGTGCTGCAGCACTCGTTTGAGGAAGACTTCACCATACTAACGCCTTTTCCAAGGAAAGGGGACATGACATGGGGATTTACTGGAAAATAGGGAAGAGGAGAAAAATCCAACGTTGAGACAAAGAAGAAAAGCCTTATTTATCCAAGGATGTCTTCATCCATGAC
>TU6966_UTR_5
CTGAGTCTTGTCAGCAGGCCAGATGTTACTGTTCTCTATTGCCTTGTCTACGGCAACCTTAAACGTGTTTGGCAATTGCTGATGCAATTAATGGCTTGGCATGTCCACTTTGCTCATGATCCTATAAAAGAATGTGAAGACATCGTTTGGACTGTCTACCTCAAGGATTGAATGTTAAATAAGCACATTTAGAAGTCAGAAATCAAATCCTGCATTACAATTTTTAACAGTGCTTACAGAAAAAAATTTAAAAGCCTGATCTAAAATGTGACTATGTTACGATGACTTAAGGGTTAACTTCCCATCACTTCTAAATTCTCTGAATTTCACAGCATTTTGATAAAGGCTTTTGATGAGATAGACCTGGTAGTG
>TU7529_UTR_3
CTTTGTGAATGACAGCTTCCATCAGGCGGACTCAATGGAAGGCCAGAGAAGTTACCAGATGTATGCTATTCATGGTGGGTGTTGGCTTCCCTAAAGATAATTGGAAGGCTTCATTGGATTGATAGAGAAAAGCTCCGCAGTTTCATCCTAGCATGTCAAGATGAAGAAACAGGAGGATTTGCAGATAGGCCAGGAGATATGGTAGATCCTTTCCATACTCTGTTTGGAATTGCTGGATTGTCACTTTTGGGAGAAGAACAGATTAAACCTGTTAGCCCTGTTTTTTGCATGCCTGAAGAAGTACTTCGGAGAGTGAATGTTCAGCCTGAACTAGTGAGCTAGATTAGAT
>TU7529_UTR_5
CTCAGTCATGGGTACACCGCAGAAGGATGTTATCATTAAGTCAGATGCACCTGACAGCCTGTTACTGGAGTAGCATGCTGATTATATTGCATCCTATGGCTCAAAGAAAGATGATTACGAATATTGC
>TU6842_UTR_3
ACTGAACAGTCTCCAGCACAAGGCCACTCTGGTACGTCACCATGCCTGGACTCTGTTTCGGTGCTTTTTGGTCTGATGACAGAAGACGGCCGGCAGACAACACGTCAGCGATGTAACTCGAAGCAGATAATGAAGCTGGCTGGCTCCATGAGTGGACAG
>TU6842_UTR_5
AAATTTCAGGATCCTTTCTTCCTTTAATACATCCTCTACTTTTGCTCTGTCCATTTTCTCTTTAGTCCCATGATTTTCCCTGGGTAGATGGGTAGGCTGCGTGGGCAATGGTCATGGATCTTATCTCAAAGAAGAGCTGTAAGAGAAGAAAACGCACTGAGCTTTTTGCATCCAGGTGGTAATCCTGATTTTGTCATTAACGAGCTCTGGG
>TU7961_UTR_5
GGACCGGTGGGCTTTGAAGGTGAGTGATGGGCAGGGGGCAGGGAGGTGCCTCAGCTCCACCGTGGGGCTGACAGGTGGACCACGGAGCTCAGGGAGGGGTCAGATGAGCCCCGAGATGAGCAGCGATGAGGGGCTGCCCCCGAGTCCAGCTCCCGAGTTATCAGGGCTCACCCC
>TU7961_UTR_3
ACATTATCTGCATGTATACAGGATGGGATGGGCCAGAAGTAATAGCCATTCATGCAAAAAGAAAAAGTCCTGGGATTGGCTGTAACTCACGTGCACTCGGGCTGAGCCAGTGACGTGAGTGTGGTGCACGGGAGAGCGGCTGCGTGGTCGGTCACACCCAGACCCCAGCAACTGTCCACATCACG
>TU7675_UTR_3
ATAGCCATCACTTCAACAATTTGGTCAACCTACGCCAAGAAGTAGGTCTGGGAACCAGCGTTTCCCTGGAGCCTGAAGCCCCCAGTGGGATACAAGGATGCTGCAAATTGCTCGTTTTATCAAAGAAGTAAAATCCTACTAATTTCCTATCATTATAAAAGTAGAAAGATTGGGGTGGGGAGGTAAACCCAAATCTGGAAATGATCTCATTTGCTTATTGACACTGCCACGTGTATCGCAAACACTGGGAAACCCATTTTGTAAAA
>TU7675_UTR_5
CTGGGGGTGGCGAGTATCAAAAGGAAAGAATGGTTTGTGAAGACAGGCATGAGATACATATATACTACTATTGAGTGTGCAGTTCCAAACCACAGTTGCGGGAGGACACAGGT
>TU7244_UTR_3
AGAAGAGGGGTTATTTTCATCACCACGTTCTCTGGCTCAGGAGTGATGAGCCAAAATGACCACGGTGCTCAAAATGGAAGTTGTTTTCTCAAATACAAAGCATCGAGAGGACCCCTCC
>TU7244_UTR_3
GCAAAGTTCTGGCATCTTAGGGTTTTGGAGGCCCCTGGTCCCTCTCTAGTACTATGACTTCTATAGATTAGTGAGGATTTTAAAATGCACAGGTTTAACTTTGTGAGATAATAGCTGTTGTCCAAAAACGAGGCTTTCCA
>TU7244_UTR_5
TGGAAAGCCTCGTTTTTGGACAACAGCTATTATCTCACAAAGTTAAACCTGTGCATTTTAAAATCCTCACTAATCTATAGAAGTCATAGTACTAGAGAGGGACCAGGGGCCTCCAAAACCCTAAG
>TU7154_UTR_3
GTTTTAGACAACAATCTTGGTCAAGTTACACTTGAGTTACCAATGAGCTGCCACATAGAAGATGCTGCAGAGATAGCCGAC
>TU7154_UTR_5
TTCCATCCCTGGTCAGGGAGCTAGATCCCAC
>TU7338_UTR_3
GTTAGTGACAGGAGGGGCCTAAGTTAGCGAACGTGGTTGGGAAAGGGCTACCCAACCCCTCCCCCGAGTTAAAAGCTCCTTAATCCTCATCCTAGATTAGCAGATTTCCTCGAAAATCCACTGATATGGAAG
>TU7338_UTR_5
TCAATGTCAGATCGGTTACCTAGTTTTTACGTAGGATGGGTTCACAGGTGAGTGTTTCTATGTACTGGAGGTCACCTTTTCATCATCTGAATAATCAGCGTGGGAGGTTAGAATGGACCTCCC
>TU8045_UTR_3
GAACTTCCCAAACAATTTTAAGAAGACATATTGGGGTGTGTAACGGTCAGTAGCTGTCCTAAGGAGACTTGAATTATCCGAGGTAAGTGATAACCGTCTGGATACAGGCAGAAAGAGGACAGTGAACCGTCAAGAAGCTTCTATTTTAAGGCTGAAGGATAGAAAAAAAAAAAAAAAAAACCTAAACAAAAATTAGATGAAATTGCAATGAACGGTGAAGAAAGAGCAGAGCAAATGATCAGACTCTAAATATGCCTTGTAACTACTCGCTCCTGCCAGAAACACCAAAAAGAAGGCAGGCGCAGAGAATGAAGTCGAATCTGAAAATTCACATTCATCAGATATTGAGACATTCAGCCAAAACATCCACCAGAATTTAAATGTAAAGCGGCCAAAATG…
>TU8045_UTR_5
GTGGTTGCATTAGGTCATTCATAATCAGTGCAAAACAGATGGACTTAGTGGTTTAAAAAAAAAAGGCCGGAAACTTCCCTTAGGTTGCCCTGAACTTTTGGTTGATGCCCGTGAATTTAAGAATAGTTACACTGTGTGCGAGGCATTGCTATAGTTCAAGCTGCAAAGTCTCACAAGGCGTACTAGGCGTCTGCGACCTGTTACTGCGGAAGCTCCGCCCCCAGCGAGCCTCGCGGCCGGAGCCCCTGGGGGTCGTTTGGTCTGTGTCCGCCCGTGGAGTCAAGGGCACAGGAACAGGCTGATTGGGGTTCTGACAGGAGTGGCCGAGGGCGCGTCTCTTCTCCCAGCCGGGATGTGGCTGCAGCTGGGAGGGTCCGGCCCTGGTCCTGAGGGCGGGTC…
>TU7353_UTR_5
GGCATTGCTGCCTGGACTTATTCCCACCCAGGGTTTCATGGCACTGGTCCTTCACCCTCTGTCTTCACAGGCTCCAAACCGGCCCCTCTCATGTGGCCAGAGAGGGG
>TU7353_UTR_3
TGGAAAGAGTGTAGACTTTGGAGCCAGACATACTTGGTCTGAATCCCATTTTCTAGTCATGCAGCCTTAGGGAAAACAATGCCCATAAAAATGTTAGATGAGAGCCTGTGAATGTAAGACACTTATGTTGTATCTGATGCGGCTCTCATCCTTCCATCCTCCAGAAGCCCGCACAAAGCCCCACCCACAAC
>TU7311_UTR_3
AAAATTTAACCTTGGCTTTTACTTTACTGCACTTTTTTTTTTTTTTAATGCAAAATGTAAAGTTTACAAACACAACACAGTATCCCAACGCTGTACCTTTATGCAAATGACTTCATCTATCTATCTTCTACATGCCGCGGCCCAATGCAAGTCAAAGCTGGTTCAGCTTCACGTTACTCCTCGTCTCTGGACTAAAAGCTGCAGACATTCAGCTTTAAATTGCAAGACGATCTGGCTGAAGCCCTCAAAGCAAAAAAAAATGTATGCACCTCCAGAGCTCTGACCTTGCCCACATTCTTGGTTGTGATTCTCTGAGCCACCCTGGTAGATTGGGCAGGCCATGTAATTTGTACGAAACCATCCCAGCCAGGGGTAAGGCTTTAGAAACTGTTATCTCCA…
>TU7311_UTR_5
AGCGCCTTCTTCAAGAACCTTAGATGCTTTACAGACATTGTATCTAATTAATCCCCACAACAACCCTGTGAGGTAGGTATTACTCCCATTTTACAAGATAGGGAGACTGAAGCACAGAGAGGTTAAGTGACTTGCCCAAGGTCACACAGTTAAATTCACTGAAGAGCCAGGACCTGAGCGCCTTAGCCTCCCGGCTCCCAGGTTAAATACCTCATGAGAGAAATCTTCAATGAAAAAGTAGCTTTAAAGAAAGTATCAAGAGTAGTATGTTATGGAAGTGAGGTCTTTTCTACTGCCATCAAGGAAAGGAAAAAACTACACGGATGGTTAGAGGCGACGAGACCCATATATTACACACCCCCCCTTCTCCCTTTGCCTAGAGTCTCAGGGCTCCTGTCT…
>TU6829_UTR_3
AAAAGTAATGAATGATCGCGAGGGGAGAAACTACAACCACCCTCAATTGTCAAGTCAGCAGAGGACAAGACCCTGCGGAGGTAGGGCTCACAAAGAGAAGGGCAAGTCATTGGCCTGTGGATCTGCAAGGCTTTGTGTAACCGTGTGAACCCCAAGGACTCAGGGGTCCCCTGATGCTCCTGACGGGTGAGGGATGAATGAGGTGGTCCCGGTAAAGTGCTGAGAAGGAGGTGGGCACAAAGGACATGCCTGCTGCTCGTTTAAATTCTACTTTTACAGGT
>TU6829_UTR_5
GGCTTTCACTGATGGCCAGCAAGGGCAGGGCGGAGGGGGCAGCTGAGTGGCAAGTGGTAACTGCTGCTGCATGGTGCAGTGTCTGTGTCCACAGCCTCAGAGTATGGTCACGTGGGCTGATCTGCCCTGATTTCCCAGGTCATGGCTGTCCTGCACC
>TU6538_UTR_5
GGGGTCTTCTCTGCTATTCCGGTGGCTAAGGCACCCTGCTTCCATTTCCGGGGGAGCTGGTTCGGTCCCTGCTTTCGGGGGAACTTACGATCCCAC
>TU6538_UTR_3
CTTTTATATTTCCTCCCCCTTGGTTCCTCCAATGCAGAGATAATGGATATATACATATATGTATTATTTTTTTTGGATGGAGGATGCAGTCATCAAGATATCCATA
>TU7904_UTR_3
GTTCCCACAGGCAGGCAGACGCACAAACACATCTCCCCTGCCGGTTCTAAACACATCGAATCAGGCATCTCTGGGTTTTAAACGCCAGACACCTCTGCGAGAATCGCATGGCACAGGTTGTCCTTCATGGGACTGTTTAACTACGATGTTATTCCTTTAAGAAGACCTGGATTACACTAAAGCCAGTTGGTTTGGTTCCCTTGAGCAAAACCCCTAAACCACCCCTCATCTGCAGACAAGGGTTTTAGTTCTGATGACGCTTCC
>TU7904_UTR_5
ACATGCGTTTGCATCTGAAGATCTGCGTTGACCCCAAAAGTTTACCTTCAAAGGATAATTCGCTTAAATAAGAGAGACGGAAACTCGCCCTGGCTGTTTTGCTGCCTTATACCTTTTTTCTTTTTTTTTTGTCTTGAACGGTAATTTTGCCTTTAACCATCTCTGTGATTCAGAGACACCAGTGAAGACCTTTCAGACCAAGAGAATCCTTCAAAATATCC
>TU7904_UTR_3
ATCACAGAGATGGTTAAAGGCAAAATTACCGTTCAAGACAAAAAAAAAAGAAAAAAGGTATAAGGCAGCAAAACAGCCAGGGCGAGTTTCCGTCTCTCTTATTTAAGCGAATTATCCTTTGAAGGTAAACTTTTGGGGTCAACGCAGATCTTCAGATGCAAACGCATGT
>TU7402_UTR_3
ACGCTTGCTTGTCAGAGGCTGTCACAGGAATACACACTGCAAAGACACACAGAGTCCGCCGGGACTGCGCCTCCAGAGACAAGAGGGCCGAGGAAAATAAAAACAAGAGAGAGCTGACAGCGGAGGTGAAAGGAACCTGTCAGTGAACCAGAGAAAGTATAAACACACTCATGTAGGAACTCAAATACGCAACAGTGTCCCCTGAATGTATAAAAAAGGGGCACAGATAATGTTTTTGTTTTTAAAACTCCTCTGACAAGTCAGTTTTAATAGTAAAAATCAATTTACTAGAATTAAGCCAGCATTCTTGACATCCACTCAGCCAAGACCATTATAACAGAATCGTCCAAAACTGGGAAGCCAACAAACATAGCACAGTAAAACACAACACCCAAACTG…
>TU7402_UTR_5
GTTCCTTATTCTCTGGTTATGAAAAACCCCTAAGAAGTACTGAGGTTTCTTCTTCTGAACAGTTAATATTTTATTCAGGAACTTATAACAAGAATCATTGTCAGAGACAGCTAATTACTAAGATCTAAGGACAACACCTCTAACAGCAGAGGTGACAAACAGAAACATGTAAAATTATGGAAAATAACATTTTAAGGGTGCAACAGACCCTGCAGATTAAGATACTCAAACTTGAAATCCTTGAAATTGACAACTCATTTCCTTCAGTACTTGAGGGATTTATACAAGTATTAACAGACACGGAGAAGATGGTCATATCAGAAATACAAAGACTTGACATTTTTGGTAGAAGAGAAAATCCAGCCAAAGACAGTAAGGGAAGTTAAGCAATGCTGACTG…
>TU6624_UTR_5
GCGGCCCTGTCCAG
>TU6624_UTR_3
CTCTCCAGTCTTATTAAGAATACAC
>TU7919_UTR_5
GTGGGTGGAGAAAAAAGAGGATCCATCTTTCCTTCGCTTTAAAGTGGGAGTCTTTCCAAGTCACATCGTCTCAGACAAACTAGCCGATAGCGTCTTGCGATCACAGGTAACCCCTCGCTTCCGTTCTTTGTGACAGTCACACACG
>TU7919_UTR_3
AATTCTTTCGTTTCCTTGGCACACATTTTAAAAAGCATCTTGCTGGATGTTCTGGTGTCTGTTAGTTGCTAAGTCGTGTCTGACTCTTCGCAGCCCCCTGGACGGCAGCCCACCAGGCTCCTCTGCCCACGGGATTCTCCAGGCAGGAGCACTGGAGTGGGGTGCCATCACCTTCTCCAGTGCATGAAAGTGGAAAGCGAAAGGGAAGTCACTCAGTCGTGTCTGACTCTTTGCGACCCCATGGACTGCAGCCCACTGGGCTCCTCCGTCCATGGGATTCTTCAGGCAAGAGTACTGGAGTGGGGTGCCATCGCCTTCTTCTCGGTTACACCTTAGTCTGGGTTTAATTTGCTTTTCCCTAAAGACCGACGGTGTTGAGCCCCTTGCCTGCTTTCTGTC…
>TU6595_UTR_5
TTAATTTTACTGTTGCACAATCAATTATTGAAGGCAGGAAAGAAGAAAATATACGAGAAACATTCTATGGAAATTAAAGGATAAAGGAGCTTGGTAATTTGGGAGAGTTTTGGAA
>TU6595_UTR_3
CCTGATCATTTGCGTGCATTACATGAGGCAAAATAAACCATAATATATATGCAGCCTTCCTAGACAATAATCCCTGGACT
>TU7168_UTR_5
GCCTGGGGGTGCCTGGCACCAGCGCTCAGCTCTCAGGGGCAGCCTTTACCAGATGATGACCCCTACCATCTGTTTGGGCTGTAAGAGCAGTGTGTGCACGTGTACGTGTGTGTGTGTGTGTGTGTGTGTGTGTGTGTGTGCGTGCATGCTCAGTTGTCCCGGACTCTCTGTGACCCC
>TU7168_UTR_3
CCACCTGGGAAGGCCCTAAGATAGTGCTACCAGAGCACTATGTATCACTGAATTGAGAATGAATTATGCTTAATAAGTGAACTTCTTAAGGTCTTCTCCAGTGCAGTCATCCTAAC
>TU6700_UTR_3
CTGCCTAAAATAGGCTGTGTGTCTGTGAAGTCTTACATGACTCCCTCAGACCAACACGGATCCCTCTCCTTCGCTGGGTTTTCTCAAGTCATTGTTTTGTTTGAACCTGCTCCCTCCTGGGCCCTTCAGGCTCACAAATACTACTTACTTCACCTTCTTCTGTGCCCACCTTGGTGCCACATCCATCTGCCCCACCAATTCACAGACTCACTTCTGTGGTTTCACACCAG
>TU6700_UTR_5
AACATTAAAATATCTTTTCAATTAGGTTAAAGTGCACAGTACATTTGATAGGAAGTAACCGCTAGCTGCCAATCCAAACGACTGTTTTCAGCGTCCCCTTCCCACTTGCCCAGACGGGAGGGCAGCCCTGGCATTGGCTGATGTAAGTCTGTGTTCAACGCATACTGTCCTCCTGGTCTCTTTGTGTTCACATCTGTCTTACAACTTGTGGCTGCTGCTGCTCTAAAAACTCAACA
>TU7900_UTR_5
CTTCTTGGCTGTCTGCATTGCCGTTTCTTGCTCTATTCTTAC
>TU7900_UTR_3
CATAACAGCAGGAAATACAGTCAGCAAAAGATCAGAGATACAAGTTCAGAGGCATCCTTGCCTTTGAAATTAAAAAAGAAAAGTGCCGTGGACTTGAGAGGGCACCCATGATGTCCGGCCCAAATGCAGGCCACAGCTGAACAGCATCTAGTGAGCAGTCGCAGGA
>TU7690_UTR_5
CCTCCTCCTACGCCCTTTTTATCTACC
>TU7690_UTR_3
ACTGATATTCTCCCCAAC
>TU7509_UTR_3
ACAGACCTTTGTTGGTAATGTCTCTGCGTTTTAATATGCTGTCTAGGTTGGTTATAGCTTTTCTTCCAAGGAGCAAGCATCTTTTAATTTCATGGCTACAATGAAAGTACATCGTCCGTTACTAATTTTCAGCTGCTTTCCCAATGGAAACTTTTGCTGATAGGTATAAAAAGACAAAAGATAACCATATGGACAGATCTGCATTTACCCCTTTTGTTTTCTGTTTACC
>TU7509_UTR_5
GTTGGATTGTTGCTACTTAAAATTTGTTCACTGATAATTCTTTGAATCAGAGACAACAAAGATAATTGTTAGAAACATTTATGAAAGTACATTCAGTTCAGTTCAGTTCAGTCGCTCAGTTGTGTCTCTGACTCTTTGGGACCCCATGGACTGCAGCACACCAGGCCTCCCTGTCCATCACCAACTCTCGAAGTTTACTCAAACTCATGTCCATCGAGTAGGTGATGCCATCCAGCCATCTCATCCTCTGTCATCCCCTTCTCCTCCTGCCTTCAATCTTTCTCAGCATCAGGGTCTTTTCCA
>TU7262_UTR_5
GACTTCTACAAGCAGCCCATCACT
>TU7262_UTR_3
GTGAGGC
>TU7602_UTR_3
GACCTGGACAAAAAGTGTCCCCTTCAGATCGACCAGC
>TU7602_UTR_5
CATC
>TU6698_UTR_5
CTCGAGTTGAATCGACAGAAGAACATGAGAGAAGATTTCCTACCTTTCGTAACTGACTCCGACATTAAGGTGAGACAGGTAATTAATTACCTAAAACCCATGAGGGAGCTGGTTGTGAAGAACAGAGCAGCGCATCA
>TU6698_UTR_3
AACCAAACACATTGTGTATTTCGTAGGGGAGGGGGGGTGGAGGGAATGAAACTCAATCAGGTTTTTCGCC
>TU7760_UTR_5
AAAACAGCGGAGGGAGAAGGCTGTATCTAAACTCCCGGCAGGACTTAGCTTCTCTGGGCAGTGACAGCTTCAAAGGACGGATGGTAGGAGCGGAAACTCTAGGGTT
>TU7760_UTR_3
AATCCACCTCAGATACAAAGCGTGAATTGATGCTACCTTTTGCTTCTACCAACCA
>TU7714_UTR_3
GGAAGGGTACTCTGGCAATCTGGATGACGACCAGTGGTGGCCGGGAGGCCCCTGAATTCCAGGTCCTGTCCAAGCTCCGTCTCTCCTTCGTGAACTCTGGCTGGCCCCCTGATCAATCTCTGTTACCAGCTACAGTCTGCACGACTCCAGCATCTATTAATGCAAAACCTTAGATGCC
>TU7714_UTR_5
GTTGGTATATACACAAAAATACACTATGCATGCAGTGGGAGATGGCGGAAGTAAATCAGCAGATATCCCCAAAGGTGGGTTACGGGATTAAATAGGCCTTTACAGGTGCCTGTAGGAGGCCTGCGGACAGATTAAACCCC
>TU7302_UTR_3
AATAAGTCACTATTGAAATGGCATCATGTGAAGCTGCCCATTCCACTCAAGTTCTGAAATCTTTCATCATGTAAATAATTTCCATGTTTCTCTTTTATAATAAACTAATGATATCCAAGCTAATGAC
>TU7302_UTR_5
GTGGCGTGAGAGCAGAGTACGAACTGCGGCAGCCGGAGTT
>TU7283_UTR_5
TGCCCATAGATTTTTAAAAATAATCTCACTGAAC
>TU7283_UTR_3
GGTAGAGAGAGATGTCAGACATATCTTCT
>TU7868_UTR_3
GAAAATTCTGCCATGCCTAAGGTGTTTGAAAATAAATTTGTATCGACTTATTTAAACATTAAGTTTGCATTCACATCAGCGATGCGTGTAGCGTCTTTGCCACTGGCTCTTAAGGATACAGGTACG
>TU7868_UTR_5
CGGGTATTTTGATCTTTTTAATCGGGGGGAAATGCGCCCTTTTGAAGGTCTGCCCTGTACTTCCC
>TU6723_UTR_5
CAGAGATTAGTAGTGTCAGAGTGATA
>TU6723_UTR_3
GAAGATTAATGAGAAGATAATTGTATAGCACCT
>TU6536_UTR_5
GTTGTAGAATTATCAACGCCCACGAGATGGGTACTAGCCCAGTTTCATAAACAGGAAGACTGGGGCGCAGAGACATTAAGCACTGGCCGGCTGTCACACAGCTGGCAAGCAGTGTAGTCAGGACTGATCTCAAGCAGGTGCTCCTCAGAGTCCATGCATTTAACCACGATGCAGTACTGCCACTTAGCGCACTGAACGGAGCATCAAGCACAGAGT
>TU6536_UTR_3
CTGCTGATTCCCGCCCCTCAGGTGAAACACACAGGAGTGGGGAATGCGGGGTGCTGGTCCCCACTCAGCAGACAGCTCAAGCTTCCTTCTACTGAACATCACAACTTCGGCAGCCGTTGGGGAGCTGCTGTTGCAGAAACGGCAGATGTGAGGGGTTTCACACTCCTGGGCATTTTACTAAAAACATACCAGCCGTGAAGTCTTAACAAGAAAATGTAAGTTTACTTAACCATAAGTAACAGGTGTCAATATTTACTTTGATGGGTTACTTATTTGGTGGCTACTTTATATTTATTAAACTTACTTAATATAAAAAAATCATTTTGGG
>TU7378_UTR_3
AATTTATTTTATTCCACTGCTACCAGAATAAGAAAACAGAGTCTACCGTGTTACTTAATTTGGCCCCTGTTACCCACTGGTAATACAGAAACAGGATCTAGGTCACCCCCCTTTCCATGTTCTATCCTAACTGCTTAAGTCCTGCACAAGCTCAAACACACATAAAACCTGGGTCACCCTCACCCCTGACCTGCTCATCTCTGCCACCTGAGCATTATCCTCCAGTCCTGTTCAAGGCTTGTGAACATCCTTGGCAAGGCCTTCCCCTTTATTCTAC
>TU7378_UTR_5
CCCAGTTTCCCCCTCAGTCAGTCTCTCCTATCAGGAAGCTTCCATAAGCCTCTTAACCTTCTCCATCAGAGGGCAGACAGACTGAAAACCACAATCACAGGAAACTAACCAATATGATCATATGGGCCACAGCCTTATCTAACTCAATGAAACTATGAGCC
>TU7796_UTR_3
GTCTCAATTTCATTTCTGGCTAAAAACAAAATAGAGTTTACATAAAAATAGATATAACCCAGGTTACCATATACACTGGTATATGATCAGTACTATTTACATTAAAAACAGTGCA
>TU7796_UTR_3
GTACAGTCTGGATCATGGCATGTAAAAACAGAAATTGAGACTTTTACTGCAGCTTTGATGTGCATATTTGAACTTTTTAACATTTGTATCAATAATTTTGGTGGCAAAAAGAATTTTAGCTTCTGTCATTTTGTAAGTCTACAGCTGAACCACTAATAGCAGTCGTAATGAAGATCGGA
>TU7796_UTR_5
TCCGATCTTCATTACGACTGCTATTAGTGGTTCAGCTGTAGACTTACAAAATGACAGAAGCTAAAATTCTTTTTGCCACCAAAATTATTGATACAAATGTTAAAAAGTTCAAATATGCACATCAAAGCTGCAGTAAAAGTCTCAATTTCTGTTTTTACATGCC
>TU6657_UTR_3
AAGATTGCACTGCATTTTATCTTGGAAGAGTTTCCTGATTCCTCCAACCATTCCATCCACCCTCTGTGCTCCAGTGAGGTAACTGTCCTCCACTTTACTGAAGTCACTGAATTCCTTGTCTTTGCTTCACTGTTATTCCTGAAATCAAGGAGGGGGTTTTGTCAGTCTCCCTTCTTCACCGATGGCATTCCGTACAGATTTGCTGATGGGGTAAATAATGAGCTTTCACCAGTGTCTGAGTGTTCTGAGTCACATTTCCCTGTGTGACTTCTGTTTTCAAATGCAGTCTCTAAGTTTGGGAAAGTGGATAACCAGACCAGAATGTGTGTTCTCTAGGAGAGCAGTATCTTCTTGCTGAAGTGCTTGCGTCACAATCTGCTGGTCCCAGCAGTCCCT
>TU6657_UTR_5
GCTAAGGCTGTGAGAATGACTCATTTGATGGAATGACCGATAGAGAATTCCCACAGGGTTATTCACCAAGAGGGTGTGTCCAAATTGCCAGGTGGGTCACCATATTTTTTGTGGTGAGGACACTTAAGATCTACCTTCTTAACAAATTTCAACTATTCAATAAAGTGTTATCTATAGTAAACAAAACAAAACAAAACACCCTGGTAGCTGGGGACTGCATTTACTTTCTACTTTGTATCTGGGGCTTCCCAGGTGGCTCTAGCAGTAAAGAACCCACCTGCCAGTGCAGGAAACATAAGAGATGCGGGTTTGATCCCTGTTTGGGAAGATCCCCTGGAGAAGGGCATGGCAACTCACTCCAGTATTCTTGCCTAGAGAATCCCATGGACAGAGGAGCCT…
>TU6806_UTR_5
GGACGACAGAGG
>TU6806_UTR_3
TGGTAATATTTACTAAAGAAGTATGAATTATCCTGCTCCCAA
>TU6533_UTR_5
CTGAAGACATAAACTGTGACAGCACCGAGAACAACAGGGTTCCACATTACGCTGGGGCGAGCCCTGGCATTAGCTACCGTCGCCTCACCAGGACCACCTGCAAGGCCCTAGGTGATGGAGGCCCCCACCACCTCCACCCACCCCATCTCCCCTCACTCACTCCGCCCCAGCCCCGCCGCCTCCCCAGCAGCCGCTGCTGGCAGTGCTGGTTCTCAAGCATCTTCCTGGCTCCCTCCACTTCCTTCAAGTCTGTGTTTAGGCATCACCTGCTCACTGAGTTCTCAACTGGGCTCCTACATCAAGTGTCAACCACCGATTGTCCTCTTCGCATATGCAGTTTTCTCCCTTAGCATCTAGTTAACACCATTAACATGCACCCTGCCTATTTCCCCCATGAGC…
>TU6533_UTR_3
AAACACACCCCAAGAAAAAAAGTATGGCTTTTGACAGAAAGACTGCAAAGGTATTAATATTGTTTACAAAAATAAAGTATGCAATTCTCACCAAAGTGGTTCATATAGTATTCAGTATCTCAGCATTTCTCTGGGGGTTTTCCAGAAAAAAAAAGTACTAGTAAGCAGTTCAAACGTTCACCTCCAGAAGCTGGTATGCTTGTAAGTGAAACTGCTTGATCCACTCTTGGTTTCTAGACCTGTGCACATCTCCACACAAATTCCTAAATTCGCAAAACTCTGGCCTCTTTTACTCTACCTAAGTTTCTTGGGCTCAAAATCTCTTCTCAAAGAATAACTAACCTAGTAAGAAAGTAAACGTCAGTCCATTCTTTCAGGAAATCCACATATTTTGGTTTT…
>TU6563_UTR_3
GTTCACATCACCTTTTAAAGTGCCAGTTAATATTAGAAACTTCCTGTAAAATCAATCCGTGGAATCATAAATTAACACCTTGGTTAAAATTTAGTATATGAGTTAAAGTGTTATTGAACACATTTGAGAAGTC
>TU6563_UTR_5
CTCTTACGTCAGATCAGCTAGTAGGCTACCTGGCACATGCGCCCCCCAGGTCCTCTCTCCCAGGGCCAAGCTGGAACAGTCGAGGCAAAGAATACAGACAACCTAGGTCTTGCACAAGCTGCTGCTGCTGCTGCTAAGTCACTTCAGTCGTGTCCGACTCTGTGCGACCCCATAGACGGCAGCCCACCAGGCTCCCCCGTCCCTGGGATTCTCCAGGCAAGAACATTGGAGTGGGTTGCCATTTCCTTCTCCAATGCAGGAAAGTGAAAAGTGAAAGTGAAGTCGCTCAGTCGTGTCCCACTCTTAGCGACCCC
>TU6831_UTR_3
GCCTCGAAGTCATTCCTCCCACTCACACCATTACGAGTTCACATTCAAAAAGCAACTGTTGTTCCAAAATTCTTATAGATTCCCTTTGCCGATACCTCAGTTGTATCTAACTGCTTGGTGTGACTGTGCTTGGAACATTCTAGAGGTCTGATGAGTCCCTTCCAGGTCTGTGATTTTACGATTCTTTGCATAACATTCAAACAATCCAGTGAGAGACACACCACGGTTGACTGACCTCATTAAAAAAAAAAAGACACATGACTCCAAGTACTTCATCTAAAACCACTTTTGCTGCTGTGCAG
>TU6831_UTR_5
CAGGCTTTAAAATTTGATTGATGTCAAGCAAAAATACATTAGGCTTTTGAAAAAATGAGTATCAAAAATAGGGAAAGGTGGCATTTCATGAGAAGGGCAACAAGACTCGCCGGGGCCCCCTGCAGGCAGAGGGCAAGGTGCAGTTTCAGTCCCCTTGACTTCCACTTAGACTGCGCAGCTGGCGAGGTCAGTGGGGCGAGCATAGGAAGCTGGTTGAGCTG
>TU6834_UTR_3
GAAAAATGTTCCCTTCCCTTGGCGAGTGCCCCTGCCTGAGCATTTATCACAGTTACCACACTGTACTGAGATGACCCACGGCTGCAGGAGGGATGTGAGGCCAGAGGCAGATGAGGACAGCAGCGGCCTGCTTGCTCACGGAGATCACACACGTGCAGGGCCTCTGCTGTCCAGAATGGGCTCCTCCACAGGTCAAGGGCTGTCCTTTTCAAAGGAGAGCAGCCAGGGAATAATGGGATTAGTATGTTGTAAGCTCATCAAGGGGCTTCCCAGGTGGCAGTGATAAAGAATCTGCCGGACAATGGAGGAGATGTAAGAGACTTGGGGTCAATCCTTGGGTGGGGAAGGAGCCCTGCAGAAGGCAGTAGCAACCCACTCTGGTATTCTTGCCTGGAGAAT…
>TU6834_UTR_5
CCTGGGCTCTAGATGGGAAAATACAGGCAGCGGTTTACTTGATGTGACACCAGACAAAGGCAGTGGGGGACACTCCCGTTTACCTGAGTTAAGTCAGCCACGAGCAGGCAGGTCACTGGTAATGGCCAGGTTAGTCCAATGAGTAACAACAGTCATAGAATCGTAGCATCACAGATTGGAAGGGATCTTAAGCATGATCATCGAATTCAACTTTTATTCAAGGCTTTTAATCTCCTTTCCACAGCTTCTCCACTAGACAAGGGGCTATGGACTTGCTGTTCAAAAATTCCCTGGCATAAGAAATACAATGGAGGAATCCCCTTCCAGTGCTGGACAGATCTAATTTTACACCCTGCTTTCTTGTGTTAGGCCCAGACAGGCTTCCCCGTGGAAGGGATA…
>TU7783_UTR_3
ACGTACAGCTGTGAAGCTGTAGGGAAGTCTTCGGTCTGCTTTGGATGTTGTTTAAAGCGGACCCAGCTGCTATACTTATCACATTTTATTCACACAGGGAGAGCCTTTAGGAGAATAGCAGAGAGCCAAATCTGACCTAGAAGTTTAAAAAGCCAAAGGTCACACGGGCTGTAATTCCATCATCATTGACATTAATTATTAAGGCATCTTCATATCCGTAAGGAAGGTCAGATCCCCCCGCC
>TU7783_UTR_5
GGAAAACGAGGAGTTTCGTGAGAAGGGGGCGTGGGGGAGACTCATAGGCTGTCTGCGAAGGCGGTTCCGTGCTGCCACCTCTGAAACAAGATTTGGGAAGGGAAAGCCCCAATTAGAGAGCACAGCACTTTGGTTTTGCTAAGATTTTTAAGAGGCAAGCAGGAGACGCAACGACACACACCGTAGATTAGGGTGCATTTGAAGGAATTCACTCTTATCAAATAGCA
>TU7132_UTR_3
GGCTACAGCTGCTTCGAATTTTTGAACTTCTGGCTGATGCTGGGGTCATAAGTGACAGGTAGGAGGGAAATTATACTGAATTGAACTCTGCTCATTAAACCGATATGTTTGCCCGCTTTGTTTTGTTTTTTTCCTTTCTCTTTTCTTTTTTTCTTATTTTTATTGAGGTATAGGTGATTTACAATGTTGTTAATTCCTATTGTATAGTGAAGTGATTTGGTTATATATACACACACACACATACATTCTTTTTTTAATATTATTTTCCATTATGGTTTATCAAAGGATTTTTTTTGGAGGATAATTGCTTTACAATGTTGTGTTAGTTTCTGCTATATAATGAAGTGAATCAGCTATACTATACATATACCCTTCCCTCTTGAGCCTCCCACCCCTCCC…
>TU7132_UTR_5
AACAGAGAATGAATATTGGCTTAAGGGCGTTCTTGGTCATAGCCGACAGCTTGCAGCAGAAAGATGGAGAACCTCCCATGCCGGTTACTGGGGCTGTTCTCCCTTCAGGAAACACACTGAGGGTGAAGAAAACGTATCTGAGTAAGACACTAACTGAAGAGGAAGCCAAAATGATAGGTGGGTTTCAAAGATGTGTTCACGCTGGGTTTTATTAAGCTTTTAAACTGACCAATAGATACTCACCCTTAGTGAGATATACTTTTAAAAAATATTCATAAAAGTAGCTGATGAGACTTTTCAACATTAATTGTTTTGATTCAGTCTGTGGTTTGTTTTACTGCCCTTTAAACTTCTTGGAACTTCCTGTTAAACATTTAGTTGTTTAAATGTTAGATTTTT…
>TU7366_UTR_5
CCACCGGCCTCTCTGGTTGAAAACCAGGTCCTCTGTGTAAGGATCACTCTGTGTGAGGCCTCGATGGCAGAGTGTGGGGTCC
>TU7366_UTR_3
TGGGGCTGGAGCAGAGCCCAGAAAG
>TU6896_UTR_5
TTGGGGATGGGGTAGAGAAGCAGATCATAAAGGGAGGAGGGGCCTCTTGCTAACCACATGTCAGC
>TU6896_UTR_3
GAGTTTATTCCCATCAGATGTTCTTTTTAGCCCA
>TU7856_UTR_5
CTGAGCGTTTCCAT
>TU7856_UTR_3
GTTTACAGCACAGGCGTTATTTCCTGTCACCCCTGATTAAGAAAATGCCTTGAGTCTTTCGCCGCCTTGCCAGA
>TU6575_UTR_5
GCCTCTTTTCTTGAACTTCCCTAAGGCTCAGTGTCCTTTGTAAAAGGAGGATGTTAGTAATACAAGTGTTAGTGGCTCAGTCGTAGCCGACTCTTTGTGACACTATGAACTGTAGCCCGCCAGGCTCCTCTGTCCGTGGAATTCTCCAGGCAAGAATACTGGGGTCGGTAGCCATTCCTTTCTCGAGGGGATCTTTCTGACTCAGGGATTGAACCCAGGTCTCTTGCATTGCAGGCAGATTCTTTACTGTCTCAGCCACAGGTACAATGAGTAATGAATGGCCTTAAGTTCTCTGAGCCTCACTTCTTTTATCTGTAAAATGAGGTTAAAAAGTAACCTATTTTACATGCATTGTTGGGATAACTGAATGGAGTAATGT
>TU6575_UTR_3
AACAAATAAGGGTCATCATTTCTTTGCTGTAATTAATTAAAATGAAATGAACTGTACAGTTGCCACCATGTAGATAACATTAATAACAAGACTAGTCTTTTCAGCTTGTCGTAAGAATGCACACGCATATTGGTGCTCCCAGCATTTTGGACTTTGCCATTAGTGATGAAGAGAAACTTTTATTAC
>TU6894_UTR_3
AGGAGGTGAGGTGAAGGAAGTCAACCGTTCAGACGCTTAGAGAAGAGCGTTCCAAGCCGAGGTGAAACACGGCACCAAGGCCCTGAGGCAGAAGGATGCTTGGCCTGCAGGAAGGTCAGTG
>TU6894_UTR_5
AGAGGTGCTTCAGTAGCCCCAGAGGACACTACAACACAGGTGGGAAGTGAAAAGTGGATGTTCCCAATGACCACCCCAGTCACACTGTCAGGCTAGAGCATATGGTGACATCAGAGGTAGAGGGAAAGCACGCTCCTGCAGCAAATGGTTGCTGGGCACGTACACGTCCTGGGTTCAAAGGAACAAACAGAACACACAGGCG
>TU7585_UTR_5
CATCCAACCATCTCATCCCCTTCTCCCACCTTCAAGCATCAGGGTCTTTTCAAATGAGTCAGTTCTTCACATCAG
>TU7585_UTR_3
AAAGCATCAAATTCTTCAGTGCTGAGTATTCTTAACGGTCCAACTCTCACTCCATTCATGACTACTG
>TU6992_UTR_3
GAATGACCGGAATATCCATGGGAGGACACAGGGCTTCCTTAGCTGTATCCAACTGGCCTAAGCCCATGCCATTGATTC
>TU6992_UTR_5
TGGAAATCGAGAAAGATGTCAGAATCTGGTTTCAAGTGATTATCCAGTGTACATCGATAAGACTGAAAAGCAATCAGATTGTAAGATCCTAGATGGATCCTTTTTTCCCCCATGGCCCATTATGTGCCTGATATCATGCCAATTGAATCTGTTATTGCTAGGTTCCAATTTATTGTGCCTAAAGAGTGGAACAGCAAATACAGACCTGTATGCATTCATCTTGCTGGAACAGGAGATCGTCATTACCAGAGATGACGAACACTA
>TU6998_UTR_5
GTCTGGGTATGGGATAGGCTCAGGGCCACATTCTGCAATTTCGACTGGGGCGGCCACAAGACTTTTCAGTATTTCCTTGACATTGATGCCTTTGGTTTGACTA
>TU6998_UTR_3
GGAATGGAACTTTCTAGATGAATATCCTCACCAGGGGTTGGTGTTTCTTTTTCCTTTACAG
>TU7616_UTR_3
AAGAGCCTGTAGATTTTCCCTCTCTCCAGCTGTAAGTTAGTTGCTCAGTCGTGTCTGACTCTTTGTGACCCCGT
>TU7616_UTR_5
AA
>TU7754_UTR_5
ATAGGCCCTTGTTCTGTGCTATTTTCTGGAAACTAACGTAAAGCAGTATAACCTGGTTGACAAAAATGTGATTGAAATTGGAGCTGGAACAGGGCTCGTCTCCATTGTGGCGAGTTTACTTGGTAAGTAGCTGCTTTAGATCAAGTGGGATCAGAAAATCCAATGATCTGATATCATTAGTTGCTTTTGCTATCCATTTACTATGCCTAGAGAAGTCCATGGACTGTATAGTCCATGAGGTTGCAAAGAGCTGGACACGACTGAGCAACTTTCACTTTCATTTTACTATAACCTGGGCCTACCTTTTTTTTAATATATAAATGATAGTTTATTTTGAAATTCTCCTCCTGAGAGAAAGTGGGTCCCAGTTTCTCATAATTGAGTCTTTTTACATATTTT…
>TU7754_UTR_3
CAAAGACCCTAGATAATCTGATGTAGCACTGACTTTTCCAAGGGGAAACACACACACGCACACACACACACACACACACACACACATACACACACACACACCTGCGAGCGCCTCACCCCAGGCAGGGATATTCCCAGAGGTAGCATGTGGATCTAGAGAACGGCACAGCCATTGTGTGCTAATTGATTAGGACAAGGCCTGCTTTCCTTATCTTTCTATAACACCATCTTTAATTATTATCATCTTAATACATGGTGCAGTCATTGAAAAAAACCCGGAACAATGGTTTTTAATAATGGTGTCTCTAACATAAGC
>TU7991_UTR_3
CTAGAGCGCTTAACATCTTCAAGTACAGGACTGTGTAGATTGGGTTTTGCGTATTGAGAGGTTTCTCTGCCAAGCCCAACGAGGTGTTCTTCATAAGCCCTAGTTACCTCTGAGTGTGCCTGGTGGTCAGAGTCTTGTGTACACGCTCTGCACCAGGACCAGGGACCTGCACGGCATGGTTCGGGCACATCTCCCTGAGCTGACCCAGCCTGCACGAAGGGAAGCTTCCTTGGTGGCAAGTTTCTGTAGCGCTGCAGATCCCCG
>TU7991_UTR_5
AGATATATGGATCATCTGACTGAGTTACCTCTAAGAGCCGAGTCATTTTCGGGTGGGTCTTGAGCTCGGCAGCGCGCAAGCCCATCTGCCCTCCACGCGTGCGGTGGCTGCGGCGCGCATCGGCCGGGAGCAGGTCCTTCCCGGCACGCTTTGACAGCTCCTCTGTCACGTGCACCTTCCCCGCCACCTGCTCCTAACAGAACCCCAGACCCCTCGTTAGTGTTTCCGCAGCTGTCACTCTGTAGTTGGTGCCTCCGTTCACCTGCCTTCCTAAACTCCCCCTGCCCCCGTCTGCTGCAGTTGGGGCTGTGGTGGGAGTCCCAGGCAGGCCATGTAGAAAGAGCCACCTTCCTTCCGGCCCTTTGTACTGTTCAGGTTTTGACAGGACTTTTCCTTCAG…
>TU7991_UTR_3
TCCATATATCT
>TU7887_UTR_5
GAGAAATGCATGAAATCGCCCCGCTACAGCTAGCCGGGGCTGGGAACAGCTGCTGCTGCAGAGCGAAGCGCGACTCCTCTGTCTCCTTAGATGCCGCACAAGCAAAGCAGCGTTT
>TU7887_UTR_3
CAATGTAGCAATCCAAATAGCACTTAAAAAAAACT
>TU7644_UTR_5
GACGTACTGGTTTGTTTACATTTTCCAAAATGACAAAACATATCATCAACGTAGAAGGAGGTGGCTCCCATGGGAAGTGGTAAAGGATGCTGATTACTGAAGAGGTGGGATGCCTGCAGGGC
>TU7644_UTR_3
CAAAGTACCCAGAAAGCTGGATGTCCAACATCAGGCCAGATGAGCGCAGAGCTGGGGGGCAGAGCGGCACAGGGGCCAGGACACTGACCTCTTGTAAAACCTGCCTGAGCCCAACCTGGAGGCCCAGCAAAGAAAGAGAAGTGGCTGTGAAGGGACGTAAAGATGTAACATGCTCCG
>TU7347_UTR_3
TGGGTTCTGGCTTTTCCCCAAAGCAAAGAGGAGCTATTTGCATCTGAGAATCTTCCTTATTTCTTTCTGCAGGAGGTGGGGAAGATGTTGTGGACGTTCTTGGGCTCCGTGCTCCTTGCCCTCATCTCAGCAGACGTACGATACTCCCTGGAAAGTGCCCTTCTTCTTGCTCTGGTGATACCTGCATCTTAGCATCACTTCTGGGATCCTGA
>TU7347_UTR_5
ATGAGGGAGAAAATAGGACACGTCGAGTCACCTGTCCACTGTAAGAGCCACACCAGGAAACAGAACCCAGAACCATCTGGGAAATGGAAGGAGTGATCGTCAACCTGCGGTGCAAGTGTCTACCCGCAGAGTCCCCATTAGAACCAACGTGTCTGGGGTTGATTCACTTTTACCTTGAGAGAGCATCCCTCTGTTTTTGCCAACAAATGTTTCCTATGTGAAAACCCAGCAAGCTTTGAATCTCAGTGCAAAGTGCCATAATTTTAAACATTCACTCATTTACCTATTATCCTGGGTCTCCATTATCACTTGTCTTGAAATATCTGTCTGGGAAAACC
>TU7374_UTR_3
GTGCTCAGTAAATACAGAGGAAGGAAGGAAGGACCGAGAGAGGGAGGGAGAAGAGAAGGAATGAGTAAATATCTGGAACATACAAAGAAGTGCAAACTCAAATATTATTCGTGATTCGAATGCCCACCCAAATGCTAATGATTTTATACACTGCCATAAA
>TU7374_UTR_5
GTGAGGGGAGGGCATCGGGGCAGGACAGGACAGGACAGGAGAGGCAGTAGGGTGACTGGAGAACTCCTGCCTAAGAAGGCCCAGTAAGATGCCTGGGTAAAGCACTGGGAGATGACCTT
>TU7163_UTR_3
GTTTCACTATAGCATTGTTTAGTCCATGATAAAGCCCACCC
>TU7163_UTR_5
GACCTTGTAAATTTACCCCGTGGGTGGCAGCAGGTAG
>TU7704_UTR_5
ACTAGGTATAGTCCTCCTGGAAAATATCTGGCAAT
>TU7704_UTR_3
ATTAGAGAAGTATGGAAACCATGATGGAATACTAAGCAGCC
>TU7715_UTR_3
GATCTCAATAAGCCATGTGGCACGATAAAAACAAAACAAAACCCCCC
>TU7715_UTR_5
GTTTTTTTTGAAGTAAGTATGTATAAAAATAA
>TU7538_UTR_5
CTTACAGTGTAGATAGGATATACAGTGGGGATTTATTCCATGGTAAAGTAAAGGTATAAGGCAACCAGGTCTCCTTCTGCTTCAGCTGCATTTACCTGGGACACCATTTTATTGCTCAGCTCACTCTGAAGTACTTATTTGCCTTCATTTAAAA
>TU7538_UTR_3
TTGATCTTTACAAAACGCTCAGCTTGTTTCTTGCCTGCTATTTTGTTAATGCGCATATACTCAGACGGATGGTACAAACTTCCAACTGTCAACAATAAATGAGTGTATC
>TU7588_UTR_3
TGGATACATGTATATGCATGGCTGAGTCCCTTAGCTGTTCACCTGAAATTATCACAAAATTGTTAATCAGCTAAACCTCAATAAATC
>TU7588_UTR_5
GGCTGCCAGGGGGAAGGGACAGTTAAGGAGTTTGGG
>TU7745_UTR_5
GACGGGGCAGAGTCACATGGCATTTTGCTGGAAAAGCTTTCAGTAAGCAGTAGAACACTCAGTTCTCAAGTACTGAAGGGTATTGGCTCTTCCCCATCTAGCTCTTTTATACTTGGTTATCTTGTGCTTGGAAAGGATGGAGCAAGCCCATAGCCCAGTGCTTCTAACTCAACACTGGCCTGAAGATCCAAGGAAGCGCTTAGTTAGGACTACAGTGAATGCTGAAAATTCCTCTGTCTTTGGTTTCTAAGGAGACGTGGGTTTGATCCCTGGGTCAGGAAAATCCTCCAGAGAAAGAAATGGTAACCAGCTCTAGTATTCTTGCCTGGGAAATCCCACGGGCAGAGGAGCCTGGTGAACTGCAGTCCATGGTGTCGCAAGAGTCAGACATGACTTAGT…
>TU7745_UTR_3
TCATGGGGTGGCAAAGAGTTGGGCACGGCTGAGTGCAGTTCCCATCATAAGCAATACTGCCTTAATGTAGGAAGAAGAAATTTTGAGTAATTCTATTGCTGTTTAAGAAACATACCAAACTGTAGTCTGAGTTAACGTTAATATACTAATTGGAGTACCAGAGTACACAAAGTTACTAATGGGAGAATCACCTATCAACACATTTTACGTGTTTAAAAAGTAATCTGGATAAATATCTGCTAGATAAGACTAATCAATGTTCCACATATTGAATAATAACCCTTAAACACGGTAATCTGCCTCGGATATCTTCAAAACTCAGGGTTGAATGTCAGGTTTGAACATCACTTGTTGCCCTCCAGGGAGGAGTCGACCACTGCCTCGGGAGCCCACAGTCAC…
>TU7101_UTR_5
GCCTGACTTGCTCTTGAAACTGCCCTGGAAGACAGCAGTCTCACTCACAGAGTATGGGCT
>TU7101_UTR_3
TTTGATCATTATCCTTGGCTGTAGACACCTTTGCAATACACATAGATACAAAAGCTTATGATCATCTAGGTCTAAATAGCACAGATACCCAGGCCTGTGATCTTTAGCCAATAACAGCTACCTCTTAATGAGCATCTGTGAGTTATTCTTTATGCTTTATAAGTAATATCACCTTTAACCTTATGATCTTAAAAATTTTTGAGTATTGTCAGATGGGGAAACC
>TU8062_UTR_3
CCCCGAGTGGCGTCAGAGGC
>TU8062_UTR_5
TGTGAGTCGGGATGGTTCTGGAAGGAAGGGAGAAGGCCTTCGGGGTGAGAGGTCCGGCTCTCGAGGGGTCAGGGAGTCTGGGAGCAGGCCCCAGGANATGCCAAGGGTCTCCTGGAGGAGCGGAGGGCCCCGGCTGCAGAAAGCAAAGCCCCTTCCCTCTCGGGGAGCCCCGCACTCCCAGCGCAGGCCCAGGTGAGCCAG
>TU6871_UTR_5
CCTGGGTCGGGAAGATCCCCTGGAGAAGGCAATGGCACCCCACTCCAGTACTCTTGCTTGGAAAATCCCATGGACGGAGGAGCTTGGTAGGCTGCAGTCCATGGGGTCGCTACGAGTCGGGCACGACTGAGCGACTTCACTTCACCTCCAAAGCACATGGCCC
>TU6871_UTR_3
CCTAAAAAGAAAGTCTTTTTCTGCCTTGATTTTCTCCCCTAGATGATATTTGTCTTAATGGTAGCATCGTTCTTTGTGTGGCTGAAGTGACAGACCGGATCCTAGTACTAAACCC
>TU7813_UTR_3
TTTCCACTGGGATTGACTGGTTTAATCTTGCAGTCCAAGGGACTCTCGAGAGTCTTCTCCA
>TU7813_UTR_5
CTCTCTGTAAGTGTGACCCGCAGGGTGGTGACTGCCTCTGCGGCGGCCACAGGGCTCTCCCCATGGTCAGGGCCAGATTGACCAAATGCAGACTCGTTTTGGGGGAGACTCAGTTCCGGTTGCTGCTGTTCAGTTGCTCAGTCGTGTTTGACTCTTTGCCACCCCTGGACCGCAGCACGCCAGGCTTCCCTGTCCCTCACCATCTCCTGGGGTTTGCTCAAGTTC
>TU8076_UTR_5
GTCGCCGGCCGTGGGCGAGAGGCTCGGTCCAGTCACTGAGCTCTCGCGTCTGCTG
>TU8076_UTR_3
ATTGCCCCAGTTTCTGCCCCATAAGCGGGGCCGCGGTGGGGCTAAGGGCGTGCCATGATGTGGTCATCCACGTTCGAGGTGTGGCCC
>TU6664_UTR_3
TTTGTTCATGTTCATTCATTCATTCATAATGAAAAAGGGCTTACACATCTGTG
>TU6664_UTR_5
TGGGCAGACAGGCCGG
>TU6636_UTR_5
GGGGATGACAGAGG
>TU6636_UTR_3
CTGAGCAACTGAACTGAACTGAACTGATATTCCTCCCC
>TU6658_UTR_3
AACAGCCAGAAGTGGAGGGGGCTTGTTGGCCCCAATGAATTTTGTTCTCTTGTGCAGATAGTAGGCAGCTGGCCA
>TU6658_UTR_5
CTGAAACCGTCACAACATTGTTAATTGGCTCTTCCCAGGTGGTTCAGTGGTAAAGAATCCACCTGCAGGAGATGCGGGTCTGATCCCTGGGTCAGGAAGATCCCCTGGAGGAGGGCATGGCAACTCACTCCAGTATTCTTGCCTGGAGAATCCCCATGGACAGAGGGCTACAGCCCGTGGGGTCGCAAAAGAGTCAGACACGACTTAGCAACTGAGCACGC
>TU7296_UTR_3
GGTA
>TU7296_UTR_5
TGTCTGCTGGATCCTCCCCTCTTCACTCCCCCAAAATCACTCCACATACTTCTCCTGCCCCCAGAAGAAGAAGCCACACTCCAAATCCAGCAAATTAT
>TU6832_UTR_3
TAGACAGCCACCCTCACATCCAGAAAAATGCAACTTAACTTTGTTCTAGAGGAGAGAGAAAATGCCAAAAAGCATTGGCAAAATGTTTTCT
>TU6832_UTR_5
TGCTGGGAAAGATTGAGGCAGGAGGAGAAGGGGACGGCAGAGGATGAGATGGTTGGATGGCATCACTGACTCCATGGATATAAGTTTGAGCAAGCTCCAGGAGTTCGTGATGAACAGAGAAGGCTGGCATGCTGCAGTCCACGAGGTTGCAAAGAGTCGGACGCGACTGAGTGACTGAACACCAACTCATCTGTGTGGCCTCTGCCCAAGCCACAGA
>TU6941_UTR_5
GTCCCTCCCAGGCATCCCGGGATTTTCCCAGAATCCCTCACAGTCATCCCTGCAGGAATTGCAGCATAATGCAGCCGCACAGTCAGCATTGTTACAGCAGGTGAGCAGCCCTGCCTGGAGCAAATAAGGATGGCAACAGGTGTAACATAGCTTCTGTAGTGATAACCTTGCAATACAGATAGTGGTATTCCAGCACTGACCCAAAGTGGCTCTTAGCAGAATGTCTGGAGATTTGATGACTAATTCCCTCCCCCAAATCTACAAATTATCCTTGTTTTCCCTCAGGAGAGTAACAAAGGCGGTAGAATATATTCATCTGTGTGTTTTTTTTCTGCTTAGAGACTTTCAAATCTCAGTCTGGAGATTTTTACATACAGAATCTTTAGATGTAACAGTTAA…
>TU6941_UTR_3
TAAGAGTTTAAAAAAAAAACAACACACAGTTGCATTCTTTAAAAATGTTTTTAAGTGTGGACACTCCCCT
>TU7703_UTR_5
GGCATACCTACATAGTATACGCTCATTAATTCACTCCTCCGGCAGATATTAATTGAGCTTCTACGGTGTGCCTGCAGTAAGTGATGTCACTGTGTCACTG
>TU7703_UTR_3
AACATTTGCCCTTGCTTGGTTATTTCACTTTCTGCC
>TU7881_UTR_5
AAAAAATTCAAATAATTTTTTTGCCTTTTTCTTTAGTTTTGGAGCATAGCCTGCTAGGGCTTCCCAG
>TU7881_UTR_3
GAT
>TU6838_UTR_5
ACCCGGTCACCCAGGG
>TU6838_UTR_3
GGGGTCAAACTTATAACTCAGAGGAGCTGAAATAAACGCATCGC
>TU7766_UTR_3
AATTGTTTTTGTCTAGACCAACTTCATCTCTTAAAGAAATGACAGCCCAG
>TU7766_UTR_5
GTAGCATTTCCACTAACAAATATTTGTGAAACACTGGATCAATAGCAACATTATTATTGAACCTGTATAT
>TU7482_UTR_3
AATCGGGCAATTTCCCTCCAACAAGGGCTGCAGTTCTATGGATAAATAGCTTCTGTAGCTACACAGTGTACTACCCACCA
>TU7482_UTR_5
GAAATATCGTCTTTAGGATTATCTTCTAATTCAGATCATCTTAATTCTGATGAAGCAAAAAACTAGAAACATTGGAACAAGGATAACTTGTGTTGG
>TU7336_UTR_3
GGATTGGACAGCAACCACAGAAAGGC
>TU7336_UTR_5
GGATTCTCCAGGCAAGAATACTGGAATGGGTTGCTATTTCCTGCTCCAGGGGATCTTCCCAGCCGAAGGATTGAACCTGCGTCTTCTGCATTGGCAGGCAGATTCTTTACGGCTGAGCCACCAGGGAAGCCCAGTAGAGAAAATTAGGGTTACAAATGGATTTTATTTGATACAACATTTGAAAAAATCCTGGGTTATTTTAATCAAGATGAAGACATTGTCCCACCACGTACT
>TU7336_UTR_3
TTAAAATAACCCAGGATTTTTTCAAATGTTGTATCAAATAAAATCCATTTGTAACCCTAATTTTCTCTACTGGGCTTCCCTGGTGGCTCAGCCGTAAAGAATCTGCCTGCCAATGCAGAAGACGCAGGTTCAATCCTTCGGCTGGGAAGATCCCCTGGAGCAGGAAATAGCAACCCATTCCAGTATTCTTGCCTGGAGAATCC
>TU7130_UTR_5
GTCGTCAGAAACTCA
>TU7130_UTR_3
TCCTCTCTCAGGAAGTCGAAGCCACCTG
>TU7798_UTR_5
TTACCACATTTCACCATTAAATGGCTGTAAGTGAGAAGTAGTATTTAGACATGCAGAAGAGTTAGAAAAATCTTGCTTAAAAAAAGAGCTCCTTAAACTTACAAGATTTACCTGAAAAATCATAAGCAGTCCTCAAAAATTAGAGGTAATTGAGATGTGTGCATTATT
>TU7798_UTR_3
AAACATCATGGATTTTTAAAAAAATAATTGGAAATGCATATCATGGAAGGTGTATTTTGTATGTATAAATTCACGACAATTAAAGGCTGCTTTCATCCTGTCAATCATTGCTGTGTAGAATGACTATCCCAGATAGTAATACATTCAAAAGAAAGAA
>TU6731_UTR_3
AGTAATGATGAAAACAGACAGAAGACCTGCTGTCCGAAACCACTGAGATGTTGGAATCGTTACAGCAATTCATCTATCCTATCATCCTAAAACTTAAGATGCTCCATCCAGAACACAAACCTTCAATACCAGTCCATGATCTATTAGAAAGAAG
>TU6731_UTR_5
GTTCAGCACATCATTTTGGTCCCCTTCCTAGACACACCTGATGACTACATTCCCCACCTCCCTTACCACTGGCCCAAGGTCATAGGGCTGGGCGCTGGCCAATGGAAATGGGGAATAGTG
>TU7923_UTR_3
CTTGACTGCAAGCATGGTGTGGAGCCGCGAAGCCGGCGTGCTTGAATGTCTGGAGAAGGTGAGACAGGCGTCAGGAGGACTGTGTGGCCAGCCGGGCCCTGGACACGTG
>TU7923_UTR_5
A
>TU6649_UTR_5
GTTGGGTTTTTTTTTTTCTGGCCTCACCACACAGCAGGTGGAACTTCCCTGACCAGGGATCGAACATTTGCCCCTTGCAGTGAAAGCTCAGAGTTGTAACCACTGGACCTAAGCACCAGACTGCCAGGGAAGTCCCAGCTCACCCATTTTAAAGTGACATCTTGATAACGCTGAACGAGAATCTTAGAGTGGCTCAGACAAGTATGAGTAAAGAATCAGAGGCCTAAGGGCTCAGGAAGTGCAGATGTATGGAAG
>TU6649_UTR_3
ACTGAACTGAATCATCTCATCCTGGACCGCTGCTCTGTGGCTTTGGGGGTCTGGGCCGGCACTGGAGTCAGGACTCACGGCTCCCCATCGGGGGTTTAGTCCACAGACCTGTGCTGTCAGCCGTCTCTCACACTGCTGAATGCATGATGGCAAGGAGATTTTGAGTGAAAATAAGTTTTGAGGACAGTAGTAGGTAATGCCCATGAGCTAAAACATATTTTTGAAACATTTTATCAGGGCTATCTAAAAGAGAATGTGGGACTTCCCTGGTGGTCCAGTGGTTAAGACTTCACCTTCCAAAAAAAGAAAAAAAAGACTTCACCTTCCAGTGCAGGGGCTGCAGGTTCAATCCCTGGCCCAGGAGCTAGGATCCCAGGTGCCTTGTGACCAAACACACAC…
>TU7727_UTR_3
AAAAAAGCACCATGGAGAAGCTAAGTTGCATCTAAGATCTCAAAACTAGTTAGTAATGGAGCCCAGACTTAACTGCAGATCTCTCTGCCCACAGGATCCCTGGTCTTCACCAAGTCTGTGCTCTCTTGCTATGTTAATAAGGCAGTATCTTCATGAGCTGAAGAACCTTGCAATTTTAGCTCAAAAGTCTTTTAACAGACATACTAAAATATTATTATAAACAGACAAGGGAATCAAAGAATGTTACCTGCTTTTCTGAGAAACTTGCAGGAAATTGCAAAAACATGTATCCACAGCACAGTTCAATTTGTAAGCATCCTATTCATTAGATGATAGAACATGTCCACAGGTTCTCTGACTCTCTTTTCTGGATGAATTCCCCTCCCATCCAGTAGGTGC…
>TU7727_UTR_5
TTTGCTTCTCTTCTTTTCACAGCTATTTGTAAGGCCTCCTCAGACAGCCATTTTGCTTTTTTGCATTTCTTTTCCATGGGGATGGTCTTGATCCCTGTCTCCTGTACAGTGTCACGAACCTCATTCCATAGTTCATCAGGCACTCTATCTTCATTAGTAAAGGAGACAAAATAATACAGTTTGCTTTCTTGT
>TU7740_UTR_3
GCCTCCCCCAAAAACCCAC
>TU7740_UTR_3
AAAACCTGCATACCCACGCAGCCTCTGTAATTGGGCACAGCTTAATGTTTTGTGATGAATTTGTTGTGGGGAAATAATAAAATTCACAGCATTTGCACAGTCT
>TU7740_UTR_5
AGACTGTGCAAATGCTGTGAATTTTATTATTTCCCCACAACAAATTCATCACAAAACATTAAGCTGTGCCCAATTACAGAGGCTGCGTGGGT
>TU6630_UTR_5
TGAGGACCAGTGGGGAAATCTCTGATTACTCCCCAGTCTCTGCTTGCTGACTACCTGGAGTGGCAGTAAAGATGGGGAGGAGGTTTGGGACACGGGAGGAATA
>TU6630_UTR_3
TGCCTGG
>TU7692_UTR_3
GATCATTGCTTTTCTTGAGGTCTGCATGCCTTTGCCCTGGCCTCTGGGGTCCCTTAGAGTGGGGGCTTTGGTTCTCAGGGACCTCCAGTTTCCAAGAAGTCCACCTATCGGGTTTTGGGGTTGCCTATGTAACAGGGGTAAAAATGAGGATGTCTCCCTTTCATGCTGTCAAAACCTGGGGCTAGGGGGAGGTTAATCTGGATCAGCGTGAGGATGGGCAGGGTAGCTGCATTGAAATGGGGGCTGCCT
>TU7692_UTR_5
GTATGAAAACAGTGGGGATACCTCTAGGCTCCCGACATCTTTGTTCTTCCTTGACCCCGACTCAGCCCTCTTCTGGGTCCCTCACTAAGGTATGTGCTCAGAGAGTGGGGACCTTGGCCCAGATTTTTTACTTGATTGGGTCCTGGTGTCATGAACTTACCATGATTGGGACCCTGGTCTATAAGATGATAAATCTGATACTTAGGGAGACTTAAACAAGGTGGTTTTCTTGGAACAAAGTGTGGTTTGAG
>TU7169_UTR_3
CAAAAGCCCCCCATTCACCCCATGCAGACCTCACAGTGATGCTCATCAGTGGGGATGCCTCTCTGTCTTGAAGAGGGCCTGGGGCAGACGCATCCCCCAGCCCACTGTGTACCTCTCAGCCCACCCGTGTCCATGCTGCTTCTGAACTTGGGTTTGGCTAGAAAATTAGCCATCTTCTTGAAAGAAGCCAATTTATATCTGTCTTCTTTTAAATCAACAATGCAGGTAGAGACACAGAAAGGAGGCTTGGAAAATGTGCAGAGTAGGGAGAGGAAACTGACATGCTGGAAGACACAGTCAGAAAGCAAAAAGATCTTCCTGGGTTGAAATAATGAACTAAGACCAAGGAGGCTATATTGAATAGGGCCCTGAAGAGAAATCCTACATTAGTTTTAAAAA…
>TU7169_UTR_5
CCAAGTCCCTCCTCTTTGATCAGGGCTAGTGGCATTCAGAAAAAGCCTCTTCCGTGGAATTCTGGGGGAAACCAATTATTTTCCCAACCAGTGATTGTTTCCAAGTTGAGATTTTTATCTTTTCCCTGCCAAACAATACCTCCAATGAGAGGTCAATCGATTTTAGCCAGAGGCAAACAGTGCACTGTCGTTTGGGTAGTCAAGACTGCAGGCTTTCTGAATGCATTACCCTCGCACACAGGCACTCTCACACGCATGCCCTAGAGAGTGACCGTAAGACCATGGCTATTGAGAGCAGAGGAATCACCTTGAGGGAAATAGATGGAATAGATGGATGGCAGAGGGGATGGAGAGCACAGGGGGACCCCTGTACTGTTGCCCTGCGACCCCACCCCCACT…
>TU6820_UTR_5
CCTGTGGTC
>TU6820_UTR_3
GATGGCTGGATGGCATCATGGACTCGATGGACGGGAGTCTGAGTGAACTCTGGGAGATGGTGATGGACAGGGAGGCCTGGTGTGCTGCGATTCATGAGGTCACAAAGAGTTGGACACGACTGAGTGACTGAACTGAACTGAACTGTGACTAGTTTATTTATACTGTAAGAAATCAACCAAATAAGAATTGTCACTTCACAGGGTGCTGCTGCTGCTGCTAAGTCATGTCAG
>TU6781_UTR_5
TTTTAATTTCATGGCTGCAATCAGCATCTGCA
>TU6781_UTR_3
GCCCATTTTTTCACTCTCCACTTTCACTTTCATCAAG
>TU7867_UTR_3
AGACTGGCATTCCTGATCCAAGAGAAAAGCGAGACGCTTCGGTGCTCTGCTTGTCAAAACATTCCATCAGGGTAGGAGACCAGGGCTTCCGAAGGCAGAGCTTGAGGCTGGCTCAGAAGCAGAGGACAGTGTTCCTTCTC
>TU7867_UTR_5
CAGGGAAGCCATAGCTTTCTATCACACGCACAGCCTGGTGTAAGAGTGC
>TU7195_UTR_3
TTCATGGGGTCGCAAAGAGTTGGACACGACTGAGCGACTGAACTGAACTGAATGTTAACTGTATTTAAAC
>TU7195_UTR_5
CCAGTCCATCCTAAAGGAGATCAGCCCTGGGTGTTCACTGGAAGGACTG
>TU7941_UTR_3
GTGTTGCTGGTCTAGTGTGTATGATTCCGTAAATGAAAGCTGGGCAGGGGGCACGTGGGGTCAGGTGTCAAGGTCGTCTTGTCGGTCTCATGGTGGAACTGGTCTCTCACCTTGAACCCGGAGAACCCGGGGAGGCCGTGCGGGCCGGNNNNNNNNNNNNNNNNNNNNNNGGAGACCCCGGGGAGGCCGTGGGGGCCGGGGTCTCCTTGGCTGCCTTTACTGCCAGGCTGCCCGTTGGCACCTGCAAAGCCCTTGGGTCCTGGCAGCCCTGGAGGACCCCTGATGAACTGATCTGCACATTTG
>TU7941_UTR_5
GTCTGAAGAGCCCTGTTCTGGACAGTTCATAGGAATGGCATCACGTAATACCTGTTCTGCCGTGTCTGTCTTAACTCACGTAGCGTTGTGTTTCTGAGGGCACCCCATTGGTGTGGACACGCGCTTTCAGTCTCCCGGGTCTGCACTTAGGAGGGGACTTTCCGGGGCATGTGACACCTCT
>TU8053_UTR_3
CATTGAGGGGCTGCAGGTCAGGTCTGGGCTGTCACCCCTGACCCCCGGGGGAGAAGGTGCCCCAACGAGACCCCTCCCCTAGGGGTTGAAGGCCCCAACCTGTCTCCCTCCCTCTGGAGACGCCGCCTCTGATGAGAAGCCCCCACCCAGGCAGGCTGTGCCCTGCACAGGGGACACAGGCAGGGTTGGGGGAACAAGGGCGTTTCCCG
>TU8053_UTR_5
GGACACAAGTGACCTTCCTCTGCTCACTGACCGCTGGCCTCAGCCCGGCCAGCACCAGAAGCTGGGA
>TU7097_UTR_3
GGATTACGTTGGACTGAAAAGGCCTTACACTACATCTGTGATCAAAGAACGAGAGAACTCCCCAGCCAGGACTGAAGAACAGGAG
>TU7097_UTR_5
GTTTCTCCAGCTGCACAGAAAGCATTTCAGCCACCACGGAGTTGTGGCACCAAATATGAAACACCT
>TU7753_UTR_3
CTTCAGCTGCAACATGATAGTAAGGTAAACTATTTGAAAACAGCTCTTAGCAGA
>TU7753_UTR_5
CCGATGGCCAAACAACAGCGCCGTAACAATCCGTGGCTTCATTGATCCGGATCTC
>TU7627_UTR_3
CTAGATTAAACTAATTCCCTTAGGGTACAAAAAAATTCTCATGTCAAATTAGTCTAAAAAATCATATGATGGGGTGGGATGATGATAAAAAGTGGGAAGTACAATTTGAATAATATTTTGACCACATCCATGTGGGTGACGATTACTGTGGCATCATTA
>TU7627_UTR_5
GTCCAATTTCAGTGAGTCCGTTCCTCTCTACTCATAACAGAGGTTATGATGTGATTACAGAATTTAGGGGACTTCAAAGCAAATGAGGGCAGGTCAGGAAAAACA
>TU7697_UTR_3
TCTTTTAGCAAATCTGACAGGCTGTTTACAAACACGCGGAAAGGCTGACTTCGTTCCTCAGACCTCAGGCAGGACTCTGGTGTCAGGGCTGCAGCCTGGCTGAACTCGCAGGGGCCAAAAGAATTAGGGAGAAGGAGATGAAATAGGTGGGGTGAAAAAAAAAAGTGGCTGGTTTTCAAAGCATATGGCGTGTAGTTTTTCAAAGGCTACAGATTCTTCATTCGCACCTCTCCTGTTACTGTCACTGCAGTAGCCAGTGGCAGTTCTTTTTGTTTTGACATTTGATAGTATTTTATGCCTTTACTCCTTTTTTCACTTCACAGAAGGACATTTTAATTTTAAAAGAA
>TU7697_UTR_5
GTTGGTTTCTGCCATACATCAGAATTAGCTAGATACTTTAACGTTGGGATATAGTCGGTGTTTGGTCTTCTTTTGGTGTTCAGTGTATCAACTCTCTTACTGATATAATGAAGGGGATCTGTGAAGTTCCTTCTAGGGCTTAGACTAACCTCTGGGACCATGTCCCGTTTTCTCTGTGTCAACATGCTGCACACAGTGTGACAGAGAAATGGGTTCTGAGCAACCAAGAAGTCTGATGGAGTTGCAGGATTCCCCCCTGGGTCAATAGGTAGGCACAGGTGATCTGAACCTGGGTGGTTCTTCCTGGTGATGCGAAGCTTTGTCTTTGACTCAGGGTTTGGCAGTGATACTCCAAGAAGTCTGGTCCCCTCTGCCCTTCCTGA
>TU7784_UTR_5
GTCGCTTGGACTCCAAAGAGATCAAACCAGTCAGTCCTAAAGGAAATCAACTCAGTATTCATTAGAAGGATCG
>TU7784_UTR_3
AGCAAATTCCAGGAGATGGTGGAGGACAGACGAGCCTGGTGTGCTTCGGTCTGTGGGGTCGCGAAGTGTCAAACACAACTTAGTGACTGGAC
>TU6730_UTR_3
GTGTTCATAGCCCCTAAAAACCATGAAATGTTAGTGCCTTGGAGGCAGGGAAAAGCAGTTCTCATTTCATCAGAATATATTCTCTTCTAAAACAAATTTCAATCCCCAAGTATCTGTCTAGCCAGCCTAAAGCTTTTACAGTATTACTGAAAGGAAACCAAGAGCCAGGACTCAAAATAATATCCTTG
>TU6730_UTR_5
GTCCCATGCACTTCACATCCCCCAAAATCTCACTGACCCTTCTAAAGGCTCCTAAAACGTCTGGACCCAATCTTCCCCTCTTCCAGCACCAATCACAACTGTGTTACAATTAGTTGGTTATTAATCGGTTCCTTTC
>TU7876_UTR_3
CAGAGCAAGCTCTTTCCTGAGTTCTGCCGAGATCCGTGGATTCAGAGTAAAGGGAGCTGGGATGGGGGCCAGCCGAAGGACGAGGGAAGAGACGGCTCACCGGGGTGCCAGGAGCTCCGAG
>TU7876_UTR_5
GTGGAAATACACAGCTCGTGAGCCAACGCAGTAACGTGCTTG
>TU7807_UTR_5
TGGCTATTAAGGAGAGCATCCATGATCAATACAGACTGAATACAATGCGCTAGTCTAGTTCCGTGGAGTCCGGTGCC
>TU7807_UTR_3
CTGTTAGAGTTTATATAGCAAAAAATATTTTAAATTTAAGGTAAGTCAGGCAAAATGTACAAAGACCCAATATACATTGTGAAGTTTTAAC
>TU6535_UTR_3
TGCCTATGAAATATGCTAAGAAATTGAATATATTTCCTTGGAATTACTACTTAACTCTTTTGCTGTTTATTAGTTGCAAAGTGATCAGTTTCTTTCATTTTGACTACCACAGAGGTATCTTTTACAGCAGAAAGGATGCTAAAACATGAATCTGAAATCTTAAAATCCCTATTTTGATGTTCATAATGGTGTTTTGAGGACAGTGACTTAACCCTTCTGAACTTTTTTTGCCCTGGATGCTGATTACCTGACAGGGCTGTGAGGGCTCAGTTGTCCTGACTCAAAAAGAGTGTGGCCAACAAGTGCCAGTTAAGTATAAAGTCCTTGATTATTTTTTTTCCCCTCAGTGCTGTTGAGTATTGGAATTCCTAAGAAGAAGCTAACCAATCTGTTACCTGT…
>TU6535_UTR_5
CTAAAAACTAAACGTGTGTGTGTGTGTGTGACTCAATGGTTAAAAATAAAATCTAAACTTACAATATGGATAGTCATATATTTTGCTGCAGAAATACTCATTTGTTCACAGAATGCTAATGCTACTGCAGATCCTGCTGAGGTTATTACAGAATACATAATATATCTATATTACATTCTAAAATCTCTGAATTCACAAACACATCTGGCCCCAAAGTATTTGAATCGGGTTATATGTACTTATATATGTAAAGTGCAGAGAGTGGTTGCTTAATGTTGCGGATAACATCAACATGCTTTTAGGCTGAGAGGTTTAAATACTATAGAAAGCCTTCCTAAGTTCAGTCCTTCAAGATTCAGGATTCTGTCTGAAGAAGGTATATCAGCTAGTTAAAAATAA…
>TU6535_UTR_3
GGGGCAGGGAGCAGGGGAGAGAAGGAACAGACCAATGAACTAACTCTTGCAAAAAGCAACTGTCAGCCTCTGTACACGGATGGAAATAACAGGACAGAATGTGTGGGCTCCAAGGGCTGTGATCTTGCAACTTGCTTTTATAAGCCCTAATAGTTTTCTTGTCTTGAGATTTAAATTAAAATGGAATTAAAATCAAAGAACTTCTGAAAGGAAGTCCCTTAACGGTCTACACCCAGTCCGTATATTCTGGCCACACTTCGTGATTCTTTTTAAAGCAGTGCTGACAACACGTGCATATTTAAGCTCTGCTTAAGTAAAATAACTACTGATTCAAAATAAAAGTTTTTCAATTAACTTTTATGCTCTTGCTGTAATTTTTTAAATTATACTAATTATTTT…
>TU7239_UTR_3
ACTCAGTTCAGGCTCTTTTAATAATGAACCTGAAC
>TU7239_UTR_5
CACTAATAAATATGTAGATGGTAGATTCTATTTTGTTCTTGGAAGCAGGTGTAGAGAGATATCTGCAGCTGTAGAAGCCGGTGTGGTAGGCTTGAGCCCCATTCAAGGTCAAAGTGCTGCAGAACTTCTTGAGGTTCTTTCCACAGGCAGACTTAGTG
>TU7421_UTR_5
CAAAGAATCTCAAAAATATATAAGCAGCTCATGCAGCTCAATACCAGAAAAATAAACGACCCAATCAAAAAATGGGCCAAAGAACTAAACAGACACTTCTCCAAAGAAGACATACAGATGGCTAACAAACACATGAAAAG
>TU7421_UTR_3
ATGCTGGAGAGGGTGTGGAGAAAAGGGAACCCTCTTACACTGTTGGTGGGAATGCAAACTAGTACAGCCACTATGGAGAACAGTGTGGAGATTCCTTTAAAAACTGGAAATAGAACTGCCATACGACCCAGCAATCCCACTGCTGGGCATACACACTGAGGAAACCAGAAGTGAAAGAGACACGTGTACCCCAGTGTTCATCGCAGCACTGTTTACAATAGCTAGG
>TU7953_UTR_5
ATCCTAAGGGACACTTAGAGCCAGGCAGCCCCACCTCCGCGCTCCTCTGGACTCTTGTGGACCCATCTTTCGGCCTCCCG
>TU7953_UTR_3
GAGGCTCAAACATCTCCTGCTTGACTAACTCCCCAGATTCCCCAGCACTGCACACATCAGCAGGCTCTCAGATGAGGGATCCGCCGCTCAGATGAGAGATCTGATGCTCAGATGAGGGATCTACTAAGATGAGGGATCCACTGCTCAGATGAGGGATTTGCCTCTCAGATGAGCCATCTGCTGCCACCCACCAAGGCACCAAACCCTGTGGCTCAGAGCAC
>TU7363_UTR_3
TCTGAACTTCAACTCTTCTCCTGACACACTCTGTGCTTGTATCCACTGCGTCCCCAGCACTGCTGAGCTCAGTAAACGTTACCCCTCCTAGGTGCAGGCTCTCTGCCAGGGGCTCAGAAATCAGACAGATAATGATCTTAATAACAGCTCCACTGCCCATTAGGAACTGAACGGCCTGTGTGCTCAGTCACTCAGTCTTGTCCGACTCCTTTGCAACCCCATGGACTGTAGCCCGCCAGGATCCTC
>TU7363_UTR_5
TTCATGTGCGAACGAACTCATAGTCAGATTCTTGGCTCTCACACCTTTCCATGGG
>TU6955_UTR_5
GTTAGAACTCTGAGCTTCCACTGCAGGGGGCACAGGTTCGCTCCTTGGTTGGGGAAGTAAGATCTTGC
>TU6955_UTR_3
TAAAATACCTTTTGGACAATTTAAGTTTTGGACCTCATTGTGTAATGCTATTGTGAGGGTTAACCTCATGTGTCATCGTCAAAATGTTCTTTTATTCCATAAAGTATATGTAAGAGGCACTTTGGTTAAACATATTATATTAATAAATACCACTTTCTCCCTTCACCATCAT
>TU6620_UTR_5
GGCAGGAGGAGAAGGGGACGACAGAGC
>TU6620_UTR_3
GTGACTGAACTGAACTGAACTGCCTTGAAATGAAAC
>TU8072_UTR_3
TAACAAACTGTAGCTTGTGTAAGGGGCA
>TU8072_UTR_5
CACGGCACAGGAATGCCGTCTGCTCCAAATAGCAGGCGGAGAACTGAGCCTCAGATAAG
>TU7027_UTR_3
TCTTAAATCTGGTAACGACTACTCACCCACTTCTTTGCTTTAATGAGGACTATTATTTTCCTCGCTTCATCCAATACCCCACGCTCAAGTTCTGAATGATACAAACTGACAACATGTGAGAACCATTTAATGTGTTTTCCTTTGGTTGGCTAATCTTTGGTAAAACATCAGGGCAGACAACTTGTTTTCACACTTTGGTGTTAGCAGCAGATTCTGCTCAGCTTACAGGGCAGTGGGGACACAGGGCCCAGAGAGGCTTGGAAAGAACCGTGTGCCGAAGGGGCTCACCTGATCAGATGCATTCCTTTTCAAAATATGCAATTATATATAAAATTGACATTTTACATATATACAGTGAAGATAGAGATATACACACATATGTACAAATGCTACACATAC…
>TU7027_UTR_5
CCTCTTTAGAGTTGCTGAATTACAATGAAAAAAACCCAACTTAAAATCCATCAGCAATTGGTTAAGGATAGTCAATTTGCTTAGTCCATACAATAATAAATAAGGTTCAGGCAAATGCATAGCTAGCTTGACTGACTAATGAAGAAGCATGGACTTAACAAACCTGTTTATATTTTCTAAAGCTAATTGAAGAACACAGTTTTGGTCTTAATGTTAGTTTGAAACCCTGTCTTTCAGATTGCAGAACTTTAACAAGCAATATCTTAAGAGCATAGCAATATTAGAATTCCCTGCAGCTGTAATGGTCCAAGACTCTTGAGTGACCAGCATCTCCCTTTATCTGGTGTCCAGAGTTAAATTCAGTGCAAGACGTTGGTAAGAAAATGTCAACTAACTGTG…
>TU7258_UTR_5
CAAAACTTCTGTAGGATGAGAAAGTGGTGAACATGTGCCCCA
>TU7258_UTR_3
AAGGAATGAATGAGTCAGTTCTAGTGAAGTGGATGAACCAAGAGCC
>TU7064_UTR_3
GCCAGCTTTTGCCGTCTCTTTTTCTTTGGTCTCTGTTCACATATAAACTTATGAGGCCCCTCAGGCCAGCTACCAGAATAGGGTTGTCTATCAGAGCCCAACTGTAAATCACCATCAGACAAATCATTTGAGAAAAAAGCCCAATTATTGTTTTTAGTTGTATTTACTACTTGTTCCTGTCTTAAAACTTTATCTGATGTTCTGGATGTATACTGACGGCACGGACTTGTTTCATTCAGGAGACTCTCATCTACCATCTCTCCTTTCTGCATCAATGAGCATGGGGCTTCAACAAACTTGTCCTGGGTGTTTAATGTCATGATATTCCTATTTTCAATATGCTCCTCTACCTCTGTGACAGAACAGTCATCGCTTGCTACATAGGAAAGATTTTGAATC…
>TU7064_UTR_5
CTCTACTGACGTCTTCCACTGTAGGTAGATCATCTTCAGTGTCTTCCAGTCGAGGGGAACCACACAGTCTTCTGGGAACAAAGATTCTGGGAGTGGGGGGAAAGAGAACAAATTTCATCTCTGTCACATATATTTTTACCCTGAATATGAAGATATGCAAACATGATATCTAGACCTCCATAATGATAAAAGCCTGATTTTGAAGCTATTCCAGTGACAGCTAAAGCAGGAATTAAGTTTGTCTCAGATTCCTATTAGCAAACACTACCCAGACTCAATAAAAATGCTTATGTATGTATGCAAAGTGGTGTATATATTAGTTCATATTCTCGTGTAAATACAAATATATACACATCAGCAGCTTCAAGTGGTACTGCCACAGGGCATAAAATTTAGGTA…
>TU6940_UTR_3
ACACAGAAATAAAGTGGCTGGTGTCTAAGCCCTTTAGCAAGGGATCTTAAAAATAACTAGAATGTTTTTAAAGGTAGC
>TU6940_UTR_5
AAAAAACCATGAGTTTCGGGTAGAGAAGTGATGAAAAATCGCACCGTTGCTGTGAACCTCAGCAGGCTTTCTTTTAATGGCCCAATTTAGCTTTGGTTGTTTAGCTCAGGGGTCCCCAGCCTTTGGGCTGTGGACAGGTTGGTACCGCCTGTCAGGTCAGCAGCAGCGTTAGATTAGAAATAAAGTGCACAA
>TU6940_UTR_3
CGCTGCTGCTGACCTGACAGGCGGTACCAACCTGTCCACAGCCCAAAGGCTGGGGACCCCTGAGCTAAACAACCAAAGCTAAATTGGGCCATTAAAAGAAAGCCTGCTGAGGTTCACAGCAACGGTGCGATTTTTCATCACTTCTCTACCCGAAACTCATGGTTTTTT
>TU7732_UTR_5
GCAGGCTGCTCTGCTGGGCAGTAGCTCAGAAGATGAGCTGGAGGGCAAGCATCGCAGGCCGTGCGATGTGAAGAGCCCACCAGCTCCCGCCTCTGAGGGTTCTGTGTCCCCGCTGACCCTCTTGGCCATTCAGAGAGCTCTCGATGACGACGATGAAGATCTGAAAGTGCATGCCGGTGTGCAGACAGAGGGGGTGGGCAGGAGAAAACCAAGACCGCTGGTGAGCAGTTCTGATGAGGAAGCTGTGGAAGAACCTGAAGTGAGAGATGGAGACGGAGAGCTGTTGACGGCAGCGCCTCGTGCTGCCAGTGTGACCCTCACAGAGGAGCATGTGACCAAGACCAGTGATGAAAAAGAGCAGACAGACTCAGCTCCTTTACTGCAGACTGTCTTTTGTCA…
>TU7732_UTR_3
CGTCGCGCTTTTACTCATTGCTAAGGAAGCCAAGTTAAGTAGCGTTCGGGTTTCCCAGGAGTTGTGGGTTGAATCCTTACTAGCTGCTCATATGTATCTTCTTGCTCCTCCTGACGGCGTCTTTCTCGCTAGGTTGCCGGCTGGGATAGTGTCCCTTCCTTGTGTGAGGTAGTGAGGGAACGCTAAAGGTTTTACAGACTTGCTCAGAAACCCAAGTGGAAAGCTTCGTAAGGAGAAACGCTTATTGGTAACTTTAGTCAGACTAAATGCAGACTTTTTAGAACCAGTGAACTTAACTGGGTTATTAGTGTAATTGTCTACAAATGAAATTATTTTACAGGACGAGCTGGAAGCTCTGGAGAGCAACCTCTTAACCCAGCAGAATTCACTGAAAGCTCA…
>TU6905_UTR_5
CTCCAATGCATGAAAGTAAAAAGTAAAAGTGAAGTTGCTCAGTCGTGTCCGACTCTTCGTGAACCCATGGACTGCAGCCTACCACGCTCCCCTGTCC
>TU6905_UTR_3
CAGTATAAAGGGC
>TU7370_UTR_3
ACATTCAGGACTGATTTCCTTTAGGACTGATTGGTTGGATTTCTTTGCAGTTCAAGGGACTCTCAAGAGTCTTCTCCAACACCACAG
>TU7370_UTR_5
CCCCAGCACTGTTCAGTGTTAACCTAGTCAGTCAGTTCAGTCGCTCAGTCATGTCCGACTCTTTGTGACCCCATGGACTGCAGCACACCAGGCCTCCCTGTCCATCACCAACTCCCAGAGCTTGCTCAAACTC
>TU7176_UTR_3
CTAAGACTCTGAGCTCCCAGTGCAGGGGGCCTGGGTTCGATCCCTGGTCACAGAACTAGATCCCATGTGCCTCAGCTAAGGGGATGCATGCTGCAATACTTTTTAAGACCGGGTACAATTTAAAAATAAGAAAAAAGCCACAAGCCATTGCTGCTTTCTTCCTTGGGAGCCTGGCTTTGTCCTTCCAGCCACACTCTAGTCCTTACAAACACACATCTGCAGGCCTGGATGCTGCTACCCCCAGTCCGCAAGGCTTAGCTAAGCCATGACTCCCTGCCCCGACCTGGGCTCCCGTCTCCTGCTCTGCCCACCCATTGGCAG
>TU7176_UTR_5
AGCTGAGTGACTGGGGAAAGTCACTTCATCTCTCTGACTCAGTCTCCTCAGCTGTAAACTGGGACTAATAATGCCAACAACTTTATAAGTTGTTCAGAATTAAAATGTGTTAAGTCCTTAAGATAGTCAGTTGCACATCTTCATCACAGGATCAACGTCAGCTTATGTTCTCATCAAGCAGCCCCAATGCCAAATGCTTCTACATGCTATTTAATCTTTCAGCCTCCTC
>TU7962_UTR_5
TCTAACCCCAGGAATGGCCGCTCCCCGAAGGTCGAGCAGGGAGCCCTGCAGCCTGGCATAGACGACGCGGGCAGGG
>TU7962_UTR_3
TAGCCATTCCACGTTCC
>TU7583_UTR_3
GGGCA
>TU7583_UTR_5
CCAGCCG
>TU6749_UTR_3
CGTTCGAGAAAGACTGGTCACAAATATAAAAGAGAAAGAATGGCCTCTGACTTCCAACAGTCACTCTGAAGGCCAGAGGTGAGAACATTTTCAGATTTCAAAGCAGCAACACTGGAATGTAGCATGTATGTTCAAAATTGGGTATGAAAGCTACTCAGGAACTCTC
>TU6749_UTR_5
GTCTGGGTAACAGGAATCCTAGAAAGTGAGAATAGATGAGGT
>TU8108_UTR_5
GGCAGTGTCTGCAGCACGTCCGGCTGCTGCTTGGGCTAAGCTCACTGCACGCTGGGGGCCTCGGGCACACTTGGTGTCTCTGTGTCCGCC
>TU8108_UTR_3
GTGAGCGTGACGTTAAACTGGACTGACTTTCCTCAGAACGGAGCGGCACTGGGTCACTGTCTCCAAGTTCCTTTCCGAAAC
>TU6663_UTR_3
TGGGCTTCCCCGGTGGCCCAGACATCATACGGGAGTTCGAATGCCACAACTAAAAGATTCCACATGCTGAAACTAAGACCCAGAGCAGCCACATAAATATTAAAAAAAAACACCTAATTAGGTCACTAGTAAATATTGCATTGATGTAAATTCCATCTGAACTGCAGGGTTTAGGGTTTAACCAATAACTACAACTACACTGGCAAAACTGCAAGAAGAGCAACAAAAATCTCAACCAACTTGAAAAAACTGATAACAAAGCCTCCTTGTAAACTGACCATCTGCGTGCCTGTGCTTGGAGCTGCGACCTGGGCTAGCAGCCAGGACCCTCTCGGTAACAGAATTTAAACCAGGGGACTTGAATTAACTGACACGACATCTTACTGACTGGTGACCTGC…
>TU6663_UTR_5
CTGGATTTTGTTCGATTTGTGGAATCAGGTACTAGTGTAGGTACGTCTTTCCTAAAAGCAAAGTTATCTAGAAGGATGTCTGCTGGGACAAGTGCATGACATTTGAAGCTAAAACAGTGAGGTCACCTAGATGGGATGGACTCAGCCCTCCAGTTCAACATGATGAACCTACAGAGTGATTATGGGGGAACTGCCTTTGATGGAAAACCAAGGGAGAGGCCGCCTGGAGGCCCCGTGGACAGCATTTTAGGAAGCAAGTCTGCAGAGTTACGTGTTGTAAATGGGTCAAGTAAGATGACAGAGCGGTAGACTTGGCAGGGGTTTCAGTTGTAGGGAAGAAAACTTGAGATTGGCTCAAGAGGAAAGCAAACTCAGGCAGCACGTTGCCTGTGAGGTAAT…
>TU6638_UTR_3
AAAGACACACCAATTTTATGCTTTCAC
>TU6638_UTR_5
CTAACAAAACAGAAAAAACCTTCACACCCTCTGTTTTCAAGTAAATGTTGTCTGTTCACTGACTGCAGTTTAGAGGGAAACCAAAACAGCTTCACATTCATGGATTCACTGGGAGGATCCCGCTCAGTCTCTCAGAGGCTGGTGATATCTG
>TU7217_UTR_3
CAGCTATATGTTTGTTTACAGTAGATTCACCAGACACTTGCTCATTTTTTTGAATAATTAGTGATTTCAGCCTACTTTTTGACAGTCAAATATCACATCATAAAAAGTACAATCTCCAGAGCCCAAACAAAGCCCCCACAGGCAGCTGGAACATAGCATGCTACTTCTTCCAAGCTGTCCTGGCATTTCTGGAGGCAGAGGTCCAAGCCCAGCATGTATCTGGTCATTCTGGAATGCTGACGATGCTGCTCACTAGAAGACAAAACCTGGGACGCCAACGTCTACTTTCTACTTGGATTTATAGAAGGTTTCAGCCATTTGTCTGGCACATTTCATGAATATTAATTTCCTTTTAAAAATGAAGGAGTTATGCAAGCAAAATGTTTGCAGTAAACATGT…
>TU7217_UTR_5
GGTTTAAATATCTGAATTCCTCCAATATGCCTTCCAACTGTAATTCCTAGCCTTTTCTATTGTGACAGATTTTTAAATTCACATAAATATTATGTACATCACAAAGTAAGTAGTATATATAGTATATAAACAAATCTATACAATCAAAACAGTTATGGAACAGAAGATACAAAACGAATGTTAAAAGA
>TU8097_UTR_5
GCCCCCGGCCCCTCCGTCCTGATGCAGC
>TU8097_UTR_3
GTGAAAATGTCTTGTGCTAAACCAACC
>TU7282_UTR_3
GCTTCTAGCAAAATTGGGAACAATCAATGAGAGGCCGGAGTAAGGATTTACAGTATTTTACATCATGATTTCAATCAAGGGCACTGTTTTGCATAACCAGAATGAGTATACCTTATTCTTACTGATTTTATTTGGGAAAAGAGAAGAATTCTCATGTAAAGTGACCTTTTAAGCCTGTTGTTAGCCTTTAGGGTAGTATTTTTAACCACAGCCCTGGTTGTGATTTTCCTTAGGGATTATACATGCACACAGAGAGACAGACACACACACACACACACAATACACTGTGTTAAAAACCTCTGTTGTGGTTTGCCTTTGAGGGAACATTTTCTGCCTGTCAGTGCTGCCTCTCCCCATGTGCTTTCTGAAGCCTGTTCCTTTTACCACAGTCAGATTGGA…
>TU7282_UTR_5
GCAACTCTTTGGCAGGAATTCAGCGAGAGAATTTACAGAAAGCCATGGAACTGGTGACAATCAACTACTCCTCTGACCTGAAGAATCTGATTTTGTAAGTTTTAATATAATGATCTTATGAGATAAGACAGAGATTTTTCATGACAGTCTTTTAACAGTGATTCTACTGAGTTTTAGTTTCCACTATTTAAAATCAGGACAAACATAATTAAATAATTTTTAATTTATTTTTATTGCTAAGTATGTATTTCTTGAAATAAGTTCATAAACCAGTGTGTTTAAATTAGTCATTGGTGTTTTAAACATTTCTCCAAAGGGTAGACCCCCCTAGAGCTGCATTAGTATCTATGAGCTACATATGACCTTTTAAATTTAAATGAATTACAGTTAAATAAAATT…
>TU7254_UTR_3
TATGAGACAACTGTTACTTGGTAATGAATCCTTTAATGTTTTACATTATTTTGTGTGGTACAATCATTCCTTGTGCTTTTTTTAAATTTGGAGATCCGAGAGAAAACAGCCTTTTTGTTGCAGTGCTCACCTCTAATGATCACTTCTTTCTTCTGGAGGATTTCTTCCCCTGTGTATATGTTCCTAGCTCGGCAGGCATAGGTGCCTGAGTCTTCCAGGGAGGCGTTCTTGATGACGAGGTTGAATGTCATGGAGTGCTCTTTCATGACAGGTGTCTTTTGCTTGCTGATGCTCTGTTGCGTGGTCTGGTTGTTCACTGTCCGCAGCAAAATCCAGGTAATGTCTTTGTACAAGAACTTGTTCACCGTGCAAGACAGCTTCAGGTCCTCTCCTTCCGCA…
>TU7254_UTR_5
TTACCAGGTTCTTGCTGTATTTTGTGGTTGTTTTTAAACCAGGTTATCTGAGGCTCTGGGACGCCATTAGCATGACAATCTAGAGTCGTCGAACTGCTGATGGCGACTGTGCGGTCACTGAGGTTTCGCAGGAGGTAGGGTGCTTCCTGATCTAGTGGATAAAGAAAGGGAATTGTTATTACTCGCGGGTCTCATTCTTTCGTTATATATGCATATCGACACTTTGCAGATGGAAAAGCAGCAAGACTCAGCTGTAAGTGTTCATTCATGTTTTGTGCCCTCCATTTTTCCTGTGGTTAGCCTACCGCTTCCTCCTAAGTTACTGCAATAAACTGAAATCTGTTAGAACACAGAGGAAAATCAAGCACTCAGTTCTGTATTTTTAGATTTCAGTATCAA…
>TU7654_UTR_5
CGATGAGTAAAAACATTAAGTGAG
>TU7654_UTR_3
CCTGATTTAGCGGAAGTCTGCCCTGCCCAACTGCCCATTTAGTCCACACACAGATGGCCAGTACTTTTATGCATTTTTAATTTACGAAATAACCTTTTAGGGCCAAAAGGCACCAAGTCTTTATTGAGTTTATTGAGTGCCTACTATATGCCAAGCCCT
>TU6745_UTR_5
TGCGTGTAATCATTTGCCCTCCCAACTGCAGTGTTCCCTT
>TU6745_UTR_3
AATATCCCAAATATTCACTAACCCTATAGAAGTCTG
>TU7403_UTR_5
CTGTAGTTCAAATTGAACTTTAAACATTTTAATTTAGATGTAAGAAATGTGACGTATTCCTGATCAATTATACTGGGAATCCATGACATTTAGCCAAAGACTATATTTGGTTCAGGTAAAGATGAAAGCCTAACGATGGGCATCCGCTCTGTCCTGCAGAGGACGGATGATGGGATCTGTTTCTTGCCTCCAGCTCTGTGCACATGAGTCTTTGTAAAGGTGG
>TU7403_UTR_3
TGGCTGACTGTCGCAGCTTGACATTCAGCAGTGCATCTGCGCTCTGTACCTGAGGGGGGTGTGCCCACAGTGTCTCAAGCCAGGCTGCCTGGTGTGGTGTCTTCTACCACTTAAGATGGTGACAGATTGCAAACACTGGTATTGTGATTTGGTTCTCTGTACAAAGGAAAAAGCTCCATGCAGTGAGCTTTTTGGCTTCATTTCTGGTTTAATGGTCACAAAATGTTAGCACTGCTATCATTCAGCATGTGTAAAATTTTTTAAATTTATAAATATTAAAATTTTAAACTTATACTGACTTTTCAGTTTTTTTAAGAGACCCAG
>TU7067_UTR_3
AAAGATAAGAAATACCTACTATCCTGAACATATAATTCTATAATAGTTCCC
>TU7067_UTR_5
GTTTGTGTATGTGTGTAT
>TU7700_UTR_3
TCTCATAAATATATGTCACAATTTAAAATTCC
>TU7700_UTR_5
GGCT
>TU7424_UTR_3
CCAGTGACATGGGGACTGTCACCTGTGTCGAAAGACAAAC
>TU7424_UTR_5
CGTGAACCCAG
>TU7955_UTR_3
GCCTGGGTTC
>TU7955_UTR_5
CAAGGGCAAC
>TU8055_UTR_3
CTCCAGAATCAGATGGTTCCTTCACGGACTGGATTCAACATTTTAAAAGTGACCCGAGTGTGAGCGGGCAGGAGCGCGTGTCCCAGACGCCCTGTCTCAGGCACTTTCCTGAGCTTTGCAGCGGCTGAAACCCAAGACGTGGCCCAGCCTGAGGCCTGACATTCAGAGCTGAGCCAGCTGCACGCACACCTCCAGACCCCCTCCCTGGTCCTCAGAGCACTTTGCTGAAGTCCCTGGGGGCG
>TU8055_UTR_5
ATCGTGTTCAGTGATCGTCACAAGAGGACAAAGACCGACTCCACTGACGCAAGGCCCCTCGAGGAGCCAGGTTCACAGAG
>TU6676_UTR_3
AGCCCGTAAGCCCTGGAGGCCCTGCTTCGCAACAGGAGAAACCACCGCAATGAGAAGCTCCCCCTCATCGAGACTAGAAAC
>TU6676_UTR_5
CCTTCACTTATATGTACTTTGAACATTTGTATTCCAAATTAGTCCTTTTTAAGATTTTTCTTTAAATGGCAAAACATCAGTTTTCAAACCAACCAATACAATTATGCATAAAGAAAATATCAATAATTTTCTACCCTGTGATGATTAAATTTTGTGTCAATCTGACCTTGCTACAGCGCCCAGTTGT
>TU7126_UTR_5
CTGGGAGTACTGGGGCCTTTTCCAGCTGACAGGGACAAGGACGTTGGAGTTGGAGCCCGAGGAGGTGGAGGATGCACTCCGGGTGACGGCC
>TU7126_UTR_3
CTGAGCAGGCTGTAGATCACCTGCAGGAGGGGCTGCTGCATGCTGGGGAGGCCCTTCTCCAGAAGCTGTGGGGGCAACGCGCAGGGTGAGTCATCTGACACCAGATTTCCACACAGAAGCACCAAGGCCTCCTAGTACCTTTATGACTGCACATTTCCTTAGAAGGGAAAAGAAAATCCTAACTACTGAAGAGGTGGAGATGTTATCAAAGGCAATGCTGTAGGTCTGATATATAAACATAATATTCAGGGATTTCCCCGGTGGTCCTGTGGTTAAGACTCTGTGCTTCCCCAGCAAGGGGCACAGGGTGTGATTCCTGCTCGAGAAACTAAGATCCCACAATGCCATGCAGCACAGCCTAATAAATAAGTAAATAAAAGCTCTTTTAAAAAAGAAAAA…
>TU7540_UTR_3
TCGGTAATTGTTCCGACCCTGATTGGACCTTGTCCACTTGTATAGAAGATTCCTTGAAATCTTCTCAAAGCCCTGATGACTCACTCGCGGTTTAAGAGACTTGGTAGCACTCTGGGA
>TU7540_UTR_5
CCCAGACGTACCCCTCCACCCC
>TU7992_UTR_5
CCCATTTTTAAAAGCCAACACAGCCGTTTACTGCAAGTTGGAGGCAACGCTGAGC
>TU7992_UTR_3
ACAAGAACAGAACGTGGAGATTCTTTGTTATCTCATCCTGAGGAATGTGGGCTGAGCAACTCCCTATGACCGATTTTAAGCAAAGTCAAACTGTATTTTTCCTAAAAGGTGTTTTTAAATACCTGTTATACATGAGATGCTAAGCTCAGTGATATACTTATTTGATTAGAACAAAAACCATGAAGTCAACTAAACATCTGAGGTTGATCTGGT
>TU6637_UTR_3
GGTCTGACCCTTCAATCAGCATGGATCCTGTTCAACAGAGGAGTGCGGCAATACACTGTCTTCAAGGTTTTAGATTGATCAGTGCCCCCAAGGGAACATTAGCTGCACTGTGACCG
>TU7514_UTR_5
GTA
>TU7514_UTR_3
ATATTCAATTCTGCA
>TU7819_UTR_3
ACG
>TU7819_UTR_5
C
>TU7234_UTR_3
GCATCATAACTGATGACGAGATACGGAGTGTTTGTAGCTTCTTGCACCACTGGATCAATAAAGCATTTTGTCACCCAAAAGAGTCCACAAGAGTCTGATAAACTGTA
>TU7234_UTR_5
ACGGTGGAGTGTTCAGCCAGCAGTTCGAC
>TU6574_UTR_5
GTCAGCTTAGACTTGTGATCTCTCTCATA
>TU6574_UTR_3
CACCACTCCTCAGGGGCTTTCAAAGCCCCCAGTTTGTTTAGAG
>TU7612_UTR_3
AAAAACTCCAGCTGTGAAAGCAACATAAACAGATTCTGAACTGTACATTATCTGTTAAGTTCCCAT
>TU7612_UTR_5
GTTTGAACCCCTTGAAAGATTGAAATC
>TU7982_UTR_3
ATTGTTCCATGGATATACACTATTACAGCGGGAACGAACAGGCCACAGGCCATGTTTTTATCAACTTGGCTAACTTTTTTAAAAGAATGTGTTCATGAAGTAGTCACATTTTTATTCAGAT
>TU7982_UTR_3
ATGCGACTTGGCCAATTTGTTCATCTACCAGTATCTTTAATCTTGACATAAGTACGTGTTATTTGTCTTAAAAACGTGTACACCAGCAGACAAAGCCTTAAGAAAATTTTGTATTATTGTTCTTACGTAATCAAGTAGAAGTTGCCCTAACTGCCAGGAGAAAAATAAGGGTTAAAATAGGAGCGTATGTTTAGACCAGGAGTTGGGAAATGACTGCCCACAGACCAAATGCCGCCCACCACCTGCTCTTATATGGTGTGTGCGCCAAGGATGATCTTCAGATTGTTAAATGGGTTAAAAAAAAAAGTCAAGAATACTATTTCATGACATATGAAAATCACACAGCATTCACATTTTAGTGTCCAGAAATAAAGTCTATGGGCACAGCCAGC
>TU7982_UTR_5
GCTGGCTGTGCCCATAGACTTTATTTCTGGACACTAAAATGTGAATGCTGTGTGATTTTCATATGTCATGAAATAGTATTCTTGACTTTTTTTTTTAACCCATTTAACAATCTGAAGATCATCCTTGGCGCACACACCATATAAGAGCAGGTGGTGGGCGGCATTTGGTCTGTGGGCAGTCATTTCCCAACTCCTGGTCTAAACATACGCTCCTATTTTAACCCTTATTTTTCTCCTGGCAGTTAGGGCAACTTCTACTTGATTACGTAAGAACAATAATACAAAATTTTCTTAAGGCTTTGTCTGCTGGTGTACACGTTTTTAAGACAAATAACACGTACTTATGTCAAGATTAAAGATACTGGTAG
>TU7976_UTR_5
GAAGGGCCCTCACTAGCGGGCCTCACGGGGGTCCTGTCTCTCGTTCCCAACTGTGAGTCATGTTTTCTTTTTAACTTGAGGTCCTGCAAAGGCTGTGGTGTTCATTCTTTAGCTCATTTTGCCGTTTTAAACGGTTATTGGGTCTGACACAACTGGGCAGAGATATTCCGCATTGGTTGGTTAATTGGCTGACGTTTTCCAGAATAGTCAGCAGTCTGTCAGAACTGGAAATCCTGGAGGCCCCTGGGGAAACCACCAAAGTAA
>TU7976_UTR_3
ATAGCTTGGACTTAAGGTTTCTTTAAAACTGTGGATCACTTACGTCTAATCGTAGAAAAGCTTCACTACTGTCGTGGAC
>TU7918_UTR_3
ACACAGAAA
>TU7918_UTR_5
GGCAAGGCTAGAAAGTGACATGCCTCCCTAGGAGGCAACTCTGAAGTCACTGGAATTACACAA
>TU8063_UTR_3
TCTTTCTCATTCTATTGTGTTCATCTACTTGTTTGCATTGATCGCTGAGGAAGGCTTTCTCATCTCTCCTGCCGTTTCTGGAACTCTGCGTTCAGATGGGTGTGTCTCTCCTTTTCTCCTTTGCCTCTAGCTTCAAACAAGGAAGGCCCGCATTAGAAAGAAACGTGAACCCCGCAAGTGCAAGCAGTTTTTCAAAGTGCCCTCTCCAAGCTCTGCAGAGGGCCCGGTCAGTTAACAGAAAGGGGCACGGTGGCCCAGAGGGGCGTGGGAGACCCTGACTCTTGCCGCAGAAGCAGGGACGACTAGAAGCCAAGCCCAGGCCCCATTCCTGGGCTTCTTGGGGTGTTTTAAATGGGATCGTCCCATAAGAAATGTACGGGCTCACCCTAGAAAAACGAT…
>TU8063_UTR_5
TCCACTTTCACTTTCATCAAGAGGCTTTTGAGTTCCTCTTCACTTTCTGCCATAGCTCCGGGGTTAGAGCACTGGTCTTGTAAATCAGGGGTCACGAGTTCAAATCTCGCTGGAGCCTACTGGGCAATCCTTTCATTATTTTTGGGCCTCCCTGGTGGCTCAGAGGTTAAAGTGTCTGCCTGCAATGTGTAAGACCTGGGTTCGATCCCTGGGTTGGGAAGATCCCTTGGAGAAGGATGGGGCAACCCACTCCAGTATTCTTGCCTGGAGAATCCCATGGACGGAGGAGCCTTGTGGGCTTCAGTCCATGGGGTCGCAAAGAGTCGGACATGACTGAGCGACTTCACTTTCACTTTCACTTTCTGCCATAAGGGTGGTGTCATCTGCATATCTGAGGTG…
>TU7937_UTR_3
GTGGTGAACAGCATTTCCCTTGTTTTGCTTAGAAAGTCTTTCCCCCGAGCTCACGGCTCTGGGTCCACAGCAGACAACAAAGCCCGCGGG
>TU7937_UTR_5
GGCGGAGGAGGGCCAGGGGAGGACATCCCGGGGCACGTCAGCCAGACAGAAGGCTCAGAGTGGGCGCACCCAGAGCTGGAGCAGAAACCAGGGAAGGTGCTGGGCCGTGCCC
>TU7601_UTR_3
ATTGTACTTGCTTTTTCTTGAATTTATTTTCCAGTCAGTTATGTAAAATAAACTTTCACTTCTTCCTCCC
>TU7601_UTR_5
TGACCTCTCCAGCGAGCTGCAGATCTATACTTGG
>TU7626_UTR_3
AGCTATGAAAAC
>TU7626_UTR_5
TGGTGTGTTTAGTGTGTACAGAACATGGGTTCACATTCATTAATATAAGGTGTATTCACATAC
>TU6857_UTR_5
CCCGTGCTGCTTCTCAAAGGCTCCGGACCACACCCAGCCCTATGTCGGGGTGCAGAATGTGGTCCTACCTGGAAG
>TU6857_UTR_3
AAGGACATCTTAAGTTTTCA
>TU6550_UTR_3
CTGTGTAACCTTGGGCAAGCCATTTGATCTTCTGGGCCTCCTAAGAGGAATGGTGTATTGGATTAGACTCCAACTCCTATCTAGTTCCTATCTAGTTCTCCAATTTCCCATCTAGTTCTAAATTTTATGATTCTAACT
>TU6550_UTR_5
GCTGTTTTCATTCCACTCGTATCACAGGTTAAGTCTTGACTCTTTGAAATGCAAGACACCTATTTTATGCTTTGTTAAAATTATGATTTCACTTAGATCGACTTTAGTTTGTTGCACTCT
>TU7834_UTR_3
GTCACTTTGCTATACGTCCTAACCTACACAGC
>TU7834_UTR_5
TTCCTTAACAGATACACTGGT
>TU6879_UTR_5
GACCCAGTGACCCAGTC
>TU6879_UTR_3
CAGAGCAAAAGCTGACACATTTGGACAG
>TU7259_UTR_5
CAAAAAGCCCCGTTGCACGAATCTATAAGTTACATACTTTGAATTTCCCTGGGTGTCTGGA
>TU7259_UTR_3
TGTGCTTTCCCGCCAGCTCAGCCC
>TU7506_UTR_5
TGAAAAGGGAGATACTT
>TU7506_UTR_3
AAGAGACTGAAGATATACCAAGTGAACCATCTTTCCAGGAC
>TU7651_UTR_5
GGGTCACCCAAGTGGGTCATCCATAGACATCTGACAACGTAAAATGGAGAAAAGCTCAGGTACCAGGCTGCAAATGTAAACTAAGACACACCTGT
>TU7651_UTR_3
CAAAGAACCACGAAAACAAGTACCCACAAAGGAGCAAAACCGTCTATCAAAAATGAGTCACCAAGACTGTTAAGCATATGCCTGTTACACGCAGCCTCCATGGCTCTCGGCACATTATCCTGCCATAGTTATCCTCTCTGACGTTGAGTGCTCAGGCCATGGTCCTCCTGGAGGCAAATATCAGTTCACTGCCGTGGTGACAGTGATAGAACACCAG
>TU7678_UTR_3
GAGGGGGCAGTGTACCTGCCATGTGTGTGTGGGGGGGTGTGTGTGTGCACCGATGAGGCTCCAGGAAGACGTGCCCACATTCAAGCTACGGAAATGTCCAAGTCAGCT
>TU7678_UTR_5
AAACCCTCTCGGCGTGCATAGGAATCACTGTGTACACATCGGCCAAGTGCTTCTGTAGATACCGTCAGTGGAGTAAATATTTGACAGGCCATAACTTGAGTCTATTGCCTTGCCTTTATTACATGTAAATTTTGAATTATGTGACCAGTGATTTGGGTTTTATTTTGTATCTGCAGGATTTGCCATTAATAATAATTAAATGCCCCTCTTCGGGAACACTCCCTCTGTTTGTACCTCAGCAAATGCAGATTTTTTTTTTTTCCTCCTGCGTGCCCTAAGGCCCCTTCGGTACACTTAGAAGTTGATTTTCCTGTTTTCATTG
>TU7237_UTR_5
GAGCCTGTTAGGTACAAGCATCAGTTTTTGGCTGTGCCAGGTCTTAGCTGTGGCATGTGGGCTCCTAGTTGCAGCATGCAAGGTTTAGTTCCCTGACCAGGGTTCAAACCTAGGCCCCTTGCTATGGGAGGGTGGAGTCTTCAACAGCGGACCACTAGGGAAGTCCAGGCATTAATGTCTTTTT
>TU7237_UTR_3
GAAGGATGTGTTAATCTACACCACAAAGATGTAAACAGTAAAAACTAGACTGTGGGAAACCAGAGAACAAACAACTTGGTTTCTTCAAGAAATAGCAAGAAAAAGAAAAACAGGAGATAGAACCATAAATCATGAAACAGTTGACACAAGAGCCAATCACGTGTGTAAGTTACTTGGATCTGATTCAAACAAAACAGC
>TU7969_UTR_3
GGGGCAGATCGGGGTCACTCTGTGGGACTGCACGCGGAGGA
>TU7969_UTR_5
GTGCCGGCTGCCGAGCAG
>TU6867_UTR_3
GGATGAACCTGCCCCCTCCAGGGTCTCTCCTGGTGGG
>TU6867_UTR_5
CCAAAACACACTTTGGAAGAAATAAGATCCTGGCTCCTTCTCCACGAGTTTCAATACGATGTGATTAACTTAACCTTTCCGACACACATTAACCACTGGGATGACACTGTATGTAAAACCACCTTGCTGTAACAAGTGCGCAGCAAAGAAAAATACTACGCAGTACAGTCCAG
>TU8093_UTR_3
CACGCTTGGTACACATATTTACACACATGCTCGGCACACGTGCACACACCCAGCGTGTGCAC
>TU8093_UTR_5
GCCAGACTGGAGGTGGGGACAGCCCAGGCAGGGGCACATGAGCACCACACGCTCCGCACACACACCCGTGCACACACCCAGCACACACGTGAACACACATGCTCGGCACACACATATGCCCAGTCACGTGTGTACACAGTAACTACCCGC
>TU7973_UTR_3
CATTCTCATCCGCCGAGAAAGGAGCCCCATACCCGTCCTGCCCAGGTGCAGACAGGCTGTTGCACAGATCACGCCAACAGCGAAATCGCTCAGGAAAGACCTACTGAGCATCTATGATTGGGCAGCACCCGAGGGAGCCGAGAGGGGGCGAGCAGAGGGC
>TU7973_UTR_5
TAAGTGTGACCGTGACCGTCAACAGTGAACGAGGCTCGACACGAGTGTCCTAAAGCCGACTGTGGCG
>TU7131_UTR_5
CAGCAGTGGGAG
>TU7131_UTR_3
TGGTCTCTGGGAGGTAGTCCACCAGGGGGGCCCAGCACCCTCCCGTGCAAGGCATGGGTAGGGGCTGCGGCTGTTTGGTCTCTGTGATAGTCAGAAGCCAGCCG
>TU7699_UTR_5
GAACTTCTGGCTTAGAATCTCTGGGAAAACTGTGTTAATAATGCAAACTCCCAAATTTGGAGAGGAACACATCCGTTTCCTCCGTGGAGTTTCCAGGGAGTGGAATTCAGGCAGCGGCTTCCAGGGTGGCTCTGTGATGCTCTTCCCAGCGTGGTGCGAGGGAGCACCGGCTACCAGGAGCCTTGCCGGCATTCCCACACCAACCCAGCAAC
>TU7699_UTR_3
TGTAATACTTTGTGTGCTGGGGTGGCTGGGTGTCCCCGAAACAGCGTGGGGCGCTGAACAAAGGACACTGCCACGCATGTCAAGATCCCACTCCTCCTCATCGCTCAGCCCCCTGCACCCCCGTAAGAGCTCACTAAAGATGTTTTCACTAAAAGTAGGCCCTGAGACCTCAGTTTCCTCCATCAGACATCCTGCCTCCCAGATGAGCACAAATATTGGCCCTTCCAGTGGACTTGCTCAAGCTCACACCTGGCAAAACCAAGAATTCAACCACAGTCTGGAAATGAAATCGCAGAACCACACGGGTGCACAACCGTGAACCCCCTGTTATGCTCCCCACAAAGGAAGCGCCAGAGGAGCTTTTTGAAGCAACGAGAACATAGCTGAAGCC
>TU7120_UTR_3
GGCCTTCCTTTAGCTCTTTCTCCC
>TU7120_UTR_5
CTGCTGTGATCCTGTTATCCTGCAGTTACTACACTGC
>TU8050_UTR_5
TGTGGGCCTGCTTAGTCGTGTCTCTTTGCGACCCCATGGACTGTAGCCGCCAGCCTCCTCTGTCCATGGGATTCTCCAGGCAAGAATACTGGAGTGGGTTGCC
>TU8050_UTR_3
TA
>TU6968_UTR_3
AACAAACACCACTCTTGTGTACTGAATTTGTGAACAGTACAAACGTATGTCCTCTTACCAGTGTCAGAACAAAACTACTTTTTAATACTCATTTCTTTTTCAAAAACAGATCCCCAAAATAACACTCCAGAATTTTTGTCAGTGATTTTCAAAATTGAGCTTTTTTAAGATTGTGTTATTCCTAGATAATGTTCAAGAGTGATGGGCAATCTGGATAGATACTTTTTTCTTGTACTTTCTCCTCGTAAAACTTTTAAAAGGCAAAGCTTACCAATAAGAGTACCAAATCAAATGTCAAGAAAATATTTCCAATGTTAGAATAATAAGTGCATGTGCCTCAAAGTTAGAACTGCAGAAAGTTGTTACAATCTCTTGAGTTTTAAGCTCTGGAATATATAT…
>TU6968_UTR_5
GTAGATATTAATGTTGGGTCATCTAACTCAGTGGTTCTCATCAAGGGGTAATCCATGGCAGTCCAAGGGCCAACCAGCCATCCAGTTGGAAATGGATGGGTATGTTTTGTCACAGTGACCTTGCAAACTTGCTGTTTTTTAGTGAGTGGGCCAGGAATGCTAAGTGTCTGGAATGGTCCCCCACAATTCAGAATTATCTTACACTCAGTGCCAATAACCCTCCTCTTAAGAAACACTGAGAGCTATTTGTGTTGATAAAATGTAGTTAGGGCACCTAGAGTTGGGTTCTCATAATAACCTTTTCTTTCCCTTTAAGACTGGAGCTGTCAAGGTGGTAAGTGTATTTTTTATGTGTAAAGAAAAGGATCATTATTAAATATCTGAGAGAATAGG
>TU8066_UTR_3
AATAGTATCCGACCTCAGGGCCCGAGGCAGCCTGTGCCCAGGAGACCCT
>TU8066_UTR_5
CACACACACAGAC
>TU6684_UTR_3
ACAATGGCTGTGTTCACCAGAGAAATCAACGCTTCCATGTGTCCCCTCTCCACATATTATTACCAGAAAAATTGGGTTGTGTACATTTTCTTAACTTTTTTGTTAAATAAACTTTTGTAATAGCCAAAA
>TU6684_UTR_5
CCAAGGAATATTGCAGGGATTTGATCCCTTT
>TU7149_UTR_3
GAAGACCTCTAGCTCGAACCTCACACAAGGCATTCCTAAGAACTTGGACTGTCCTAATTAATTGGACAGGGTGGAGCTGTGAAAGAGGCCTTGAACTTAGGGGACTTGGGTTCTAGTGTAGACTGTGTCCCTAAAGGGCCAGTCTCCAAGCC
>TU7149_UTR_5
GTGGCTTCCCTGGTGGCTCAGTGGTGAAGAATCTGCCTGCCAAGGCAGGAGACACGGGTTCGATCCCCTGGAGGAGGAAATGGCAACCCACTCCAGTATTCTTGCCTGGGAACTGCCATGGACAGAGGAGCCTGGCGGGCTACAGTCCACGGGGTCGAAAAAGAGTGGGACGCGACTGAGCGACTAA
>TU7688_UTR_3
TGGCAGCTGGTTTGCACAATCAATCACACTTACTGAGTTGCATTTTCCCACGGCACCCAGGGGTCCAATCCTTACTGTTTCCTTGAAGTCCTGAAAGAAGAGTCTATGACCTCGGTTCTGCAGCTTCATCAGTTTCTCAACAAGTCCCTCCTCAAGGGGTTGGCCAGTTCTCCAAAGCCACATCGTCCAGAGCAGAGGGGTCATGGTGGAGACAGCCAGCAGGAGGGGACCCTGGAGCTGGGTCCC
>TU7688_UTR_3
AGCTGTCAGAGAACTGGGCCGTGTGGGATGGGGCCTCAGGAATCTGGTGTCTTTTGACAAATACGCCCTGGGAGGCAGTGGCTTCCGTGGAGCCACGGGCGAGGCTTTGAACTGTCACCAATGCAGTGATGCCTCATTGGGCTTTTGAGTGTGTGTGTGCGTGCATGCTTGGGTGAAAAGGGGAGCAGAGGTGATGTGGAAAGGACCCAAG
>TU7688_UTR_5
CTTGGGTCCTTTCCACATCACCTCTGCTCCCCTTTTCACCCAAGCATGCACGCACACACACACTCAAAAGCCCA
>TU7845_UTR_5
TGCCCAAAAGAGCTGAGAACTTAGGTCCACACGAACACCTGCACACGG
>TU7845_UTR_3
AAAGACAGAAGCAGGGAGCTCGTAAAACGGCCAACGGCTGCCAGGGTGTGCGGAGAGAAGGGGCTGAGCTATCAGAGCACGGAAGACTTCTGCTGCTGTGGCTGCTTAGTCACTGAACGGTCACCACCTCCCTCCGACCCCATGGACTGTAGCCCGCCAGGCTCCTCTGTCCGTGGGATTCTCAGGC
>TU7111_UTR_5
GTCTTAGTCTACCAAATAAAATGAAACAAAAAAGGGAAAAACATGCTAAGAGATATAATAGTCACAGTAAAAATAAGATTTGTTATGGGTCCATGCCTAAATGGACAAAGTATGAAAGAAAGTTAACTTACTGCAAGAGATTCCATTTGCTACACAGCAAGC
>TU7111_UTR_3
TCCTTTAGATTCTCTGATTAGTTGCTTTAGATTCTGTTGGTCTTGGAGACCGTAAGTGAAAACTTGTATTGCTTGAAGATTTTAGTGTCTAAATGTGAATAACATGTAAATGTAGTAAAACTGTGAGGATGCCACTGGATTAATTTGAAAGAACTACCACCCCAAACAGTCACTGCTAAATGTTAGTTAAGGCAGAGTAATGTGCTTGGCTCTGAATCTACTGAACTATGACTATCTAATTAGCATATAATTAACAATCTAAGTGGCATTTTCTTTAGTCATATTGCTTTCCACATTGAGAATATCTGACAGGAGTGAGTGAATGTTGCTCAGTTG
>TU7537_UTR_5
GTCTGGAAGGAGTAACATTTTGCCAAGCAGAGGAACAGTCAACTCAAAGTTTTACAAGATAAAATTTTTTAGACTTGAGTGGCAGAGACAAAACTCGAGCAGTTTCCCATGACTCCTGGAGTTGAGCAGATTTAACAAGGAAAATGAGAAGCTCGGAGTCTTGCCATATGTCAGTGGCTTTGATCTGTCCCCAAG
>TU7537_UTR_3
AACAGGGGTATGTTCTAATGCGTTACCTAGTCTGAGAACATGCTCAACACCAGCAAATATGACTTCCTGAATTTGTTTCTGCTTCCTTTAAAATTACCGTCTTTGTATATAAAGCTAACTTTACTTTTCTAAAACTGAACCTCCAGTGAAAGACCTCAAGTCCTTCTTTCCCTCAATAAAAAAAGAAAAGAATTAGTGGATTAAAATACAGGTACCTTGGTTTACAAAGATAGTTAATCAACATATTAGAATACAACTAATAGCCAAGCGAATGGAGCAAATTCAGC
>TU6848_UTR_3
AAGGGGCTCTCCTTCTCTCCCTGTGGTGTCCCTGAGTTTGAGGTAATGCCAACGGACTGTACGCCGTGTTGCAGTAATGAAGTCAGGCGGTCCACTAGAAAACTCAATCGATCTAGATTCTATATTTGCCAGTCATCTCAGTAATACTTTCTAGTGAGAGAGTTTCTCCACACAACTTATAATGTGTGGAGCAAAGGAAAAATATATTGCTAGAGGATGATAGAAAGAGTTTTTAAAAGTTCAGCAGTGAAACTCCTTAAGGGAAGGAAAAGGAGACATATT
>TU6848_UTR_5
CCTTGGCCAGATGAGATATTGAGTGAATGAGATGAGTGTGTATGTGTGTGTGAGACAGAGTGCTTCCCAGAGAGGAGTGACACGCAAACAACCATACACCATGGCTCCAAAGACTTGGGCAGCCAGACACTGAACTTCCCCCCAAACAAAGGAGAGGGGATGTTAAGGGGTGTATCATCACCACATGGAATCAGCGACGGACTTGGAACTAAGGCAGG
>TU6641_UTR_5
GATTGCTGTC
>TU6641_UTR_3
GCCAAATAGATGAATAGTGATGATGGGGAGGGGAGAGGTAGCAGGCA
>TU6665_UTR_5
TCACCGAGATCAGGTGTGACGCCCGTCTTGCATCCCGGCGTGTGCGCCCTTGCAGCCGCGGTGCGTTTCACCTGCCTCTGCATCGCTCACACCTGCGATTCATTGAAGAGCGTGCAACCGGGGCCGGGCGAGCTGCGTACTCTGGGAAAGGGCCCTCTCTTTGAGTTGCTCCTGGAATACGCCAGGTTGGCTCACGTTTTC
>TU6665_UTR_3
CCCTGCGAGAGTCTAGTTTCGTGCTCCTCCTGTTGCGAGAAAAGTTGAAAGGCGTAAATTTTGCTCTTGATTTTGCTGCTGCCAAGCTCTGTGACTCAGTTAATTCATATGAGATAAGATAGATTCCTAAGACTCTTTTAAAATACCACGTTTCATGAGTCTGATGAGCTTGTTTTTCGTCCTGAACCTTTAAAAAGAATGGGATATAGGAAAAATCCATGGAAGACAGCCCTGCGGGGAACAAAGATTTTTGAGCGCACCG
>TU8119_UTR_3
AAGGAATCCTATGATGAAGTTGC
>TU8119_UTR_5
GGTGGGAGAAGGGGACAACAAAGG
>TU7935_UTR_5
GATACAATGCAGCCCATAAGGGTAAACCTTGCCTTTCAATAAGTATTCAAGGGAATTAAAATGTGATCATTACAATTAGAGATTTTTTAAGTCAAGAGCAAAAGCTTCTAAATGAAGAGGCTTCATGCTTCTAGTTGGAATTAACTAAAAATTTTCAGAACCCGCCTTGGGAGCTGGTTTTGATAGGTGGGTCAAGTTGCCAACACTCTACCCACACTGGTCAGTCTTGAAGTCCAAACATCAGGGCAGTTG
>TU7935_UTR_3
AAAGACAGAAGGAGAAGCAAGCAAGCTGAGACCTCCCAGCCAAACACCGTAGTTAGACTTTTATTGAATCCTGATTCAAACAGAGCAACTTTAAAAGACACGTTTGAAACTAAAGTGAGG
>TU7971_UTR_3
AAAGGTGTCCACTGCTTGTGCGAGGCTTGGAAAGGCAGCCCGGGATCACTGTGGCAAGGGCACTTCTAATAAAACCTGAATTTAAGAGAAACTCCATCTGAG
>TU7971_UTR_5
GGAAAGGCCGACACCGCTGCCACCCAAGAGGAGCCTGGCGTGCTGCAGTCCAGGGGGTGGCAAAGAGCCGGAC
>TU8067_UTR_5
GCGTGGCTCTCTCACCCGCGTCCTGACCGGCCGTGGGGCCGTAATGCAGGCGTGCAGCACAGACGCAGGAGGGAAACGGCCACCAAATTCAGGGCAATGGAATTTCAGGCAAGAGCTGAGGAGATGGAGAGGGATGCATGTGTGATGGTCTAGGAAAATGTCCAGAAAAGTGTTAAGTGAAAAACACCCAAAACAAGTCATATGTAAAGTGAGATTCCTGTTTGTGCAGAGAAGTCGTGTGTGTGTGTACCACAGAAATGCGTGTGTGTGGCACCCCACTTACCCTCACTGTGTGTGCAGAGCCTTCTGGAAGGGAGTGTAGGCACCATGACCTCGCCCTGGTGACACCAGTCGGGTGACACCCCAATTT
>TU8067_UTR_3
TTTTATGAGCCTGAGAATCTCTGTGTGTTTTAGTTTATAATCAGTCTGTAAGTAGACTCGCTGCCTGACTCCCAAGGAGGCGATCAGTCCTGCGTCATCAGGAGGGTGGAGGCCCCACAGCTCCAGCCCAGGGGCTCCCCATCCCTGGGCGCAGAGGCGCGGGCATGCAGCTCTTATGGGAGGGCCAGGCACACGGCATGGAGGCTGCGTGGAAGCCCAACACGTCCTGCGCGCCTGGGCCAGGGTTGACTCACCTTAGCTGGCTTCCGTTCCTGGAACACCACTCTGTTAATCTCCGCACCCCCAGCCCTGCCTGCACCCGCACAGTGGGGCACCTGCCCTCCCCCGACTCTGACTGCTGAGTGTCCTGAGCAGCGAGGTTAGTTCGGTGGCTCAGAG…
>TU6560_UTR_3
CAAGTCACCCAATTTGCTGTTTGACACCTGAACAAGTATCCATAATCCTTAGAGGACATTTGAGGTCCTGGAAAAAGTGGCCTCTCTTTTTAACAAGGTGATTTAGGGCAGCCAGACCCTGGGGGTGGTCTCCACCTTGAGAAAGTAAGCAGGAAGCAGCTCTGGGTCCATCTGCT
>TU6560_UTR_5
AGGCCCTATTCTAGCCAAGTGCAGCTGTGGTTTAGAATGGAGCTGTTCTTTGCAAGAGAGCAGCCCTGAACACACTGTGCCAGCTTTCTTTCCCACGGGGGAGAGAATTTGTACTTGATGAATGTGCTCCAGTAGAAGGAGACACATTTAAGTTTGGCTGCGTACATTGAGACAAATTTCAAAATTTGTTCGACTTCCCTTTGAAATTGAAAATAAGCGGTCTGGTCATTAGCAACAAAGTCCAAACATACAGAATGGAAAATTAACAGCAGATGATTCCATTCCCTTTCACCTCAAAAGCTGCAATTAGATCTAACCCTTGGGCAGGGCTGCCAAGGCAAGTCAAGCTGGAACTCTTAAGTTTCTGACTCCAAGCCTCAACTGG
>TU7329_UTR_5
CAGGGATCCTGGGGTGCCTGGCGTCTTCTGAATCCACCTCTTCCATGTTTGGTGGTGGGGAGACCAGGACGGCGTCTGC
>TU7329_UTR_3
AAAACCCATTCCCCTTAGTTTGACGATAAAGTGAACGTGCAGACGCAGCAGCTCAAAAAGCACCCAGTGCCTGTCCGTCTGTCCTTCCTGATGCAGCAACAGTGACACAGACGGCCCTTCTGCTGCTGCAAATGCAGGGGACTCCAGGGGCCCGCTTCCCCCACCTTCCTCCGTTTGCCACATGAACCCAAGC
>TU9453_UTR_3
GACATCAAGTTATTATCTCCTGGATGAGTAAATCTGATGCAGGAGTTTTCAGCCAAACCAGCATTGGTTTCTAGAAGAGGTAATAGAAACCTCTTCAACAGGTCTTTAGAAAAGACTATCTTGAACGCTTGGGGTAGATTTTTTATCCCCC
>TU9453_UTR_5
GGTAGAAAGACATCTAAGTCATATGTTGCTGCTGTTTGATCACAGAAGAAAAAAAATGTCAGCATGAGTGTAGGTTTTAGCTAAAAAGCCCCTCTGCTTTGGGAAA
>TU9710_UTR_3
ACAAACAGCATAGCCTACCCACC
>TU9710_UTR_5
CCCGAAAAAGTGGACAGAGGGGACTTCCCTGGTTGTCCAGTGGTT
>TU8430_UTR_3
TCTTTATACATTCAGCATGACATAATCCAAATAATTACCAGCTGCCCAGAATATGATGGTTCCCAGCTCCCAAGAGCCACATAGCTTCCTCTATCTATCTCCTTTTTTGCAAAAAGCCATTTGTCTTGAAAGCTCTCTTTGGAGGGATTCTGACAGTATTTCTAAATTCAGTATATTCC
>TU8430_UTR_5
ATTTTATCGAGAGAGAATGGTATAGCCACCCACAACGAGTTTAAAAGCTAACCTTGTGGATTTTTCTCACAGTTGAGTTTTTACAGCACTGACCTAACCCACCTGTGCCGTGCTTCACATTTATTCCCTCAGCCACGCTGGCTAAAATTTCTCAGCAGTGGTTCTACATCTCTTCGGTTCACCCCTTTCCTAACA
>TU10423_UTR_5
CGCATCTTCCCTTCTGGG
>TU10423_UTR_3
AGTCAGTACTGAGTTCTCAAAAGTGCTGATGCTGCCCTCTGGTGTCCTCATTCCTAGACTGGCTGGGAGGGTGGGTGGGCAAGGGGGCAAGAGTCCCCCAGGTATCATCCAAGGAAGGACCATAGCAAAGACTGCCTCCTCCTGACCCCCATGCTAAGAGCAAC
>TU10157_UTR_3
AGGAGATAGACAAATAAATTAGGC
>TU10157_UTR_5
GATGGATGG
>TU9321_UTR_3
AGCACCAGGAGTTTGAGCGGAGGAAGAACTCGTGGA
>TU9321_UTR_5
ACAAAACTTGGGACCTGAAGAGTA
>TU9123_UTR_5
GACGTAGGGCAGCTTCCCACTGCCCCATTTCCACAGTAACCAAAGTCAGGCCAGTGCCCTCACTAAGAGTAGCTCCCACGTGTGAATTAGTAAGCTTAAATTCCAAAGTTGAACTGGCACCTCCAAAGAGTGAGATAAAAAACACTTTGTATCAAAGCTGTGATTAAAAAAATAGAAAAGTTAAACCCACAGGCATAGAGAAAA
>TU9123_UTR_3
GCCTGCCTGGCTTCCATCCAGGCAGACCTTCGTAGTGTCTCTGGCAGTGAATCAAGTCCCCTTGGGGGGATGCAGGGAAAAGCGTGGGGCACAGGCACTGTGGAGCTGAGAACCGGGGTCAGGGCCAAGCCCTGTGCTGCTCAGCTGTGTGATACTATCAGGAAGGGGGCCCCAATCACCTGGGCACTACTGTGGCCAGGCAGCAGGGTCTGGGGGCCAAGACTGGCCACTGCAGGCT
>TU8975_UTR_5
CCCCCGCAGCTGCCTCTGCATCCATTCCCTACTGAGATCCCTCTCAGTACTCAGCAGCATCCAGGGCCTTGTTTCTGGGAACAGCTGGCTTTGTCCTTCAGGAGCTGAGAGCCACTCTGCAGCCTGGGTCAGGATCTCCAGGAAGGGATTGAGAGCATCAAGGATCTGGGGCCCAGGCCTGAAGCCCCCACCTCTTCCTGCTGACTAAGGGGCCTACAGGAACCCTGGATGAACAAATGCAGAAACCAGGAATTTCTGTGTTCAGCCCATCCCTGTACTG
>TU8975_UTR_3
ATCTCACCAAGTGCCCATCAGCCTGTTTTCATTTTCCAGGGAAAACAGGACTCCAGCCCCCACACAGTACCTGGC
>TU8258_UTR_3
TGCCAAGAGCCCCTCCCAGGGCACCGGCTACAAGGACTGGGGCCAACATAATCACCTGGAGTCGCAGGGGCTCCTCCAGACTTG
>TU8258_UTR_5
GCTCTAGATATTTGCTCCAACCCTAAAAGGTGTCTGTATTTTAGAGGGGCAC
>TU10935_UTR_5
CTGATGCTGGGGAAGACTGAAGGCAGGAGGAG
>TU10935_UTR_3
CCTAACAACAGTCCTGACCTACAGGGAAAGGTCGTTGTGGCCAAAGTGACCCCCAGGCCACAGGCGCCAGAGACAGGAGA
>TU10878_UTR_3
TTGAGCAGAGAAATAATAGCTTAAAAGGGCTTTCCAGGCTCTGATGTATGAGAGAGATGGCATCTGGTTACCCTGTATTTGCTATATATTCCCTCATGCATTCGGGTC
>TU10878_UTR_5
GTGGGAGCCATACATCTCAGTCCAGGAAGGAAGTAGCATATATTCTCACAAATTCAAAGTAAGGCTCTTTCTTTTCCCTGGGTATTGGGAGAAA
>TU9991_UTR_5
CAGCCCGAAGGGGGAAGGATAATAAAATAGTGTTATATAACCTGGTTGGTATTACAATGAATGATGATGTAATCATTAGCCATAATGATGTTTATTTACAGTATAACCCTTGA
>TU9991_UTR_3
TTGGGTTGATTTGGGACGGGATCTGCCTTGACCATCTGAGTCGTATTGTTAGGGTCCAGTCGTCTGTCCCATTGTACTTGTACGTAACCGCTTAAAGAATGGTGAAA
>TU9438_UTR_3
GATTCACCAAGCAAATCACAAAATTGTACATCTCCTCTTTATTTATTTACTAAAGATAATTTTAAAATTAGCATGACCGTCACATAAAGTAACATAGACTGGCCCTGTTGGGGGGATTTCTCTTTAAAAAGTTGATTTGAGAAAGAATCAGTCACATGCCGCCCGGAATAAAAATAGGTGTGTCTACAAAAGATCCACTCATGTTTAGACCCTTTGAGGAGGGAAAAAAGGAAAAGAACCTTAATCAAAATATTTAGAAAATACAAAGTTTGCTAACATTAAAAAAATTTAAAGTAGTATTTTCAAAGCTACATAAGCAATACTGTAATTATTACGTAGAGATAGACATAGGAGATGATGCCCTATGTCAGTTGCACATTCAAATCCAGAAAACTGGTA…
>TU9438_UTR_3
AGTTTATATTTTGATTCACTATATGGTGGGACACAGTAGTTTTTTTCAAATTCAGGAGTAATGACAGTTTTCTGCAGAAGCTCATCTTTCCTTTTCTCTTTCATCTGTGTTAGGGTTCTCTTGTTCAACTGTAGCTTGTCTGCATTGAAATTAATATACAAACCACCCAGCTCCTTAATATTCAGTCCAGTATCTATGCTGCTGCTCGTCAACTTCAGAAGTTTAGATTTTGTGTTACTTAGCAAGTTGTCTTCATCACTAAACTCATTATCTTTATTTCTGTCATGGTCTGATAGTTCTTCTTCACTTTCTTCCTCTTCTTCCTCTTCCTCCTCCTCCTCCTCCTCAATGGCAACCTCACCTGCCTTGTCTTCTTCATCCAAGTAAAAATTTTTATCA…
>TU9438_UTR_5
CCCTAAATGGAGACTCAGAAAATCTGTCAGGTGACAATGCATTGTTTGTGATTGACACTACTCCCGGATTGAGTGCTGATAAAAATTTTTACTTGGATGAAGAAGACAAGGCAGGTGAGGTTGCCATTGAGGAGGAGGAGGAGGAGGAAGAGGAAGAAGAGGAAGAAAGTGAAGAAGAACTATCAGACCATGACAGAAATAAAGATAATGAGTTTAGTGATGAAGACAACTTGCTAAGTAACACAAAATCTAAACTTCTGAAGTTGACGAGCAGCAGCATAGATACTGGACTGAATATTAAGGAGCTGGGTGGTTTGTATATTAATTTCAATGCAGACAAGCTACAGTTGAACAAGAGAACCCTAACACAG
>TU8413_UTR_5
TGCAGGCATCCCTCATTTTCATTTTGCACTGGGCCCTGCACACTTTGTAGCTGTCCTCAATCTGGCTTTGTAAGCCCAGCACTTAGCATGGTGCTCCATGGGGGTTCAGTGAAGCTTAATTCTTCTTCCCTCTCCCTGTACCCTGAGACATCCCTTAGACATTGCATTGACCTTCAGTACAGATTCACCCTGAGCTCTCCCACTGTGCCAGGAACTGTGTCAGCATCTGGGGATACAGTGAGGAGCAGGTAGCCGAGACCTCCCCCAACCCCCTTCGCAGCATGGGAGCTGCTCAGAAAG
>TU8413_UTR_3
TTTTGTGAATTCTGCTTTGTTGCGGGAAACAGAAAGGTTTGATAAATTAGGACGGGACTTCAGTTCTTTTCCACGGTGTGAAAAATGAGTCAGTGTTGCCTTTTTCAGTATGTTTGTGGTCTATCACGTTGACATCCCGTGTTACAGAAATCTCTCAGCACCTTTTAATTCAATTCCATTTCCATGTACAAAACACTAGGCGAGCC
>TU8223_UTR_3
TTCGAAGTTCTGGAAGACCACAGTCCACGCTAGGAAGGCCTGGCGGTCCCCTGACAGGGGCTGAGCCCTACTTAATG
>TU8223_UTR_5
GCGGGAGGGTGCACAGCCAGGGACAGGGGCTCCTTGGACCCTGCGCACAGCGTACTGGCTGTACGGTGAGGGACACCTGCGGGGGCTGCCCACAAAGGACGCCCTATCCACTGTGCTGTGCTCAGCAATGTG
>TU9553_UTR_3
CTGTAAAATGGTGAACGTGTGTATTATATCCAGC
>TU9553_UTR_5
GTGGTATACATTCCACGTGGGTCGGTCGTGGCGCGCAGCCGGACACCCTGGGGGTGGGTAGGGATAGGGGATTGGCGAGTCCTGACCCACGCAGGAGGGGCTGGAGCTGGGCGCCCTAACTGCCCAGCCTCGGCCAAAACCTGCGTTAAGGTCTGGAGGGCCAAGCATCTGGGGCCTGTGCTCGAGGGATGCGACCTTCCTGGGCGTGGGCAGACTTGCCCCCGCTGGCTTCTGCTCGTCCCCCTTCCAGCCCACCCCATCCCTGGAACCCAGCCTGGGAGCGCAGAAGGAGTCTCATCCCCGACAGACGCGTGACCAACCCTCCGC
>TU10883_UTR_5
GGGCGTAGCGTTACGTACAGAACCTCAGCTCTTTTGTAATCGAGGATCTTTATTTTCTTTTTCTTCA
>TU10883_UTR_3
GACAATTGTGTTATAATTTTTAACATTTTGTGGCTTTTATTGAGACTCAGGTATAATAAATCAAAGCAGATAAATTCACTTTCAAAGTTTAGTGCCTAATTATTCTCTGGAACAAACTGACATTTTAGGATAGTAG
>TU9473_UTR_3
CTTTTTACGAATACCCCCGCTGGAAAGATTTGCGGATTATAGTTCTTCATTTTGAA
>TU9473_UTR_5
TCC
>TU9987_UTR_5
GGGTTTGGCGTTTTATTGACACAAACACAAAGGCAGCTTCGGTAATGGGGTGGGTACACACAAGCGAAAACAATCGCACTTCAC
>TU9987_UTR_3
ACAAAGTCTGGGGCTGACTAAAAAGCTGCCTCCCTGCTCTGAGGAGGCAGTGGGCCTCCCTTGACGACAGGGGGAATGTGCTTTGATTTTTACATTGGTCCCAGAACAAGACACAGATGGCATCGTCTCTCAGAGCTCTGGCTGGTAAATGCCACACTTAGCTGCAAGGTTGGGA
>TU8730_UTR_5
CAGCTGGCTGTCCCACAGTTCAATTCAGTTCCGACGCTCACTACCCACCTAGAATGAGCGTCAGATGCCATGGTTTAGCGGCAGCCCCTGAAC
>TU8730_UTR_3
GGGGTCAGCCTCACAAGTCTGCCCTCACCTCAGATCCAGTCCCGAGTCCCAGGCCATCTGCACTGCTTGTCCGTCTCGGCTACAAATTCAAGGCGTTCCCATGACCACCCC
>TU10404_UTR_3
CTGCTGGTACCTGGGGGAGGGGGTGTTCACAGTCCCCGCCCAGACACGTGGGCTGGAGCTGCTCAGGCAAAGCTGGGTTAATTGGGGCAAATGAAAGGACAGGAGGCCTCTCAGGAAAGGTAAATAGAATTACTCACCTCCCAGGCACTGGGGCCCTCCTGAGGGGGACCCTGACCTCCTGCCACGGGATATTGCAGGGAGGGAAG
>TU10404_UTR_5
TGTTGTCTGTCACGTGGTGGGTGGGCACGCTGCTTGGTAGTCAGTGAGGGCTGATCTTCATGCAGAGTCAAGATGGGCACGCCCTGAGTGCAAGCTGTGGACCCCTGGGGCACAGTGCACCTG
>TU8733_UTR_3
GGCTGCCCTGGTGATTAGAGGCCAGGGGGTGAAGTGTCAGGGAAATGATTGACATCTGTGAGGACTTAGAGCCTGGCTGCCTAAGGTACTGAGTGTCATTCCTTGGTCACCAGCTT
>TU8733_UTR_5
CCCGGGATGCAGCCTCCTGGATAATTCTCAAGAGAGCAGGGCCCCTGGCC
>TU9833_UTR_3
GTGAATGAGAGTGTGAGAGACAGACACTTAGACACCAAGGATGTTTTCTACCCTCCCTCTTAAAGGGAAGAAGGTGGGGCCCGTGTGCCTTAGCTGTGGAAGGAGCAGGCACAGCTGGAAGAACAAAAAGAGGGGCAAGAAGTCTAGTAGGGGGGACTCTGGACCCTCCCCAGACGGTCTGGGGCACAGGCAGCTCCCCATGGTCGTAATGTAAAGATTGGAAAAAGGTTGGTGAGTAACCCTGGTAAGTGTCAGTCCTGCCTCTGTGGAGGGGCCCCACCCCTCTTCTCTGGCTCTGACAAGCAGCAGGGGAGCAGGACCCCTGTGTGCTCGGAAGACA
>TU9833_UTR_5
GCCATTTATTTCCAAGGTATAGACTATACTGTTCAGACAGGACTTTTCAGAAGCAGGAAATCTTAGTTGTCGCCTAGAGAGGTGTGTCAAGGACACAGTGAGAGGAGACATGCGGACGTCGGGCAGAGGCCTATTCAACACTGTTACAACACTTTTAAATGAGCAAAACATCTTTAAAAATCCTTATAAATTCTTTATAATATGTTACACATTTAGAGACAATATTTACAATAAAGGATGAGGGAGGGAGGATCAAGAAATCTACTTTACAGCAAATCTTTGCATAAAACAAGAGGACCGATCGACGTGGCAGTGGGTTCACAACCCCCTGGGCTTCCCTGGG
>TU9569_UTR_5
CGGGGTAAGAGGAAGCTCTGTGTTTGTGTGTGAGACGTGTATGCACAA
>TU9569_UTR_3
AAAGCAGACTCATTTTCTAGGCCTGTTTTTTCAAAATCTGGGAATGACCCATTAGCAGATCGT
>TU8864_UTR_5
GTTGGGGTTGTGCCAGGTACCTGCCTCTCCTGGGACTGGGTTTTGCAGGGGACCCTGGTGGTGGGTGCTCGACTCATCTGCAGGGTCTGATCCCC
>TU8864_UTR_3
CTTGAGCTCAGGGCGGTTTTAAAGAAGGGTTTGGGGCCCTGAAGCCTTAGCACCAGTTCAGTGAGAGGAAGGGCCCCTTCTTGTCTCGTTTACACCTGTGGCCCCGGTGTGGGCAGAATGGTACACATTCTGTGCATGTCGGAGGATAGATGCCCAAGAG
>TU10749_UTR_3
ACTGAACTGAGGATATATG
>TU10749_UTR_5
AGGCGGGAGGAGAAGGGGACGACAGAGG
>TU9212_UTR_5
GGTTGCTTTACAATGTTGTGTTGCTTTCTATTGTCTAGCAAAGTGGATTAACTACACCTATAAACATATCCTCTCTTTTCTCCCATTTTCTCTTCTCCCATTTAGGTCACCACAGAGTATTGAGTAGGTTTCCCTAGGCTGTAGAGTAGGTGTTCATTAGTTATCTATTGCATACATAGTGGTGTGAATACGTCAATCCCAATCTCCCAATTC
>TU9212_UTR_3
GTCCACCCACGTCTCCACAAATGGCACAATTCCGTTCCTCTTTCTGGCTGAGTAATATTCCATCGTATATATGCACCACATCGTCTTTATCCATTCCTCTGTTGATGGACATGCAGGTTGCTTCCATGTACTGGCTATTGTAAATGGTGTTGCAATGAACATTGGGAGCGTGTATCTTTTTGAATTACAGTTTTCTTGGGGTATATGCCCAGGAGTGGAATAATATGGCAGTTC
>TU8725_UTR_3
AAGGCAGATGGGCACTGGCTTCGGGAAAATGTACGGACAGACCAGTTCTTTCCTGTTGTTGTCTGAGTCTCCTCTACAGCCCCCTCTGTTAACTGACAGGATGGGGCTGTCCTGTAGGAAGAGCACGTGGCCTTGGCTTGGCTGAGTACGAATCACTGACTGAGAATCAGCATCTGGCAGCTGAGACCCTGGAGTCTCCAGACTTCGATGAGGAAGCACAGTTACAGTTCTCCCAACTCGCCTTCCATCGCCCGCACCATGACAT
>TU8725_UTR_5
AGGGTGACCGGAAGGTGGGAAGTTGAAGGAGGGCTGATGAATAGTGAAGACCGGCAGAAACATAGAAAATCTGAACAAGGCCAGCAGAAGGAAAAAGATGAAGGCAGAAACTAAGATTCCAAAAAGTTGCTTTGAGTACAATTGCACCATCCTGTACCAACTGGCTTTCTTTTAGTTGATGTCCTCTGATCAGTTCCTCTTCCAGCACAAACTAGAGAAAGCGAATCCCTCTGCTTTATTGGAGTCTTCTGATATAAATTACAGGTCTGCATC
>TU10921_UTR_3
GAAGGTCCCATAAGCCACTGCGTCTGACCTGCTCTGGGTTCCAAGGATGCAACTTCAGGACCCAGATGCCAAGTTTTGGGGAACAGAAAAGCTCCCTCTGTAGTGAAGAGGGGCGAGAGAACCCCCAAAGCAAAACAACTGCCCTACTGGGAGGCGTTGAGCCAACAAATGTTTTTAAATGCACAGTTTTAACGATGACTGCTTTCTGGCCCTGAAATGTCAGCTTCACTTGTTGGCACTGTGTGTGACGATCTATAAAAAGCCAAAAATGTCCGTCTCACGCAGCACCCCGTGGAGCCTTTTGGGAAATGACGAACGTGGCCTTTCAGCCCCTGCATGAAGGGCCCATGGCAGCTTTTCGTTTTGTATTTTTTGGCTGTAACGTGGCATATGAGATCT…
>TU10921_UTR_5
GTGTGTTTAAAGAGGAAGGTCAGCAGTGACTATACAGGGACCCCTCGGGACTATCCGGGTATACCTCCGCTCCTGTCTGTGAGCTACTAAGACCCCAGGATGCGTCAGGATCCCGGAGCGCCTTTAGGAATGTGGGTAGAGGTGAGACTTCTGGGCCGGTGTTTGTAACGGGCCTGGCACTTCAGGACAGGCAGAGAGAAGTGTCTAGACTCTCCGGGGATGATCACAGCCAGCAAGGGCATGACTGAGACAGTCCCTCTCATGAAAACGTACCAGGCCTCTGACCCGCCCGCTCATTACCTGCTGCTGTGCCTGCAGCCTCAGGGCAGGGCTGGGGGCCAATGGCCCCTGCAAGTCCTCCCGCCTTCTCTGTACAATTTTGGGGGCTGCTTCAAAATC…
>TU9914_UTR_3
ACCTTCTTCAGGTGCTGCTGTGTTGAGAGGGTTATGTGGGAAAATTTAAAGAGTGCATCAAAGTTGATCTTCCG
>TU9914_UTR_5
GCAGTGGGAAGGATGCTGGGGTTGGTGGCAATGCACAAGTCCAGAGCAAGGCCCAGGCCAACTCCTGTAAGGAAAGGAAATCCAGACAGACGTCCCAGTCTTTTTTGCTTAGTTTC
>TU10483_UTR_5
TGGGCAGCTGGTCAAAGTCAACGTTGAAGGGCACTCTCTGAAGCAACAGTCCCTGGTACAGTTGCTCTGTCATAACATCCTTTTTGATTACTTTCCCACTCAAGCGGTCTATGGCATCAACACCACCGTTCTGGTTGGACCGGAA
>TU10483_UTR_3
CCAGGATGGG
>TU10319_UTR_5
ATTTTGGTCTTCAGAATGGATCAAAAAACACTAATCACAATACAAAATGTTCATTGTAAGGTGAACATATAGAAGAATATGAAGTGGGAATCAACATCACCCTGAGTTGCCATCTCCAGAGACG
>TU10319_UTR_3
GACGTATCATGCCTGCCACGACTGTGTCAACTTCAGTAACCAGCACCTCATCCTCACCAGAAGGCTCTGAGCACAAGCTTTTTAATCTTTGATGGAGAAAAAAGATCTCTGATTTTTAGCCAAGTTGAGCGTTTTGGAATACATTTGCTGGCCATGTGAAATTACTTTGTATATTGCTTACTCATGCCTTTGGTTATTTTCCTGTTGGTGTATTTTATTTATAAGGACTTTAATCACCCCATGTCATTTTTTTCACTTTGTTTC
>TU9716_UTR_3
CGCTGGAGGCGGCACTCTCTCCCACATTAAATAGCACCTTTAGAAAATTCACATGAGTCCCCATCCACAAGGAAAAAAAAAAACAAAGAATAAAAAAAGACTTTGAACAAAAAGGAACATTTGCTGGCCTGAGGGGGGGGTGTTTCCACTTCCATAGCACCAGTGACTCCCTCCCCACCCCACCCCTTCACAGAGATGTAGCACCTTTGATATAAAACGAGG
>TU9716_UTR_5
GGTTTGGGTCATTTCCACATGCTTTATTCCAGCAATCAAAATAATTAAAAACATCTCAAATTATTATACACATACAAAATAGGTACAGAGTCTCTCGCTTCCTCCCACCCCTAGGGGGAAAAACTGCTTTGTGCTTTGGGAAATTGTGCTCTGAAACCCAGTGAGAGAAGATGCAGGACAGACTGAGAGAAAGGCCATGAAAATGGG
>TU9582_UTR_3
TGCTG
>TU9582_UTR_5
AGGGAGGAAGGTCATGTCCTGTGCCTTCGCGTATGACTTCAGCTTACATCCCATTGGCCGCAAATTAGTCGCTTCACTAGCAGAAAGAGAGGCCTTGGGAA
>TU8709_UTR_5
GAGGAGTTCAAAGACCCTCTGCTCCAGAACCCCCCAGTGTGGTTCAAGTCCTTCCTGTTCTGCGAGCTTGTGTTTCAGCTGCCTTTCTTTCCCATCGCAGCATATGCCTTCTTCAAAGGTAAATGGAGAAATCCCATTTTTGCTCTGGGACCAGGTCTCAGAAATCTTTGGGGAAAGTTCCACCAAGGAAGGGGAATGGTCTCTGGAGGATGTGTGAGGGTGATACAGGAGTGGGAACGGTCAGGATCGATCTTGTGAAGGGACACCAGTGTGGCTTAGGATAGTGTCTAGGGTCAGTGCGGCTGCAGGACTGCCTCAGTCAACTGGAAATCTCGCACACATGCCACCTGAGGCTACTTTACCGACTGAACTTCTTCCCTTTTATTGTTTTCCTAGCAT…
>TU8709_UTR_3
AAGAAATGCCCCCAGGTCCAGGGGAGAGGTGACCACTGGGCAGTTTCCTGTTGGACCCAGTACCAGGAACAGTGCTCAGAACCCATGCTTTCAGTAGAATCTGAACCATACCAGCAGCAACACACATGAGCAAGACCCTGGCAGGAGGCACACCAAACCCTCACCTTCCAAGGGCTTTGACACAGACTGACTGATCACCTGAGGACGGGCAGAGGGGTGTGGGCTAGGTGATAGGAAGTGGTGCCAAAGGTCTCCTCAGCATGTCCCCAGGTGCCACTGCAAGATTACTCTAAGCAGAACCAGACCAG
>TU8842_UTR_3
TATAGAACCTCTATACATGGAATTGTAATAAATGGTACTGTATTTTTAAGAATATATTAAACAAGACATGTTTATAAATAGGCTACCCAGTTCTTTAGCTAATTTTTTTTTATTTAGGGTATCTCCATCTTTTCACCCTTAGCTAAAACTCATTTATACACATAACCAATTTAATATCTTGCTAAGGTTTCATAAAAGAGGAATGATGGCATGACACGAATGACATTTTAAATGTGACACTTTTAAATAAGCAATTAAATGGTACAAATGTATCATAATTTTTATAAAAGAGAGGTATGTT
>TU8842_UTR_5
GGAGGGAGGAGGAAAATTAAGATAGTGAATCACAGAACAGTTGTTTACCTACTTATACAATTTAAGTCCATTATTTTAGACCTCAACTATTTAAAAGAACATGTATCTAGCCACACATATAATGAATCCCTTATTTATATTGATCCAAATAATTCATTATTTAACCAAGAACTGCTACCCTGTGCTCTAGTATGACAACTCTAACAAAGGAATTCAATTCTTCACCAAAGCTGAAGACTTTTAGCCTGTCATTCAGTCTTCC
>TU9131_UTR_3
GACCTGAGACCTCCTTGGGGTCGCTGAACACTGCCCTGCCACCCAGCCCAGGGCTCAGCCATCCCCACCTCTGCATGGCCGGGTGACCCTTGGCCTTAGTCTCTGCCCCTGCCGCCCGCACAC
>TU9131_UTR_5
AGGGGGGCTGAGCAGGGATCCCCCTTTCCTGGGAA
>TU9887_UTR_5
GGGGAGCTGGGGGAGCCTTACTAAGAAAGGGGGTGGATGTTGGACAGGGTGTCCCAGAG
>TU9887_UTR_3
GAAGCCTAAGGGGTAGGGCGCTGGAGCTGGTCTTGGAAGGGAGGGGAGGCAAAGAGTGGAGGGCAGCCGGGAGCAATGGTGGAGCAGGGGCGGGGACGGATGCTCCCCTCCATCCCACCCCCGT
>TU8687_UTR_3
CTTTAGAGTGGACAGCATCTTGTTAATAGTACTAGCAGCTAGTATCCATTGAGCATGGCCATGTTCCCACTGTCATCTGCCTCATCTTCACAGCAAAGCAGGGTTTTGTTTTGTTTTTTAATTTAATTGGAGGATAATTGCTTTACAATGTTGAATTGGTTTCTGCCATACATGTACATGAATCAACCTGAATCAACCAATGTTCCCCTTCCTCTTGAATCTCCCTCCTACATCCCACCCCATGCCACCCATCTAGGTGCAAACAAGTTTAATTTCACCCATTTTTAACTTGCTGTAGGTCATACATCTATTTCTCTTTTCTAAACAAAAGGAGACCCTCTACCCACATTCGGAAAGCTTGAGACAAATCTGAACTTGAGAGAGATGAATTAGAAGGAA…
>TU8687_UTR_5
CCCGAGTGAGTGAACAATGCCCCCAAGAAGCCATCCCACACACAGGGGGGCAGCCTGGGGACTAGGTCAAGAACCCAGGCTTTACATCAGACAGACTTGGCTTTGATCGCGGCTCTGCTGCTTACAGCTGGGGGCAAGCCACTTACTCCCTCTGAACCTCAGTGTCCCCATCTGTAAAATGGGCACAATCACAGCAGGTTTAAATATGGTGATACATTCAGTGTTCAACTACTGCTCTTAGCAGTAGAGACGGTTTGGCCTTGAGTCAGCCAGGATGATGGGCAGAGAAGGGAC
>TU8603_UTR_3
AGACTACTTTTAGAACAATTGAAAAAGGAAAAAACTAACCTACAAAAAAACCCCCACCCTTTATTCTTTAATTGTTGCTTTTACAGTGATATTGTGCATGCAAACCAGGA
>TU8603_UTR_5
GTTGGGGACTAAAGAAAGAACTCTATAGTTCCATCCAT
>TU9482_UTR_3
CCAGCAGAGTTTTAGAGCCGGCAGCAATGGCCAGAGCACCCCAGCCCAGGACAAGGTAAGACCTGATCTGGACCATGACCGTTCTGCATGGTAGAATGGATGAGCAG
>TU9482_UTR_3
CTGCCATCTTTATGTGTTTCAACTTCCATTCAGTCACATTATTTTAAACATTACACACCTAAGGCTTTCGATTTTCAGAGCATCTCAAGAGCAGAAAGTTTGCTCAGGACTCTACAGCCAGGACATAAAAAGGAACCCCTGGGGTCACTCTGCTATCTAGTCCACACATGAACCGAAATCATTCTCAG
>TU9482_UTR_5
CTGAGAATGATTTCGGTTCATGTGTGGACTAGATAGCAGAGTGACCCCAGGGGTTCCTTTTTATGTCCTGGCTGTAGAGTCCTGAGCAAACTTTCTGCTCTTGAGATGCTCTGAAAATCGAAAGCCTTAGGTGTGTAATGTTTAAAATAATGTGACTGAATGGAAGTTGAAACACATAAAG
>TU8339_UTR_3
CAGAAAATACACTAGGGGTTTACAGGGGTTGCCGAGGAAGAAAGAACTAAGAGTGACTGCAAGTGGGTTTCTTTGAGGAATGATGAAAACGTTCTGGAATTAGATGATGGCGATAGTTGTATAACTCTTTGAATATATTAAAACCACTGAATTGTATACCATCACCAAGTAGAAGGCATTTCACAGTAGGGGAAAGTTCTACATCCTAATTATTCCAAACATCCATGAGATCTTAGGTACATTTCTTTCCCTGTCTGGTTCTT
>TU8339_UTR_5
CCCCAAAAGAACTGAAAACACCTGGCCACACAAAAACTTAAATGTTAATGTTCATAGCAGCACTAGTCACAATAGGCAAAAAGTGGAACCAACCCAAAAGTCACTCAACAA
>TU8498_UTR_3
ACTGAACTGATGAGTGAAAAACCGTCTGATTCTGTGCTGAGCAGGAAGTTAAATGCCAATCAATTTTGACATGTTACATCAATGTTCTAATTCACAAATGTATCTCACAAGGCTTATCAATATACTGTCTGGACGCG
>TU8498_UTR_5
ATTGGGGGCAGGAGGAGAAGGGGATGACAGAGGATGAGATGGCTGGATGGCATTGCTGACTCAATGGACGTGAGTTTGACTGAACTCCGGGAATGGCATCACCAACTTG
>TU10220_UTR_5
GTCTGGAAATTCTTTTCCAAAATGCACATGACATTTTGGTATGGGGCTTGGTCATTCCAGAGATTTTTATCCTGTGACCTTGGTAC
>TU10220_UTR_3
GATCATTGTTGCTACTGAGTCATTGAGACCCCGAGAACTGTAGTCCACCAGGCTCCTCTGTCCATGGGATTTTCCAGGCAAGAATACTTGAGTGGGTTGCCATTTCCTTCTCCAGGGGAT
>TU10173_UTR_3
ACCAGCAGCAGCCCAGGAAACAACGGCTGCTGGAAGCTGGACCTCGGCCACCCTCTTTCCCCATCACGGCAGCACCCGTTTGCTGATACAGGTAAGGTGGTGCTCCCTGCTTCCCTCTTGCCAGAGTGGAAAGGGCTTGGGATAGATTGTCAATCAACACTTGAGTTCTTGTTCTTTCTCTCCCTGTCTCCTCATAAGCCCAGGGGCTGGAGTTGCTACAAAATTTCCACCG
>TU10173_UTR_5
GGGAATTCCCTGCAGGTCCAGTAGGGAGTAGTAGATTCCCTGCTGTGACCCGAGCTTAATTCCTGGTTGAGGAGCTAAGATCCCCAACCAGGGAGTCTTCAGCATTTGTGGCCTCAACTGTCTTGTCCCTTGAATGCATGCGTGCATGCTCAGTCATGTCTGACTATTTGGGACCCCATGCACTATACCCCGCCAGACTCCTCTGTCCTTGGGATTTCCCAGGCAAGAACACTGGAGTGGGGTGTCATTTCATTCTCCAGGGGATCTTCCTGACTCAGGAATTGGCTCCCACTTTGGCAGGCAGATCCCTAAACA
>TU10173_UTR_3
GGATCTGCCTGCCAAAGTGGGAGCCAATTCCTGAGTCAGGAAGATCCCCTGGAGAATGAAATGACACCCCACTCCAGTGTTCTTGCCTGGGAAATCCCAAGGACAGAGGAGTCTGGCGGGGTATAGTGCATGGGGTCCCAAATAGTCAGACATGACTGAGCATGCACGCATGCATTCAAGGGACAAGACAGTTGAGGCCACAAATGCTGAAGACTCCCTGGTTGGGGATCTTAGCTCCTCAACCAGGAATTAAGCTCGGGTCACAGCAGGGAATCTACTACTCCCTACTGGACCTGCAGGGAATTCCC
>TU9298_UTR_5
GAGAA
>TU9298_UTR_3
TTAACACGTATAAACAAACCCG
>TU9135_UTR_5
CAACAGCCTGGACAGTGGGTGGTGTGTCCAGGGTCATCTGTAATCTCCCACACTGGGCCAAGTTCATGTATTACCTCCTGGATTCAAGTTAAGCAGCTGGGGGCAAGGAGTGTTCCCACATTACAGATAAGGAAACAGACCTAGCATGAATCCAGGTTCACAGTCTCCCCGTCTGCACCTTCACCTCAGCACCTCCCAATCCCCTCAGCTGTTGACCTAAACATTCTCTATCCTTCTTCCTTTCTCTGTCTCCTCTCCTTTATCATTCATCTCATTTAATAGCTTTCCAGGTCCCCTGACTAGAAAACAGGCCACCTCCCCTTAATCAGAGTGT
>TU9135_UTR_3
TGTTTGTTTCTGACGACAAAGTGAATCAGCCATGTGCATACACATACCCCCCTCCTCCCGAGGGCCACCCTTCCCACCGCCCACCCCAACAAAGCTTGACAATGCCGCACATGCTCACTGTCTCTGCTGCTCAGCCCCCATTTGCTGTGGAACACAGTCGCCCGGCTTCTGCC
>TU8925_UTR_3
ACTTACTTTACAAGAAAAATCCCATCGGAATTTCC
>TU8925_UTR_5
CTGCTGTAAGGATCCT
>TU8867_UTR_5
GGCTTATTGAACTG
>TU8867_UTR_3
CTTGTTCAGGGACAGTG
>TU8345_UTR_3
ACTGAACTATTGTATGTCTATTACACTAAAATAAAGC
>TU8345_UTR_5
GCGGGAGGAGAAGGGGACAACGGAGG
>TU10642_UTR_5
GACTTTTCAGAACCTGACGTCTCAGCAAAGCCCCCCAACCCCACCCCAAGCGTGTAATCTGAGGGGAGGACCTTGCTTCTCGGACAGGGACCCTGGTAAGAGCTTCCTGTCCTGGAAGA
>TU10642_UTR_3
ATGTTATTTTTTAAGCAGAGAGAAATGCATATATTTTAAATGGAATTTATTCTATCTATAACTGCCTATGAGGACACAGTGGGGGAGGGGCTTCAGACCACAGGGAGAGCACCCACTGCCCGCCTGGGGATGCAAGCCTGACATGCCTGGCCCAGGCCCCAGCTCTGTAAGCATTTAACCTCTTCCCCCAACTAACACCAATAAAAGTGTCATTCCACAAGATCGTGCTGTGTGTGTTTGGATGTGCGCCGTAAACCTCTGAGCCCAGGGGTCGCGCCTGAGCCCGACCTGAGTGGCCCCCCACAATGTAGAGGGTGGGGAGAAGGCCTGGGCCCCCCCAACTCACCTTCAGGGAGGGGATCCCTCACTGGCCCGACCCTTGGGTG
>TU8214_UTR_5
GCCAAGTCTGTGGTTTCCCAGCCTTGCCTGCCTCTGGGCTCGCTATCAGACTAGCCATCTGCCTAGTACATCCTGTGCCCCTGCAGTTCCTTGATCACCAGGGTCCTTCTCAGCTTCTGGACACATTAATCCCACCCACCTGTCCTTTGACAAGTGCCCGAGGGCCTTCAGGCCTCAGCCAGGACCCACGCCAGCCTAG
>TU8214_UTR_3
CCCTCGGTGCTCGTGGTAACACGTGATCTGAGCTGTGTTGCTTGTACGCTTCTTCTATGCTGATAAACTCGGAACTGGATTGGGATTGAACGTGGGCTGCCATCCGGTATCCTTCAAGAATGTGATAGTACACCTCCTCCCCCACAGTATCAGTTTTCTTATTGAATTTTGGAAGCAATGGCGATTGATTAAGTTGCACTGGAGCTTGCCCTGAGAGGAAAGGGTTGATGATCCATTTAGGTCTGAGTTGCTTGCTTTTCCCCTCCTGATTTCCTTGGCCACCTTTTCAATTACCAACTGTATTTAGCTTGGTTTGCTGGCCGTAACTCATTTCCCCTTCCTCCAGGATCTGCAGGGAAGTTGTAATGCAATGTTGGAATAGTGGCATCTAATTATCAT…
>TU9619_UTR_5
CAGGCCTGAAAGTGCCAGGTTCCCAACAGACTTAGAGAAAGTACTTTGGAAGGGAGTGACAAGAGGGCTTCCTGGGTGGTCCAGTGATTAGGAATCTACCTTGTA
>TU9619_UTR_3
CGAGAGAAAATTA
>TU9768_UTR_5
GGGTTATTTCCATTTGTTCAGTCTCTCAGGTAGAGAAA
>TU9768_UTR_3
AGTTAGAGTAATGAGTCAAGGTTCCAGTTTCTCAAGCTCATGCTTCCTCAACTCCGTCTCCACCTCAAAGTAACGGCCAGGATACTCTTGTTAACTAGTTAAGACAGGTGAAGAGAAATC
>TU10806_UTR_5
ACTCTCTTGGCAAGGTGAATGGAAAATAAAACTGCAGAATGAAAGACTGCTTAAAAGAGCAGAGTCCCTAATCCTCTGCCAGCAACGGGCTAATTTGTATTTCTGGAACTAGCAGAAAGGATGTCAGCTGAAACCCATGTCGGAGTCACCTTGCAGCAAATGTTCCACTGCACATGTGCCGTCAGGGGGGAGCGGGATGAGTTTAGGCTTCCTGGAGTGAAGGATCCTGCAAGAACTGCAAGTATCCTATTCCTGACCGTCAGCCTCACCACATATGCTCTTTCATTCTGGCTGAGCTGAAGAAGGAAAGAAAACAGGGCCTGGCCTGCCCATTAAGATCTCACTCTGGCCCCGAGGGAAGGCAGTTAGCACCCATCCAGCTGTAAACGCTTGTTGAAT…
>TU10806_UTR_3
CCTTGCTTCCTGACTGTCCACCCATCCTGAACGATGATGTCATGTATTTTTCTAATCTTATGCAGTTCCCAGCCTTGAAAGATTTACCTTTAGCCACGTCAGTCCAAATCTCCAAGCTCCAAATAGCTTACTTTGACTTACATCAAAATGTACATCTAACAAATTCAGTTTCTGTAATCAACAAGTTTGGAGGTGGTCTCTTCAGGAGTTGACAGCGGACAGAGGAAAGGTGTGTTTGGCTCCTTAGAGATACCAAGCTGACTTGGCTCCACCGCCTGAGAAGCCCACCGCTCAGTATTCTGCTGCGTGTCGTTTTGTTATAAACTGCTTCTGTCTACTTTATGCCAACACCACACTTCCAGAGCTACACTTTCCTAAATATCACCTGGGACTCGGCAT…
>TU8251_UTR_3
CCTTGCTTGGCATCTGGGGAGGGCACAACTGAGCCGCACTTAGCTCTTTGTCAGCTGATGTGAATGCGTTTACTTCTCTTCACACGTCTGCCTCCCCAGGAAGAAAACCAGCTTACTCTTCCCAGTATATACAGGGTACTAAGTGAGAGGCAGAAAGGTGGGGGCACTTCCTGAAGATCTGGACCCCAAAACTCTCCCCATTTGATGCCCTAGAGACTTTATATTCAACATTTAAAACTTC
>TU8251_UTR_5
GCGGCCAAGGCCCCTGGGCCTGTCACCTCTCCCCACACTGCCTGGACCTGGCCCACCAGCAGGCTTGCTGGCCCTTGGGGTTCCAGGCTAGGGCCCTCACATTCCAGCTACCCGGTCTGCACTGCCCTTGACTTGCTCCTGCCTCGCATCCTAGCTGAGAGGTGTTCCCTGATTCCTGCGACTGGTTTCTGTTCGTCATCGCGTGCCTGTGAAGCATCTCGCGAGTCTGTCACGAGTAATCCCACACCTGTGTGATGCTGATGA
>TU8708_UTR_3
AAATACTCTGCTAAATACAGATAACTTACAATAACTTTAACAGTTAATTGTCCAT
>TU8708_UTR_5
GGGCTCTTTTGATACTAAACACGTTTCTCATTCAAGTGAATTGAAATGCTTCAGTTGGGTTGATTCTCAGGAGCCTCGTAAAAAGAAAACAAAGATATTGCACCATCTTTGTTTAGTAATTCA
>TU9316_UTR_3
CTAGTAAAAGGTAAAGCTGGATTTGAACCCAGGCAATCTGACTCCAGATCCTGGGCTCTTATATGCCGTCCCCTGCTGCCCTTCTGAAGCTTGTGGTGGGCTTCTCCGTGCATCCCCC
>TU9316_UTR_5
GCACTGAGCCCCTTCTTGGGGCTTGGTTAATAATGACAGCAGGAAACACCTATTGAACACTTACTATGTACTAGGCACTGTTCTTAATGCTTTTACGT
>TU9143_UTR_3
CGGCTCCAACTGCTACGAGTGCACTGCCAAGTTCGGAGTCACAACGCGCAAACATCACTGGTAAGACCCACCCCCA
>TU9143_UTR_5
GCTCTTCATCTTGCTGTCATGCATGGCCGACTCAACAATATCCGGGTCCTCCTGACAGAGTGCACCGTGGATGCTGAAGCCTTTAATCTACGGTGAGTGTGTGTGGTTCAGAGCAGAGGCCAGGACTCCACGTCCCCTGGTGTACCCCTCCGAGCTGGTGGTCATGGGCATCTTACATGATCCCCAGGTGCCCAATGCAGAACTGGTCACTAGGGCCCTTGACCAGCCTTTAGTGCCCTGGAACTTTTCTTTTTGAAAATACATTTTAGGAAAACTTTTATGACTGTTGTGTCCTTTAGATTTATCCAGCATCACAAGAGTTCAGACAGTCCCATTTCTTTTATGC
>TU9355_UTR_5
GGGCGCACGTGGATCTGGGTGCTGGCACTGGGCTGAAGGGCCCCAGACACCACAACCCAGCCAATGGGCGCAGGACGCCTTGCACAGTAAATAATGGAAGGGAGTGGAGGGGAAGTAAGCTGCCCCTATTCGGGGAAAATACCTGGGCCACAGTAGGTATTTAAGAGAGGCCTACTCCCTGAACTGACCTGCCCTGCACAACAGGACACCCTGGCCTCGCCAGACCTTGGGCAGAAAGTATGCAGACCTTAGGAGATGGGCCAAGCTGGATGAGATGACTGGTCCTTGGGAGGAGAGGGACAGACAGAAACCCAGCTTGGCCTTTCCTAGGTTCCCCTCACCAGCCTTGTCGTCATCATAAAGCCATATCCAATCCCTTCCTCTGATACTTCAAATCCT…
>TU9355_UTR_3
ATATAGCTAGGGGAGGAGGAGGGACGTCAGCAATAGAGCAGGGGCTGGAAATTATCATTTATTTTTAAGAGGCAAGGAGCAGAACCCTGAATCCTAATTTGGGGGAATAAAGTGCCAGTTTGAGCTGCAAAGAGCTGCAGTTACACAGACCCCCTTCAATCAAGACTGAGGTGTAGTTCCTGTAGGGCTCCCTGGAAATGTGGGTGGCAAGTGAAGAGGTTGATGCTGACGCAATCAGCTGTGGGTGCACACCCCTCACTGTCACGTGGCCTAAGCTCTCCTTAACAGTGGTGTTCCCCATGAGGGGTGGGGGTGGCAGAGCAAGGGTCTGTGGAAAAGCTAGAGGCAGGAAGGTTACAGAATAACCCAGAAAAAAAACAAAGCAAGAAGTCACTGGAA…
>TU8798_UTR_3
AGCGGCTTCTTCAAGGACACACAGCTGCCCAGGGCAGGAAGGTCGAGGTCCTGTACCTCACTTTGTCTTCTCTGTCCTCTAATCTTTTACTCCTTATTCCTTCTCTGACCTTTGGAGCTTCGTAACCCTTCCCCCTCC
>TU8798_UTR_5
GTGAGTTGGAGATAAAAGGCAAAGCCACAGGAGTCCTAGTCCTTCCTTAATCTCCTCCTGGTTCCCAGGCCTGCAGGTTCACTGAATTAAGAGCTTGCATGAAAATCCCATAGACTGAGGAGCCTGGCGGGTTACAATCCATGAGTTATCATTGCAAAGAGCTGGACACGACTGAGCGTGC
>TU10010_UTR_3
TGGGGCCCCAGAATCATCTTTTTAACCAGCTTCCTGGTTAAAAAGGGATGCAGGTGGCTCACAATTGGCTTTGAGAAATCAGGATCCAGGCCAACCCCACAGGCTCCCTCCTCCTCACCAGCTTATGTGGGAGAACTTAGCCCTGAGTCTGAGGATGGAAGGAAGGGAGGAGAAGGTGGCGTCTGGAAGGGGAATTAGAAGGGACCTGTGACTGGGCACCGAGGCCCAGGGGACCCCCCATAGCAGACACAAACTTCGACCAGACCCTCTGAGCCCTGCCTGACCCCTCGAAGGTCCAGCGGCTGTATGTTTTGCCCAAGGATGTGGCCATCTTGGAGAGGTCCCAGTTTCCAGCTGGAACTGTGAGGCCACCGCATCAGGCCCCAGCGCTGACGAAGC…
>TU10010_UTR_5
GGTGGTGTCATCTGCGTATCTGAGGTTAAAGGAGGGGGAATATGGGATCTCTTGATCTTTTGCTCCAACAAGGTTTAGTCCCTCTTTGTTCTTGCCAAGACTGCTATCTTGGCAAGTGTCCACATGAGACAAATCCTGGCTATTTACCCTGTTTCTGTTGTTACTTCCATTTCAGAGCACAAACAGGAGTCTGATTATAAATGCCTAACCTGGAGCCCACTTCTCTCCTGTCTCAGGAAATGCAAACAGGAAACTAGTTGAAAGTGTCCGGCCTGAGGCCCATCTTTTTCTCGTCCCCAAGAAATCTAAATAGGAGGAGGCCAGTTGTAAATGCCTAGCCTGGAGCCCATCTTCCTCCTACCTCAAGATCGGATAGACAACCACTCCTGGCCAGTCTTG…
>TU10010_UTR_3
GTACCAGTGGGCTGGTTGAGCTCTCAGGTCCCTCCAGCTTAGAGAGTCAACATTTGGTGTGTGGAGTCTCTCCCTTCCCCCTATAGGGCCTGCTCTTCCCACCACACCATGGCCCAGCTGGAGGCTTTCCTGGACCTGCCTGAGTCCAGGCTCAGGTCAAGTGCACATCAGAAAGGCCAAGCCCAAGACTGGCCAGGAGTGGTTGTCTATCCGATCTTGAGGTAGGAGGAAGATGGGCTCCAGGCTAGGCATTTACAACTGGCCTCCTCCTATTTAGATTTCTTGGGGACGAGAAAAAGATGGGCCTCAGGCCGGACACTTTCAACTAGTTTCCTGTTTGCATTTCCTGAGACAGGAGAGAAGTGGGCTCCAGGTTAGGCATTTATAATCAGACTCCTG…
>TU9104_UTR_5
CTTTTGTAAAATGAAATTATGTGAAGGGGGGAAAGTTCTGGCATGCTTGACCAGCAAGAGCCTCACACGAGTCTTGACCTCAACTAACTTGGCCTGGGGTGCTGGGTCTACTTCCCATCCTAGTTTTCCTTCCTGTTTCTTCACTCCTCTCCCCAACCCCTCCCCAACCTGCTGTTCCTGCTGCTTAATTCTGAAACCCCCCAGAAACGGTTCAGGCTACCCTCACAGTCCAGGCGAGAGACGCAGAAGGCCACTAAGGTGGTGGCACCAGGGTTGGAAGAAGAGGCTGGGCTGGAATTGGGAGGATCTTTCTCAGGTGGAAGATTTTTAGACCCTAGTGGTGAAGGAGAGGGAGGAGCAGAGATTTCTATTCTGGACAGCGGGCTCAATGTGGTGGAG…
>TU9104_UTR_3
GAACACTTTAAGAGGTGGGAGGCAGCAACCAGACTTCAGTGGCTGAAATAAATGAGTTAGGAGAGTGGAGGCAGCAAATATTTAGGTAAGTTCTAGCAGCTGGTGGTAGGAGAGGCCACAAACTGACGGTTGACCAGGTTTCTGTAGAATACTGAATTTGTTGTAAAGATTTACCGTCAAGTAAACTTCTTATAGCTCCTCTCGACCGCGCTTAGTGAGCCGGCTCGCAGCCGCCTGCACCAGACTTCAGCAATACGTGAACCGTGAACTCCCTAATGTTCAAGCTGGTTTTAGAAAAGGCAGAGGAACCAGAGATCAAACTGCCAACATCTGCTGGATCATGGAAAAAGCAAAAGAGTTCCAGTGCTTTATTGACTATGCCA
>TU8530_UTR_3
TGGACCACGGTCACAAGTCGACCTTTGCAACAAGAGACGTCTCCCGGTTTCACAGAATCTCCACGGCAGAGACATTTTCAGAAACGCTGTGTGCACTATTCTTCTGTCACTGTGGTCCATATTGATGACAATGCTCACCTGTTAACTAGATAGGTTTCCATTTCTAGATGTATTGCAGAACGCCTGAGATAAAACTCGTAAGTATAATTACTGCTGACCTTAGCAAGTACGGTTGGTTTAGTCACCTCATGGGAAGTGCCAGAGGACAAATACAGCAGGCATCAACGAAAAGCTTTTGCTGC
>TU8530_UTR_5
ATTCGATTTTGCTACATCTTACATCTTTTACTTCCACCCTCCCCACGAAAGGTAGAGAACATTCTCATTCCTGAGCTGTTGGGGCTTCTGCTTTACCTGGCTGCATGCCAGGATGCAGACAAGGGTTGCTGAGATAAATCTGTTTTTTCTCATCTGTTGCGG
>TU9009_UTR_3
ATACATCAGTAGGAGAGTGGATAGGGGTACATGGCAGAAGGATGTTATTATTCAGTCAGATGCACCTGACACCCTGTTACTGGAGAAGCAGGGA
>TU9009_UTR_5
TCATGAAAGGTTTAATTAGGAGTCAGGCTACCTACTGAGGGGTTTAGATTCATCACCTGGGACAGAAGTCCCCAAAGAACAAGATATCACATGACATATGACTATCTCGCACATCATGCGAAACGCTGGGCTGGAGGAAGCATGCACATC
>TU9009_UTR_3
CCTGACTCCTAATTAAACCTTTCATGA
>TU10888_UTR_5
CATCTTTTTAAGTAGGCAGGTGGCTAAATGGTAAAGATTTTTTCTGCCGATGCAGGAGACACAGGTTTGATCCCTGGGTCGGGAAGATCCCCTGGAGAAGGGCATGGCAGCCCACTCCAGGATTCTTGCCTGGGAAAGCCCATGGACAGAGGAGCCTGGCGGGCTGCATAGGATCACAAGAGTTGGGCAAGACTAAACA
>TU10888_UTR_3
GAAACTGAACGTTAAAGTCGAGGAAAGTTTTTTAAAAACACATCTTACAATTTTGAATCACAACAAACTGTGGAAAATTCTGAAAGAGATGGGAATACCAGACCACCTGACCTGCCTCTTGAGAAATCTGTATGCAGATCAGGAAGCAACAGTTAGAACTGGACATGGAACAACAGACTGGTTCCAAATTGGGAAAGGGGTACGTCAAGGCTGTATATTGTCACCCTGCTTATTTAACTTATATGCAGAGTACATCATGAAAACACTGGGCTGGAAGAAGCACAAGCTGGAATCAAGACTGGGGGGAGAAATATCAATAACATCAGATATGCAGATGAC
>TU10634_UTR_3
CAACAAGCCCCTGTCCC
>TU10634_UTR_5
CTG
>TU10848_UTR_5
TTGTTATATACGGTCACTAGCCTCTGTTGTTGTTTAGTTGCTAAGGGTGTCCGATTTTTCTGACCCCATGGGCTGTAGCCAGCCAGGCCCCTCTGTCC
>TU10848_UTR_3
ACGGACAAGGAAGCTGCAGTTCAGCATGCACTTAAGAACTTTAGCCAAAGCCCGCAGACTAACACAGGCTAGAACTCGGGCTCGAACCAAGGTCCTTTAGGCTGGGGGTCTAAAGTTCAGTCTAGAAACCGCTTCTGTCGTGGCCCCCGGGGGGAAGGAGGCGGCTCCACGCAGACCCGGTAGCGCCGAACAGCACAGTGTGTTCCGCAGTCGTTTTATGGTAGGACTGCCTGTTCTGGAATCCAGAGAGCAGCCAAG
>TU8284_UTR_3
TATACGATAGCACAATTCACTGGCCAAACA
>TU8284_UTR_5
GGCGGGGGGAGCATGCCTCGAGCCCCTGGCCTGAGGGTGCTTTCCATGCTAGTTACCCTGAATCAGTTCTCAATGGGCTGTCTCCTGGCAGGTTACCTCCAGGCTCATTTTAAGGGGCAGAAATGCTGCCAAGGCCAGGGTCAGGTCAGGAAGAGGGAATGGGATGTCCCTCAAGGCTGCTCAGCTAGGGTGTGTGTGTCTGTGTGCGTGTGGAGGGAGGGAGGAAGAGGTCTCAGTAGGTACTGCTGAATGAATAGTGCTGAGATTTAAAAACGACGTTATAACTCCTGTCCCCAAAGAGGACAATGTCTTGCAAACACCCTGGCATTTTTGTAGCAGAAGCTGTGAGCATTAAGTGGCCTTGGGCAAGCCCTGCACCAAGCAGCAGTTTGGGAACTC
>TU8284_UTR_3
TGCTCACAGCTTCTGCTACAAAAATGCCAGGGTGTTTGCAAGACATTGTCCTCTTTGGGGACAGGAGTTATAACGTCGTTTTTAAATCTCAGCACTATTCATTCAGCAGTACCTACTGAGACCTCTTCCTCCCTCCCTCCACACGCACACAGACACACACACCCTAGCTGAGCAGCCTTGAGGGACATCCCATTCCCTCTTCCTGACCTGACCCTGGCCTTGGCAGCATTTCTGCCCCTTAAAATGAGCCTGGAGGTAACCTGCCAGGAGACAGCCCATTGAGAACTGATTCAGGGTAACTAGCATGGAAAGCACCCTCAGGCCAGGGGCTCGAGGCATGCTCCCCCCGCC
>TU8544_UTR_5
GAAACTCCAGTACTCTGGCCACCTC
>TU8544_UTR_3
ACTCCGGGAGTTGGTGATGGACAGGGAGGCCTGGCGTGCTGCGATTCATGGGGTCGCAAAGAGTCGGACACAACTGAGCCACTGAACTGAATGGTTACACAATAGCAC
>TU9735_UTR_3
TCATTTCTTGGGTCCTCCTGAAACCTACACATAAAACATAAATGATGAACATTAAATAGCAAAC
>TU9735_UTR_5
GGAAGTGGGACAGAGTCTGAGGTATTTATTTTCCTCCCCAGCAGCGAAGGAGGGGGTTGGAGGTTGCAAGTATGTTTTAGC
>TU10393_UTR_5
GAGACCCTGGTCCTCAATGACCTTGGTTATCTGTCTGCCTTGCTT
>TU10393_UTR_3
ACC
>TU9257_UTR_5
GGAGAAGCTGAGCAGCCCACACCCACGGACAATAGGGTGGAGGATTGTGAATACAGATCAGGG
>TU9257_UTR_3
AACCACAGAGGTTGTCTAGGGGAAGAACAGCCCTGACCCCCAGACC
>TU10597_UTR_5
GAAGGATTGTTTACCAAACACAATTCTAATCTCTTCTCTTATGTATTTTTGTGCACTAGGCGCAGTTGTGTAGCAGTTGAGTAATGCTGGTTAGCTGTTAAGGTGGCGTGTTGCAGTGCAGAGTGCTTGGCTGTTTCCTGTTTTCTCCTGATTGCTCCTGTGTAAAGATGCCTTGTCGTGCAGAAACAAATGGCTGTCCAGTTTATTAAAATGCCTGACAACTGCACTTCCAGTCACCCGGGCCTTGCATATAAATA
>TU10597_UTR_3
TTTTGTAAGTACTTATAACATGGTGTATCTTTTTGCTCATGAATATTCTGTACTATAGCCACTGTTTCTGTAGTTTAATTAAAACGTTTTCTTGGTGTTAGCTTTTCTCAGAATATGTGTTGATCTTTTTTCCCCTCATTTATTTGAAAGACCTGTGCAATTATCTTGTGAATGTTACTGACTGTATAGAATGAAAGTGAATGTTTGGTAGTTGATTCCACCCCCCCCCCC
>TU10980_UTR_5
GTGCTGCGGTTCATGGGGTTGCAAGGAGTTGGACACGACCGAGCGACTGAACTGAGCGG
>TU10980_UTR_3
GTCACACAGCAGATTTTTACAGATAGTTTGACCACGTTTGTTCTGCGTGAGGCTGG
>TU9896_UTR_5
CATGAATTTGCTGGGGAAACTTCTTCTTTTTAAGACTTTTTTCAGGCACATTTTGACTCCTCGTGTGGGGAGCCCAGGCATCAGTGACGCCTCTTGTTTTTCTGG
>TU9896_UTR_3
GAGAGAAACACTCAACTGTTCACTTTCCACCCCGGCCCCCACTTTCTCCCTGTAGCCAAACTTCAC
>TU10919_UTR_5
TGTGCCACACAGCATCAGGCAGCG
>TU10919_UTR_3
AAACACCCCATGCCAAACAATATGCCTTTGTTAAAAAAAAACTGTATGTGTAATCATGTAAGCTGGTGGCCAGACAATTTGGTTCCATGAGTGACTTTCAAGCTTTCCTTGACCACAGCCCACAATAAGAAATACAGGTTACAACATTACCCAATATGTATCTATCTATCTATATGCACGCACAGATATATTTATAATATACATTGTTTTTTAGTCACTCAGTGGTGTCCCCTGACCCTTTTTGACCCCATGGACCCACCAGGCTCC
>TU10639_UTR_5
CTGTGTGGCCTGCAGAG
>TU10639_UTR_3
GAAAGGGGCATATGGTGTGGTGGCTGCGAGATGAGCAGAAAGAAAACAGTCCCTCCACCTCTTAAAACACTTTAAACTCAGGGC
>TU10211_UTR_5
CCTGAAAACAATATGCTAAGTGAAATAAGATAGACATGATTCCACTTAAATGGGGGTACCCAGAAGAGCCAAATTCCTAGAGACATGAAGTAGG
>TU10211_UTR_3
CTGTAAGATGGTAAACTTCATGTTGTGTGTATTTTGCCACAATAAAAGTGAAAAAAAATTTTTTTTAAATTCCATATGCCACCTTACAGTGTTATCTAACTGTTCCACATGGTATTTGTGTTACCTACACACTGCTTCATGAGTGGACCTCCGTCTGACCCAGGCACTGTTTTCCCTGCTGAGAACGTAAGAAACTGCCCCCAAGAATTGT
>TU10608_UTR_3
TCTCTGCCCAGAAGCTGCCAGGACCCCTCGGTGGGCAGAACCGAAGCCTCATACGTGCCTCTGGGCCCCACTGTACACATTATAAGATATGTATGTATATATATATATATTTATATAGGTTGTATATAGAATATATCTGTATATGCAATAGACGTGTGCATGGTACTCTAGATAAGTGATGCGGAGACCAGACCAGCGTGTGGCCAGGCAGATAGAAACAGGACTCTCCGTTCCTCAAGTGACTCACAGACCTGTCCCTGATCCCCGCTGGTCTCTAACAGTGAGTAGAAAAGCTAAGAAGGGTGTGCCCGGCTCTTCAAGGAGGGAGGGTCCCCCATCCCCACAGGCCACCCGCTTTGGCGCCCTTGGAGTCGGCATCCGGGTAGCCGGTGTCACCTC…
>TU10608_UTR_5
CGGGAAGAACGAGTCTGTTTAATGACACGGCTGGGTCTGGTTACAAATGCCAGAAACTACAAAAGGAGGACAGGCAGTCACACGGACGGCTGCACGAAGACGGGACAGGAGGAGGCGGGCAGGGAAACCACAGCAGTGAAGCATCCTTGAGGACGACACGCACAACCCAGGGGCACACATGGGTGGGGGAATCCCCAGCAATGCCGACCTGGATGG
>TU9545_UTR_3
GGAGCTGAGCAGGTATATGCTGTGGCCAGAGCAGGGCTGTAAGCCATCTTGAGCTTGTTTTCTACGGAAGGCCCATGCTTGGCAGCACCAGGGAGAGAACTGGGCATGAGAGACTGTGGGGAGTGGCCTGGTGGGGGGCAGGTTGGCCCCCATGTACCTCTTTTAGCAGGCTGGCCTGGAGCCCA
>TU9545_UTR_3
GTCCTGTCCTCCCTTCAGGCCCTCCCCATGCCCTGGACACACTCGGCCCCCACATGGCACTCCTGCCTCATCCTCACGTCCAGAGGTCCTGAGGGCAGAGCCTGGGAGAGGCCTCTCCCCCTGGACACGGCACCTCTCCATCCC
>TU9545_UTR_5
GGG
>TU9233_UTR_3
GCACCGTGGCGCCCAGTCCACTGCGGCTTATCACGGGCACGTGCAGCTCTGGGTACTTTCTTTTCACTTGCTCTGAGCCTCATGACTCCGACCCTGTAAGTATCATCGCTCCCACTTGGCAGATCAGGAAAC
>TU9233_UTR_3
CCTTGGATCTGTCTGAACATCTACCTGCATGAAATTTTGTAACAGAAGAGATTAACTTCTGTAGGTGCTGAGCACCTAACCTCCCTCCCCAGGGCAGGGAGGTTTCACAGCAAAGAAGTGCTAAGTGCCTGTCCCCAC
>TU9233_UTR_5
GTGGGGACAGGCACTTAGCACTTCTTTGCTGTGAAACCTCCCTGCCCTGGGGAGGGAGGTTAGGTGCTCAGCACCTACAGAAGTTAATCTCTTCTGTTACAAAATTTCATGCAGGTAG
>TU9399_UTR_3
GTACCAGAGGCCTTGGGGCAGCTCCCAGCACCCCTAGCTTGGACTGCGGGGGCCCCTCCCACTCTACCACCAGGACCTGCCTCTCACCCTGCTTTGCTCAGGACAGAAGCCAAGCTGCAGGTGAATCCAGGGGGCAGCCCCCTCATCCTCCTTCCTTCCAT
>TU9399_UTR_5
TATATTCATATATAATAACCATAATATATTAGTATGCATTGGAAAGGAACACTGACCCAAACAATGTC
>TU10536_UTR_5
CAGGCTTAGATGGCTCACTGCCTCATTTCTCTTCCCTCCCCACTGAGATGTCTGAAGGGGGCCTCGTGCTCGGTGTGGCACAGAGGAACCCCCAGATGTCCCCGTTCTAGGAAGCAGC
>TU10536_UTR_3
C
>TU9625_UTR_5
AAAGAAATGCCAAAGAATGTTCAAACTACCGCATAAGTGCACTCATCTCACACGCTAGCAATGCTCAAAATTCTCCAAGCTAGGCTTCAATAATACATGAACAGAGAAATTCCATAGGTTCAAGCTGGATTTTAAAAAGGCAGAGGAACCAGAGATCAAATTGCCAACATCCCTTTGATCACAGAAAAAGCAAGAGAATTCCAGAAAAGTATCTGCTTCATGGACTATGGCTGAAGCCTTTGACTGTGTGGATCACAACAAACTGGAGAATGAGAGATGGGAATACCAGAGCACCTTACCTGCCCACTGAGAAATCTGT
>TU9625_UTR_3
CTTCTATGTAGAGTACATCATGAGAAATGCTGGGCTGGATGAAGCACAAGCTGGAATCAGGATTGCCAGGAGAAATATTAGTAACCTCAGATATGCAGATGACACCACTCTTATGGCAGAAAGTGAAGAGGAACTAAAGAGCCAGTTGATGAAGGTTAAAGAAGAGTGAAAAAACTGGCTTAAAACTCAACATTCAAAAAATGAAGATCATGGCATCCGGTCCCGTCACCTC
>TU9752_UTR_5
TGGCCTCCAACCATCCATTA
>TU9752_UTR_3
AACTAGAATATGGACTCCCTGCCAGCCCAATG
>TU10693_UTR_5
TCACTGGGCTGGGGAGGAATGCGTGACAGAGGGAGGAAACGATTGGGTTTTTTTCTGTGAAACAAAACCACTCACCTACAGGA
>TU10693_UTR_3
AGTTACAACGTGAAGACAATACAGCTTTTTTCAGGTCCCCAGCTAAATCTTGTCGAGACGACAGAAAAAGCTTCCCCA
>TU9756_UTR_5
GGAGGCTGGGCCCTGCCCAGATAGGAGATAAAAAACCACATATTCCTCATTCTTCAAATTAAGGAGACCTCCCAGCCTGCACATGCATAGAAAGGCTCCCTGGAGGTCGAAAGAGAAGGGACATCACCTCATAGTAAGTGATGCAACTACCCATAGGCCTCTTCACTAAAATCTACCTTGGCTAAAAG
>TU9756_UTR_3
GTGATTGAAGCTCCCACGGAGGTGTGACTCTCTCTCTGAGCCCACCATGTGTATATCCACATGTACTGGACTCTTTTTCCCTCCTAATAAAC
>TU9385_UTR_5
GGAGAAGGGGACGACAGAGG
>TU9385_UTR_3
ACTGAACTGAACTGATTGATAGTATACCCACAGTTGTAAACAGTGAGACTGCTCAGGGAACCGTTCTTAACAGTCTTCAGAATAGTAACTGCTGTAGGTCTTCTGATACTGTATGAATGGGTCAACAACTAAAAGC
>TU9470_UTR_5
GAAGGATTGACAACATTTTAATGAAGTGGTGAGTCAGTTTAGTCTGCTGTAACGAAATGTCACTAAGTGATTTGTTTATAAACAACTGTCTCACAGTTCTGGAGACTGGAAAGGCCAGGGTCAGGACCCTGGTGGG
>TU9470_UTR_3
GTCCATGTTTCATGAGTTCTGTTTGTGAGGACTGCCCTTATGACCTCATCACCTCCTAAAGGTCCCGCTTCCAGATACCAGC
>TU9345_UTR_3
ATTTTCACCAGAATTGGGTCCACAGTTGTTCAGTTCCCTAAGGGGATGCTGGACCCGGTTTAGGCACGAGTGAGGGCAGGGTAAGCTTCAAGTCCTTGGGCCGACCTGGAGGGAGGGCAGTCGTCAGGGTTGTTCTTGACTTGAGGGTCCTCAGACCCAGACCTTTCCTGAGGTTGGA
>TU9345_UTR_5
GTTCATTAATTCTTTATTG
>TU8721_UTR_3
CTTTCTTGGCTAATCACGACGACAGCCGGGCCCTCTATGCCATCCCAGG
>TU8721_UTR_5
CCAGCTTTTCCTTCACAGTGTTTTTGGCTACCGAGGTGTCGTCCTGTTTCCCTGGCAGGCCAGACTTT
>TU9147_UTR_5
GGGCTCGTTGTTCTCATCGATGGCTCTGTGCAGCAGCGTCTGGAGGCAGCCGCTCGGCCCTGGGCCCCAGCACGTGGCGTCACAACCGTGCCTGACCTGCAGGGAAGCACAGGTCACTCTCAAACGCAGCCTGGCAAAGCTGAACATGCTTATTACCATCTCTCAGCCCTAAGCTACCATTACGTACATTTTTCAGATAAGATCCAGCTGACAGTTAACCGGTAATTATTTTAATCTGTACCATTCACTCATTTTACAAACACTGATTAAAATCTGCTTTAGTGCAAGCTTGTGCACTAGGTTCTGCGGGAAGGATTTGAGAAATAGAAGAAAGATGTGTCTGATCAGCACCTTCTAAAGCTGTGTCCTAGAAGGGACAGAAAACACAGACAAGTGCCT…
>TU9147_UTR_3
GGGAGTCCTATGGGATGAAAAAGAAGAGGTGTCACTTCTGGACATGCCCAGTTCAGGACTACTCACAGCAGGAGGTGATTAGAATCCACAGGAAATTCCACATTTCTGCCACAGTCTTTTTCTACCCTGGTAAATCACTTTCCAAAGCCATGACCAAGCATCAAAGGATGAAAATGGATTTGATTATATGTTACAATTTATTCAGTAGCCAAGAATACAAGAATGAAAGGAAAAGACATAAAAAATACTGACTCAATGAATGTGTATATACTCATGTTTTTAAAACAGCAGTTTCTGCCATAGGTATGTCTACTTTCACCCACCTATCCTCCACGATTTTGAAAGTTTTTTTCTTCCCACACTTCTCTGTTAGACTCAAACACATTCTGAGTGGCAACA…
>TU8675_UTR_3
TCCTGGAGCATAGCACGGACTGGTCACAGTCGTAACTGCCTCAACCAGTGCGCCCAGCACGCATGGTGCATCAACC
>TU8675_UTR_5
GGGGTCTATACTTAGCAAACGGTGCTGGCTGAC
>TU9808_UTR_5
ATGGCTGATGAGCTTTTATTTTAGACTTGGCACAGGGACTGTCAGACAGAAGAAAGGAAAGGAACAGCTGAGACCAGGCTCAAAGCAGGGGATATACACAGACCCCATAACATAACAGGACAAGGTAGAGAAGGGCACTCCAGCACCCTCTCTTGCAAGTGGCCACAAGGCTAGCATTGCGCCTTCCTGCACCCTGACTTAAGGAGGCCGGTGGGGGTGGGGGGTGGTCAACACCCAGAGGGCCGCTCTTGGAGGAGGCAGTCAGTAACAGACGCCAAAGCACACACCCATACAGTGGAATGAAGCAGTTTACAGAGTTGCAAGCTCAAAGGCCAATGTATGCAAACAGTCAGTTCTCTGATCCTGGCTTAGGCACAGCAAACATTTGCCCAGCCTGGC…
>TU9808_UTR_3
AGGTTGAGGCTAATCTGGTTACCTGGAAGCAGGAGTGGTCTTGTTTAAAGCAGCGTGGGATTCAATGGGTCTGGGGTAGACTCCCAAGGGAAGCCAAAGCTGCTGGCCTGTGGACTACACTGCAAGTGAATCAAAGTCGCTCAGTCGTGTCTGACTCTTTTCGCCCCCATGGACTACATAGTCCATGGGATTCTCCAGGCCAGAATACTGGAATGGGTAGCCTTTCCCTTCTTCAGAGCATCTTCCAACCCAGGGATCGAACCCAGGTCTCCAGAATTGCAGACAGATTCTTTACTACCTGAGGCACAAGGGAAGCCCCACTGCAAGTAGCAAA
>TU8337_UTR_5
AGGGCAGTGAGGTCCTAAGGAAGTAATAGGGAGGCTCTAGAACCTCAATTTCTGTTCCTACCTTTGCTGGGATGAATAATTCGACAGAACTGGAGTTTGAGGGAGGAGAGTGAGGCCACGGTCCACAATTTATGATGGGTGCCTCTAGGGTCAAAACTTCCTGTCCTGATGGGAGGGGCAGTCTAGGTGGCAACTATGGACAATACACTCTGGCCCAGGTAGGTAGTTGGTGTTCATCTAGGTTAATCTTGCAAGACTCCTG
>TU8337_UTR_3
CCCAGAGATCCAGTCTAGGGGTCAGCCCCCGCTCTCCCCAGGGGGCATAGCAGGAAGACGAGTAGAGATGAATCCAAGAAGGGCAAACCAAACCAGCGTGGTAGGAGATTCTGTTGCCCTGGACAATGTGTCTGTCTCTCCCCAAAACTCAAGTGTTCTCTAGCTTAGACCAGAGGTGTGGCTGTTTCCTAAACTATCCCCTTCCTTCGGGTCTTTGTTCAAATACCCTCTTACGAGAGGGGCCCTCTGATATCCTATAGGAAACAGTACCACTCCCCAGTCACTATTAATCTTACCCAGTTAAATTCAGCACAGCACCTGCCAGTGCTTGACAGTCATTAATTTATTCATCTCTCACAAGTAGAAAATAAGCTTTTTGAGAGCAGAACCATTTCTTTT…
>TU8535_UTR_3
TTATCCGAAGGTCCTTGCCCAGCAAGACAGATGAAGACAGGGACCTATGGATGGAGTGGACAAACGATGCGGATGGG
>TU8535_UTR_5
GTTTTTATCCGAAGACCTCCGGCAGCAGC
>TU9927_UTR_5
GTCATACTCAGCCCTCTCCAGGAAGGAGAATTTGGGGACATCAGTGCAGGACCATCACATAAGCTGTCAGTTACACTGTGATGGATAAAATGAAAGCAGAAAAAAAATAAAATAAAATGAAAGCAGAGGAAACAGC
>TU9927_UTR_3
GCCACATGGAGTGTTCTGCTCAGGAGAAATCAGCCAGTGCTCATTAAGGCTGCATGGGGGGGTTGGGCAGGGAGCGTAGGCTGTAGGCTGAGAGGCCAGCAAGGAGGGTCCCCATTGAAGAGATAAATATGGCCTGGTGTCCTC
>TU9023_UTR_3
TTTCTCTGTCCTCCCCTTACTTTGTCCCAGAATGTAAGCTCCCTGAGAAGAAACTTGGTCTGTTTTGGTTCATGGCTGAATCTTCAGGCTGGGATCTGTGCCTTGCCAAAAAAAAGATGCTTCATAAATATTTGTTGAATGAGTGAAAGAGAGGAGCCTAAGAACTAAACCCC
>TU9023_UTR_5
TGCAAGTCCCAGGCGAAGCCTCTAAGCAGAGCCCAGGAAAGGGAATTGCTATTCCCTCTGCCTGAA
>TU10694_UTR_3
GCTTGGGAGGCCAGAAGAGCCTCCAAGTGGGTGATGTTTGCACTGGGCCCATGGACGGGAGGATTTAAGGCCACAGAGGAACAACTCAGGAGAGATATGGGGCGGGAGGTCCTGGAGTGAGTAGTTCAGCTTGACACAAACCCTCAGGGCCCCTGTGCTGGTCACTGTTGAAGGCAGACAGCCCCGCACTCGGGCCTCCCGTGTCTGCGGCTCATGGTTGGGGGGCAGAGGGTGTTTCTCGGAGTCTCCCTGATGCTCAAGTACTGTAGCCCCTTCCCTCCGAGGCTGCTGATGGTGCTAACCCTAGCTGAGTGGG
>TU10694_UTR_5
GTAACATTCGTTTGTCTTTTCACTCACTCAACGAAAAGTGTCTTGTGTACCAACTGTGTCAGAAACTGTTTCAAGCATTGCAGATACAGCCACAATAAACTAGTTCCCACCTCATGAAGCTTACGTTCTAACAGAAGGAGCAGGTGGTAAATAAATGAGGAAAATGCGTCAGAGAGTGTGAAGTAATGACTTGACTGGAGGGCTTTGACATGAGAGCCAGGGAGCTGCTTCCGGCTGCCAGGAAGGGAAGTCTTCTTTGAGGAGGCAGAGATTTGAGGCATCAGTTAGGCACCTGAGAGGAGACATCAAATAGCAGTGGGCTCTGCGGACGTGGGGTTGGAGAAAGAGGTTTCAGTTTGAGCCAGGATT
>TU9631_UTR_3
GGCTAGGATAGGAGACTGACCAACATGCCTGCAGTCTTGCACCTTGGAGATAGAAGAACTAGGATTCATGCCACAAGTGCTTCTTGAGAGCTTACCATGTGCCACACATTATTGTAAGTGCTGGGGGCTCAGCCATCTGAGGGTCAGTGGACAATAAAGCATAGACCATCCTGAAGAACAAGACCTGTGAGAAATAAGGTTGGGGTGTTGGGAAGATGCCGGTGCTTTTTGTTTGTTTTTTTGGCCACACTGCATGGCATGTGGGATCTCAGTTCCCCAACCAGGGATCAAACCCTGCCCTCTGCAGTGGAAGCATAGAGTCTTAACCACTGGACCACCAGGCAAGTCCCAAGGGCTGTTGTTTAGAGTCAGGTGTCCAGGAGGACCACCCAAGAAGGA…
>TU9631_UTR_5
TCCTTGACCAACCGGGCGCCTTGCATTGGGCTCTCACTGGACCACCAGGGAAGTAATTGGGCATTACTTCTTAAACCAGAAGCGAAGTCAAGCCCTTCACCGCTTCCTAGTCCACGCCCCCTCCGCCTGATTGAGAAATGGAGGGTTGAATTCCTGGCATCCCACCCCTCTCTGTTAATAACTTTTTCCTCCCTCCCAGCTGGGCCTTCTGTGGTAGTGCCCAAGCTGGATGGGCCCGTATGGGCCACTGTGCCCTTGTCTGAGGAGGGAAGGGCGAGGCTTCCTGAGGTCAGGCAATGGGGGGAGGGGCAGAACTCGAATAGGGTCTTGTCTGGGCGGACTCCTCCCACCTGCGCTTGGAGGTTCTGTCGGAGCTGGGACTTCACCTTCTCAGACCCC…
>TU9631_UTR_3
AGTCCCAGCTCCGACAGAACCTCCAAGCGCAGGTGGGAGGAGTCCGCCCAGACAAGACCCTATTCGAGTTCTGCCCCTCCCCCCATTGCCTGACCTCAGGAAGCCTCGCCCTTCCCTCCTCAGACAAGGGCACAGTGGCCCATACGGGCCCATCCAGCTTGGGCACTACCACAGAAGGCCCAGCTGGGAGGGAGGAAAAAGTTATTAACAGAGAGGGGTGGGATGCCAGGAATTCAACCCTCCATTTCTCAATCAGGCGGAGGGGGCGTGGACTAGGAAGCGGTGAAGGGCTTGACTTCGCTTCTGGTTTAAGAAGTAATGCCCAATTACTTCCCTGGTGGTCCAGTGAGAGCCCAATGCAAGGCGCCCGGTTGGTCAAGGA
>TU8383_UTR_5
TATCTCCTGGGACAGAGGTTTTCCACAGCCATTCTGTCTCTTCGTTTTCTCTGTCTCCAGTCCCAGA
>TU8383_UTR_3
AATCCTCCTTTGGATTCCTAAGAGTTGCTCCAATAAGTGCATCTGTGCTCAGTTGTGTCTGACTCTTTGCGATC
>TU10523_UTR_3
CCCCCACCCCACCCCACCTCTGCTGTCCCCTCTCCAGAGGGGATCTAGAGTTTCTTGAGATGGAGAGATGCACTGCCCTCCGCCCCTGCCACCCAACTCCAAAAGAAGTGAGAGGCTGCAGTGTGGGGCCAGCCTGGGGCGCTGGCTTTCCGAGGGTGGGCTGGTAAGGCATACAGAGCCCCCGTGGGAGGAGGTGGGAGCCGCACGGTCTGTGGAGAAGGGCAACCAGCTGCACGCTGTCACCTCCGGAGCTCGAGGTCACCCTGGAAGGCTGAGCCGCGACCTCCC
>TU10523_UTR_5
GGCTGGACGAGTGCACTGGGGCTCAGGCCGAGACCCCTTGGAGCACAGGGCCAGGCCAGACATTGAGCCACACCCACAGGAAGTGATCCCAAGAGGAGAGGAAGTGATCCCAAGAGGACATGTGCTGAGGGATAATCTTCAGGCTTAACTTCTGTACCTTTTACCAATGGGACACTAGTCTTTTTTCTGGACAGTATCAGCTCACTGAGGATTTCCCGTATTTATTAAATTACAGGTTCGCAGGCACAGCTTGAGCAGGATAAAAAAAGGGATAGTGATCATCTCCAGTTACACAATCATCTTCAATTCAAAAGCACTCACAAAACTGAGCAAACGAAGCCAGTATTTGCATATTAGGGAAAGGAGACATATTGCTA
>TU10150_UTR_5
CCTGAGCTTTGGGGAGGTGTGATGTTGG
>TU10150_UTR_3
CTCCCAGGGACTGCTTTTGGCTGGTGGTCCCTGTATGAACCGGGCAGATAGAGGGGCGCCTGCCAGGAGCCTTGGAGGCCATAAGAGC
>TU8873_UTR_3
ATGACCGCGTGCTGGGCACCCTCTCATGGGGCTGGTGTAC
>TU8873_UTR_5
GTGGGACTACTCTTTAAGTGAGGTCCTAGACAAACTTGGAGAGAGCTGGGAT
>TU8873_UTR_3
GACCTCACTTAAAGAGTAGTCCCAC
>TU8248_UTR_5
GGTAGAATGTAAGAAAGCTCAGCCGAAGGAAGTC
>TU8248_UTR_3
TCACCAAATTAGCAGAAACATACAGATGCCTGACCCATCGGAGATGCTTGATATTATTCTTTCCCCTTTCCATTCCCTTTTTCGAAAGGAGGAAAAGTTACTCTCTTTGCTTCAGGCTTCTCCACTGACATGGAGCTCTTAAACACCTAAGGACTCCTGGCTGAC
>TU10183_UTR_3
ATCCTGTGTTGCTGCAGCTGGTGACCTTCAACACCCA
>TU10183_UTR_5
GGCTGAGTTCGCACCAACTGCCTACTAACTTGGAGCCACCTCCATTATTAAGCAACAAAGCCGTTGAGAT
>TU9500_UTR_3
GCTGGCTTAGGACATACCTGCTTACACTGGGGCTTTATCAGAATAGTCAGCCATAAAATATCTCAG
>TU9500_UTR_5
CTGAAGGGGACCTCCCAAGCACAGTTGGGACCAGACCCAGCGCTTCAGCCAAACAGAAAGTCTCAAGAAGAGCCCTGGGGGTCCTCCCTGCCCCCACACTCA
>TU9854_UTR_3
GAACCCATGGTTAGTTTTGGTCAGGTGGAAAGGGGCCTGTCATTTGAACGTAATATTTCCTGACTCAACATTAGGAAAAACTTAGGTCCCTTTGTCTGATTCCGGAGTGTGCCTTCAATTAAAAAAAAAAAAACAGAGTGAAAAGTGAGAAGAGATTTGGGCAAAGAAAGAAGGTATCCTCAAAGTTATTACACATCCAGCTCATCTCTTTTCTAAGCATCCTTTTCCCCTTATGTTTTC
>TU9854_UTR_5
ATTTATTAGTGAGTGTGGATTTTAATTTCCCAACAGTTGAAGTTCTTGAGGTACTTCTTTATTTAAGAAAGGAACAAACCTATTCACTAGTAC
>TU9866_UTR_3
GTCACCTCTTTGCATGAGGTGGCCAAAGTACTGGAGTTTCAGCTTTAGCATCATTCCTTCCAAAGAACACCCAGGGCTGATCTCCTGTAGAATGGACTGGTTGGATATCCTTGCAGTCCAAGGGACTCTCAAGAGTCTTC
>TU9866_UTR_5
GTGGGGGTGGGGACAGCTGGAAACATGCCCCTCTCTCCAGTGTTCATCAATACCTTATAGAATTGGACGGGGCTTCACTAAGAGCTTTGGGCCATCAGTTCAGTTCAGTCGCTCCAACTCTTTGCGACCCC
>TU9637_UTR_5
GTCCAGCCTTGCAGAAGTCGTGGGCTGCTCTGTTTCTGTCCTGGACTGGCTTA
>TU9637_UTR_3
GACTGGAGCTATAGGTGGACCTAGACAGACCTAGCCTGCCCTCCTTGAGGTCAGAGGGCATCAGACGGAG
>TU10894_UTR_3
AGGGAGGGCTTCTATACA
>TU10894_UTR_5
ATCTGCTCTGTGACAAGCAGCATGGCAGGAAGAGCAAGACGTGGCTTTGGTTCCGTGAAGAGAAACTTTG
>TU10420_UTR_3
GGTACCAGAAACTTTACAGGTTGGAAAGCAGATCTCCTGGGGAGTGGGGAACAATTCCCCTAAAACCATCCCAGGATGGTACAGGACACAAGCCACCTGGCAGGCCTGTCC
>TU10420_UTR_5
CCATGGGGGAACTGTGGCCTCAGGGTCTGGCCATGAGCTCACCAGCACCTCCCATACTCC
>TU9888_UTR_3
TACTAAGAACTATTTTAAGGTGAGGAAGGTGGCAAGGGAC
>TU9888_UTR_5
CGGATAGAAC
>TU8531_UTR_3
GGTGTGTATTTGTGGTAGAGGCACGTGACTTGGAAGCAATGGCAGGAAATTGCTCAGAACCAGCACTGAATTTTAGAAGGAAAAGGCTCATGCCCTCTGTTGTGTGTTTTTTTTTCCTTTGGCCTCACTGTGTAGCTTGTGGGATCATAGCTTCCCTACCAGGAATTGAACCTGCGTCTTCAGCAGTGAAAGCACAGAGTCTACACCACTGGGTCGCCAGGGAGCTCCTTCATGCTCTCTGGTGTAGGGAATTTTCTTTGCTGCTTAAACCGAACACATAAAATCAGGGGGCAAAAGTCAAGGAGTAAGGACTGTGCTGTTCCTGGGAAGAACACGTCAATCTGGGGCACTCGTTTCTGTTGTGAATTACGTGTCTATGAGGCGATTTTGAACCTTGTG…
>TU8531_UTR_5
TGCTAACTTACCTCTAGTTCTCTTAAGATGTTTTAAAATATGGACCACAGTTGCCTTTATCTAAGGCATAATTTGCTGCTGCAGCACGGAAACTGTGAAGAATTGACATTTGAAGAAAACTAAATTCTTGCTCTAGGACTGGAGTCAGAAGGATTTCGAGCCAGTGTTTGTGTATCTGGAGCACTTACTGTTGTGTGAAGTAGAATGCATTTAGCCACATGTAGTGTGTTAATATCTGAAATGACTAGAAAGGGGGACACTGTGATTAAACGGATATTTTATAGAAAAATGTCAGCTTCTCTCCACTGGACAGCGGCAGGTGGGTGCGGGCGGGTTTACCAGCTCTAGTGTCGCAACAGAATCGTTCTCCACTCCGTTCGCGCATTGCAAAGACTGGCA…
>TU8602_UTR_5
CCACAGCACAAGAGCCCTGCTGCCATCCTGGTCTCCGAAACCCAATCTCATCCTCCAAGCCTGGTCAGCGACCCGCACAGGGCCCCATTCAGCAACACCCACAGCTTTGCCAACTACCTTGACGCTGTCGGTCCTCCTTAACTGGAACGTCGCCTCTCCTTTCCACTTACTGCCCCAAACTTGTTGCTTTACTAGATAC
>TU8602_UTR_3
TGTCCTGCAAGAAGTCAGCGTGTGTGGCCACTGAGGGAAAGAATTTCGGGCGTGATCACGGCACCGAAGGCAAAGCAGGGGG
>TU11012_UTR_5
CGGGCAGCAGGCTGGCGGTCGCCACGCTGCAGTCTAACAGGGAGTGTTGGGAGATGTCTTAAAAGACATCTTTTCCTTGAGTTACTTGGGTTATACTTTATGAAATATAGTGACTGTCAGCGTTCCTGCCGTTTCCCGTTTGGGCGGAGGCAGCCATAGAGAAAGGCGCGGCCACAATTGTTAACCCTGCAGTGTCGGGAGCCCTCAGGAGGGTTAAAAGCTGAGATTAGGACCCCAGTGCCTCTGATCTGTGTGATCAGCTGATAGTTAATAATTGTGTGTGTCCAACTCAGTCATCAAGCAGCCTTATGATAACCCGCACTATGGCCCACAGGCTCCAAAGACTTTTTGAAACCTTATGGAAAAATCTAATTTGTTCATTCCAAACAGAACATCTGA…
>TU11012_UTR_3
AATAAGACAAAAGGTGGCGTCGCATTTTTTGATTAAACACCTGTGTCCTTGTCGCCTCAGCGTAACTCCAGGCGTTTTACCCCTGTGACTGTCGGTAGCCTTTTGTTGATACTCTCCCTGGAAAAAATGTGATTCTTGCGGGGGCTATTCACATCATCCATGAAGGCTGTGATTCTTCTGAGTCTAAAAATTCACCTCCTCTCTCCTCTATTAGACTCTTTCAGAGTATCTTTTATAGACGATCAGAGACGCTTGAAATCATTGCTTTTGCTCTGTTGGTGGGGGGGAGGGTTGAAGGATACATCAGGTTTAAATTGTTAATTGAAAACCGTCCTGTGTCAATCAGACCCCAAGTCTGTGTGGAGGAGGCAGGGTTGGCGGCTGTGGTTTCCCTTTGGT…
>TU10857_UTR_5
TGGGTGGCAGAG
>TU10857_UTR_3
ATATTCACTAGAAGGACTGATGCTGA
>TU9988_UTR_5
GGGGCCAGGGGTCTGGGGAAGCCAGCAGCAAGCAGTGACCTTGGTTGAGTCTCAGTGT
>TU9988_UTR_3
ATTAAAAAGCAAACTGAGAAGCCTCTCTCTCTCCCCCTGTCCCCTTTTACCCACCAGTCCTAGCTCCCTCCTTCCCTTCCCC
>TU9093_UTR_3
GGATGAGGCCACTCAGAAGCCCC
>TU9093_UTR_5
CTCTCACACCAGCAAGTGAATGGCACAGCCGGGCTGGGGCCCCCGGCCACAGTC
>TU11034_UTR_3
CCTTGTTTCATATAAAGGTTCAACCTTAGTTCAGATGGAACTTCCTTATTTTTAAAGCTTGATGTTACCTCTGGGATAATACCAAGTGTTACCAACTTCCTTCTCCTGCAATACAGATTTCTTCAAGTGAAGTTAATTGTTCACATGATGTCTTTCTGCTTCTTTGTTCTCTGTATCACTCTGAAGTTTCCTTTTCTTTTGCCAGAAC
>TU11034_UTR_5
TTGTGACAGTTTCGAGGAAGTCTTAACTGCAAGAATCATTGCAGGTCTCCATTGCAGTGAGGCGTGGCTTCTGAGTACCATTCCTGCTCCTGGGTCTGACTTGGGCAGCATGAGCAGGCGCCCACGGATCAGACTGATGCAGTTGGTGGTCGGCCCCCTTGTCTGCGGGGCCCGTGGTCACAGAGTCGGCCAAGTGCAGATCAAAG
>TU10317_UTR_3
AATGGCCTCTTACTCCTGGGCCCAACGTTAAGGCTGTCAGAGACAGATGGGTGGCCCAACACCAGGCTTTCCCCCAAAGAGACCTCAGACAGAGCTTCCTGACCGGAGACAATGGACACTGCTAGGGAACACCACTCTCTTCCTCTCTGCTCCCGAAGCTGGGCTGCC
>TU10317_UTR_5
GTTCGGTCATTTTACAAAGCATGCAAGGCTGTGCCTGGGGTGGCAGAGCCCGCACCTGCTCCCACACTGTGGACTCTTAATGGATGTGCCAGAACAATCTGGATATGGAATGTTCCCGGGTACGGCCTCTCTCGGGGCCAGTGAGCTGACTCCTCACTCAGCCCAGCTTTCCTCACCAGCTTGTAGCATCTCCACACACC
>TU9775_UTR_5
AGGGTGGGAGAAGCT
>TU10174_UTR_5
TGGGTCGAGAAAAGAAAACAACAGTTTCAAAGGCCCTTGCTGAATCATCTAACATCGGAGAAAACAAAACAAAACTTTAGGTCCCGCCCTGATGCTCCAGGCTGGTTCCATCTATCTGTGACTTATCACCCTCTGTCCAGAAACCTCCTACCCCCACAC
>TU10174_UTR_3
TCCCTCTCCACGCTCAGCCTGATCGTTAGGCTGGCTGTCGCCCCTCCTTGCCTGAATAAAGGTAACCTATTGCTATTGAGGTTGTCGTTCCGCTTTCTGCCTCGGCCCGAACTATACCTTACACCGTCCAGGATCCAGAAGCCACATGAAG
>TU9595_UTR_5
GCAGCACGCCCTCCACTTGGACCACCTCCTCCTTGAACTGCTCTGGTGGGGCAGCCAGGCTCTCGCCGTGCTCGCC
>TU9595_UTR_3
TAAAGAATACTGGCCAAGGCCTCCCAGACAAGCACGGCGCAAGAGATGCTGGGATGCCTGCAGGAGCTTCCGACAGTCCCCGAGTACCTCCACAGAGGGAAGTGAGGTTAGGGAGGCAGAAATTTCCCCCAGGAGACTGGCCTTATCTTTAAGCTGCAGGGCAAGCTCCTCCTGAATAGCAGCTAAGACTCCAGAACTCTGGCTGGACAAGGGACAAGCCAGAGAGCCGGCTGGGTCCTGATGACTTGATGCTTCTACCGGTGGGTGCCTGGCCCAGGACACCTGGTCGCCGTCTCTGGTGCCCAGTGGAAGCTGCAGGGCTTCCGAGACCTGCTGCATC
>TU9462_UTR_5
GCAGGGGGGCGGGACTCGGGGAGGGGAGAGAGGGAGGGCAGGAGACAGCCTGGGCCTTACGCTGCGCCCCGGGAGAAAGTCGATGACGGCAAAACCGCTGGGACTTATCCTGGAAACTAGCAGACCGCGCAGCTTTCTCACCTCCGTTTCCCCTGGTTTCGCTGACTTTACCGAGACCAAGAGTTGACCGATATACTGGCCCCTCCGCCCCCTCCGCCCACGTGAGAAAGTCGACCAGAGGTTGCCCCCGCGGGTGCCCAGCGCCGGGCTCTGGGACGCACGCATTCGGACCGCGCCCACGCGGAGGTCCAGCCTGGATGCGCCTCCCACGGATAGGGGGAG
>TU9462_UTR_3
GGCGGGGGAAGAGCAGCCAGGGAAATCAGCTGATTCATAGCCGGCTGAAGGCGGTCCGCCCAGCGTCACGGGGAGAGAGGATAGCCCTTCCGGGCGCAGGGTGGGTGCGCCCCAGTAAGAGGGGAAGACGCTCTGGGAGCCCGCCGTGATGCAGGAACGCGGAGCGGGAAGGTGGGCGTAACAGGTCTGCCTGCCAACGCAGCAGGTCATACACAAGTCATCAGCACCTGCCAGCGCTCTGTGTCACAGAACATCAGCGCTCTGAATGACTCAAATACCCG
>TU10026_UTR_3
GCCTAGGTTTGCAGCAGCTGTGGCCTGGCCTCTCCCGGTGCTGGGGGCTTGGCTTTGTG
>TU10026_UTR_5
GTGGTCTTGAGATTTTTATTTTTGCATATGTAATCCATCCTGTACAGGTAGCTAACTTTGTAAACGCTGTGTATTTCCCCTGCCCCCATGGCTGCTGGTGTAAATAAACTGCATCTCCCGTTGGTAGCCCGGCCTGCCCACCCTCATTCCC
>TU10223_UTR_5
CGAGCAGAGTTTTTCCTTTTTCATAATTTTAACTGATTAAGATACGAGCAGCTAAACGGAGATTCAGGATGGTTTACTTGATAGAAACTTACCATAATTAAAATATAATATGAATTAGGTGCACTTGTCATAGGAGACTTTGGTTTACAGACATAGTATATATATATATCAAAGATAAGCTGACCCAGTAACAGA
>TU10223_UTR_3
AAAATTAAGGTTTCTGTTTTAAAGTCTCTTAAAGAACAGGGAGCCCCTGAATGCATCATTTTATTGTAGCAAGTAAGCTACTAAGTTCAGACTAAATGGTTGCATTAGGAACTTGACAACCAAAATTATATAGCTGTATTCCAGAGAATTCGTGCTTGAAAAATATAAAAAAGACTCACTTAGGCTAGGTTGAAACATATAATGC
>TU9137_UTR_5
CCTTCTGCCCGGA
>TU9137_UTR_3
CACATGGGAAGTGTGCTATTCGCTCTGTTTAGCAGATGAGGCAAGCATGGCCTAAAGAACTTAATAAAGG
>TU9312_UTR_3
GCCTTGTCCATATATCTTGACAGTCCAGCACACAGCCACGCC
>TU9312_UTR_5
GCAGATAAA
>TU10305_UTR_3
TGCACTGTTTTATATTCCCA
>TU10305_UTR_5
CTTTATTGTAGAGATATATCACATTTTGTTTTTACAGTTATCAGTTG
>TU10815_UTR_3
CATGGAAAATGAGTGTGTGTGTGTGCGTGTGTGTGGCTCAGAGTCATTGGTCTTTTACAGTTCTTGTATATTCTGCAAGCCTAACCTCCAATGTTCATATGCCAGACGGTCCCAGACATCTGTTCAGGGCGCCATCGATTACCTTAGTAATGCTTTCCGTGGTGTTCCAGGCAAAAAGAAATACTTCATAGTTCCATTTATTAAGTCGTTATTGTTGTTCAGTCACTGGGTCGTGTCCACCTTTTTGCAGCCCCAGGGACGGCAGCACCCCAGGCTCCCCTGTCCTCCACTATCTCCTGCAGTTTGCTCAACTTCGTGTCCATTGAGTCGGGGATGCTATCTAACCATCTCATCCTCCGCCACCTCCTTCTCCTTTTGCCTTCGATCTTTTCCA
>TU10815_UTR_5
CTTACACAAATATCCGTCTCTCTATATTGTTGACTTCAGAGGTGTGCCAAAAATAATGGGAATGACTAGGACAGTGGCCACTTACGTGTAGGTATCATTACTGCCCTTCAGAGGAGTCATCTTCAGGGTTACTTTCTAAAATATTTTGGTCACTTCTCTTTCAGAAAAGGCTTCAGTATCCATTTCCTCTCCCATATGTGTATATGTGGAATGCTAATTACTCCTTACTGGTTTGTTTCTTTTAATAAAAATCCTTACCAGGTATATTTCCCTCTTTGTTTTACCTACTTGGTTTCTCAGACTTAGCATCAAGTAGTGTTTGGCAAATTCTAGAAGGCAAATTTGCCCTCCCTCCCCCCCAAACTGGAGTTTTACCATTAAAACTTAAAAAAATATATT…
>TU9640_UTR_3
GTTAAGATGCCGTGAGCCTGGCCCTTCATGGGGGAATTGGCTTTCTCTGAGATCCTTCAGGGCCTCTCAAACCCAGCCTGATCTGGCCTGTGTCTCTCACATTCCCTGGTCAGC
>TU9640_UTR_5
GTGAAAGCTTGGTATCTATTGGACGCCACATCCAGCTAAGGGGTATGTGGTGAAGAAGGGACCTCACAGTG
>TU8639_UTR_5
GTGGTTGTTTGGGGTCAGGAGAACTCACCATAAAGGGGAATGAGGAACTTGAAATGTTCTACAACTCGATTGCAGTAGTAGTTACAAGGGTGTACACATTTGAAAAAATGTATGAATTGGACATTTAAA
>TU8639_UTR_3
CATCACTGACTCGATGGACGGGAGTCTGAGTGAACTCCAGGAGATGGTGATGGACAGGGAGGCCTGGTGTGCTGCGATTCATGGGGTCACAAAGAGTCGGACACAACTGAGCGACTGAACTGAACTGAAAGTATACCTTAAAGTTGATTTTTTTAAAT
>TU8648_UTR_5
CAAGGAGGACAAAGAGGGCCAGCTCACCACTTAGCAACCAAGAACCTCAGGCAAGCTTCTAAACCCTTCTGTGCTCCAAGATCAGGGTAAGGAGAGACTGCCCTGGTGGTCTGGTGGCTAAGACTCTGTGCTCCTA
>TU8648_UTR_3
ATACTTAAAAAAAAAAATCAGTGTAACTACCTATTTCATGGGGTTGCTGGAAGGATTAAATGAGTCAGTGCCTATAAAGGCTTC
>TU10879_UTR_3
GTGTGTAATTGCCTATATTTAGCATAGGTCAGACGTTCAGGGTTATGGTTGTTTCATGTGTTATTTTTCCTTGAAAAAATTTTTTTATGTTTTTTACACAGTTGTATTTTAC
>TU10879_UTR_5
AAAGCAGACAAGACGTCTTTCTCTTCCGAGATTTTGCACTTCATGCTAATTGCTTATTGGTTCACAGTATTTAGAAGCAGCAATAAGGACATCGATGTTTT
>TU9692_UTR_5
CCCATCGACTGCCAGGCTCCTCTGTCCATGGA
>TU9692_UTR_3
GCACAGC
>TU8575_UTR_5
GAGGATTGAAGGAAAAGGAACCCTTGTGCACTGTTGGGAATACAAATTTGTGCAACCACTATGGAAAGTATTATGGAAGTTCCTCAAAAAATTAAAAGTAGAATGGCCAT
>TU8575_UTR_3
AACATTATTCAATCATAGAAAAAGAAGGAAATTTTGCCATTTTTGACAATATGGGTGGATTTTTAGGGCATAATGTTAAGTGAGATAAGACAGAGAAAAACAAATATTATGTGATCTCACTTATATGTGGAGTATGAAGACAAAAACCAACCAACCAAAAAAGCTCCCAAGCTCGTGAGTACAAAAAATAGTGGTGGGGATCGGGTTGCGAAAATGGATAAAGTAAGTTAAAAAGCACAAAATTCCAAC
>TU10839_UTR_3
CCCATGGACTGTCGCCCCCCAGGCTCCTCTGTCCATGGGATTTCCAGCCTGGAGTGGGTTGCCATTTCCTTCTACAGAGGATCTTCCCGACCCAGATATCTAAGCCATGTCCCTCGCGTCTTCCGCATTGGCAGTCAAATTCTTTACAACTGAGCCGTGAGAGTAAAAGACGCTTACTCCTTGGAAGAAAAGTTAGGGCCAACCTAGATAGCATGTTCAAAAGCAGAGACA
>TU10839_UTR_5
CACACGTGTCCTGCCTCTGGTGGGCGGGCTGATGAACGGGCCGAGAAGAAACGGCACTAGGTCACG
>TU10361_UTR_3
GTCGAGGCCAAGGTCTGAAAGCGAGCTGTCCGGGTTGATGGTGGCCAAGTCACGGATGCCTGGGGGGTGAGGAGGCAGCTCAGTTGGCAATGCGGGAGGGGCCCTGGGTGGGTATTGTACCCTGGACATGAGTTTGAGTAAACTCCGGGAGTTGGTGATGGACAGGGAGGCCTGGTGTGCTGCGATTCATGGGGTCGCAAAGAGTTGGACACGACTGAGCGACTGAACTGAACAGATTGTACCACGGGACCCACAGCCCCCACCCAGCTCTGCAGACCGCCTGTGCCTCTCTCTCCATGAGCAAGCCCAGCACGCCCCCCTTTGGCAGCCTGGAAGACCCAGGATGTGAGCCACGGCCTTCACCAGGTCCTGCTGGCTGCCGCTGGGGCCACGGGACGC…
>TU10361_UTR_5
GAACCGTCAAACAGGAAGAGGCTGTTGTTCGTGGGGCCGGCGCTCTGCTGGGCCTGCAGCTGTGAGCACATCTCGAAAGCCACGCAGGCCCCGTAAGAGTAGCCGGCGATGCGGTAGGGCCCCTCTGGCTGCACCTGCCTGATGCACTCGATGTAGTAGGCAGCCAGGCTCTGGATGCTGTCCAAGGGTGCCGCTGTGGGCACAGCATGAGGCTTAGCCCTGTCTGCAGGTGCCTTGCCACCCCCAACTCCCTGGGGGGCAGCCCAGTAGGCCCCTGACATACCTCTTGTACACTGTAGGCCATAGGTGGGG
>TU9354_UTR_3
GCTCTTAAGTTCTCACACTCAGAATGTGCAAACTGAAACGGACCCAAATCCAATAGGGGCCTAA
>TU9354_UTR_5
TTTGGGAGAAAAGAGGAAGACTCCGAGCGAGGGATTCTTGAATGAGGGT
>TU11025_UTR_3
GTGTCGCCAGTAAATAGACCCTCTGTCCCCGTGTCCCC
>TU11025_UTR_5
GGCCAGGCGGCTGGAGCCCTGTGTCAGCACTGGG
>TU10558_UTR_5
TGGGTTTCTATTTTATTTATTTACTTATTTTTGGCTCTGCTGGGTCTTCACGGCAGTGCGGGCTTTTCTCCAGTGGTGGAAAGCAGGGGCTACTCTCCAGCGGTGGC
>TU10558_UTR_3
CTTTTCCACAGCGTGTGGGATCTTCCTGGATCAGGGATCAAGCCCATGTCTCCTGCATTGGCAGGCAGATTCTTTACCACTCAGCCACCAGGGCTAATCTGGCC
>TU8180_UTR_3
GCAGGTGGAATGTGGC
>TU8180_UTR_5
TTGGGTTTGCAGAATATAGAAGAGTAAGGCCAAACATGTGATGCTTTACAAAGCGAGACA
>TU10413_UTR_5
GTGCCGAGTCTTCTCCCTTAAGCCCCCTCCAGCGCAGTTCATCCAACAGCCCCCAACCCCACCCTCTTCACCAAGCCGGCTGCCCAGAGTGCCTGGCCACCGCTTCTGCTTGGAGAGGACAACGCTCTGCTCCTTCCCACAAACTTCTCCTTCCTAACGCCAGATCCCAGATTCACCCTCCTGCTGATGTCCCCTTCTCCCCTGACCCCTCCGGTCTAAAGCCAGCCAGCATCTCAGCTGCTGCTTTAGGACCCCTTCCACTTCCTCACCTGCATCCCTACACACACCCCAGCGGTCAGTCTCCAGTGACCTCAGTGTCACCAAACCACATGGACACTTTGGGGCCTCATCTTTGCTGGCATTTCAGGACCCGGGGACCCTG
>TU10413_UTR_3
CCCACTGGGTCAGCTCTTTCTTAGATGCTGTCCTTTACCTTTGGGGCCCTTCTCTAAATTCTACTTCTGTTTGGGGGTGGGGGGACATTGGAGCATATGGTTCTCCTCTACCCATGGCTCCCCCACCCTCCAGCCCCCAGAGCTGAGCTGAAGCTGGTCCCAGCACCCCATGACATGCCCACAGGTGGTCGGTGCTTGGTAACCTGACCTCTACACACCTGCCCTGCCACTGTCTGAAGGCTCAGGATGGAGGAGTATTACTGAGAGTGCCCTCCAGACCCCCATTCTTACCAGCCCACCTGGAACCCTGCCCCCAGAGCAGCCTGTTTTGGTTCAGGCAATGCCAGAAGGCAAAGGTCAGAAAGTAGAGCTCTGCTTGCATAGGGCTGACTGTGCGAG…
>TU10035_UTR_5
GCCAGTA
>TU10035_UTR_3
ATGAGAGAATAGCATCTTTGGG
>TU9770_UTR_3
GAAAACAACATGCAGAATT
>TU9770_UTR_5
GCTGGGGAGGATGCAGAAGA
>TU8133_UTR_3
CATTT
>TU8133_UTR_5
GCTTGCTTACTTCTCTTTCCTCCTCTCCTTGG
>TU10575_UTR_3
TAGAAACAGTTTACTTGCCGACTTGCCATTTTTGCCAAAACCAAGATGTTGAAGGATGCGTCCGTCGCCAGCGTCGGGGTCCCGGCCGTGGACCAGTCCAGCCGGCCCGTCTTGGGACGCCTTCGCTTCCTTCTCTGTAGCCAGATTTTTGAAAACTTGTTAGTTTCACTGGGATCTGTTCCACAGTGGCCTTTCGCTATGTGCCTCCTGAGAAATTCGTCTCTTTTTGTATAAATAACAAAGTGTTGAAAATGTATTTCCTGAAATAAATGTTCCAAATGCAAACCCGGA
>TU10575_UTR_5
GGCGGGGGGCCCTCGTGGGCTTGGTGCCGGCCCTGCCCCCACCTCGTGTGACCAGGGAAGTGTATCTGTCTGTCTAGACATCCATTTGGCCCGAGACACTCTGGTTAAGTGAATGCCCAGTTGGCCGCCCCAGACACACGGCCCCCCTGACCGAGGCCTGGCTGACACCACGACCAGGGAGGTGGGAGGCCAGGCAAGCCTGACTGTGTGTTGCCCTG
>TU8759_UTR_3
CAGGGCGGGTGCCTTCTCCCCCACCCACCCGGCCTGCTCTCTGGGCACCGCGGAGCCTGCCTGCTTTACATTCTGTTTCCGTGCATGCTTTCTGCCAGGGGACCACAGCAGCTTAGCTTTTCGTCTTCATATTTTCCTCCACCGTGTGCTCCCCCCCGTCGGTTCCCTCTCTGCTCTCTGGCAGGGTCATAAATATGCAGCGGATAGCGCCACTTCTTCAAGGGCTGGAGTCTGTCCTCTCATCTCACCGCTTGCTCTTTCTCTTTCTCTTTCCCTTTCTCATTCCCCTTTTCCATCAATTTTCCCCACGCCTGCTGTCTCTGCTTTTCTCCTTCCCTCTTCACTTCCCTCCATTTTTGCCCCATTTTCTTCCCTCTCCCTCTGAGTCTGTTTTCTCCC…
>TU8759_UTR_5
CAAGCTTGTTTCTCCGTGTTTTCTCCTGTAAGCACTGTGACTGCGGGATAAGTGGGAGGGCTCCCCATTTAAAGATGAGGAAACTGAGGCTCAGAGAGGTTGAGTGACTCAGCCAAGGTCACATGATATGAGGAGCCAGGGCAGGATTCCAGCCCCAGGCACTTGCACTTTTCCTCTCTGCTACTCCCTGATGCCCTCTTTTTTATGAAGTCCTCAAGACATCATTCCCTGGGAGCAGACGAGGCTGATGGGCCTGGGCTCCTCTCTCTCTAGGTTACCCTGACCACATGGTGTTTTCCGAGTTCCGCCGCCGCTTTGACGTCCTGGCCCCACACCTGACCAAGAAACATGGGCGTAACTACATCGTAGTGGACGAAAGGCGGGTAGGTCTGGGCCCCT…
>TU10853_UTR_3
TGTAACCGAAGACAGTGACGACGTTGAGTTAGGGAAGATTCTAATGTTTGAAATTCTATGAATGATTAAAAAAATATGTTTGGGGAAGAATAGTAATTAATCACACCGACAAACATTTGTAGCCCCAGGTGAAATATACTTAGAGCCGTTCATTCTCGTCTGAGGTGATAAATTCTGCTGCCTTGGGATGCAGCAAGCTGTAGGTTTGGCGTTTAGGGGTACACTGCCTCAGTGTCCCATATGGGGAAGCTGCACACTCAGCGGACCTTCCCTTAAGGGCTGCAAGCTGCCACCTCAAGATGAGACGAGTCAAGTGATGCTTACGAGCTTTCCGC
>TU10853_UTR_5
GCTCTTTTGCTCACTTCACATCGGGTAAAGCTGGACAAGGCTCCGACTACACTCTTGCAGAAACGCC
>TU9835_UTR_5
TTCATTTTTTTTTTTTTAATAAAGAAAAGATGTGTATATTTTTGGCAATGACAGAAACGTAGTGCAGATATATTTTTGCCTGTGCTGCTCAACTGGTTTTTTTCTGATACTGAAAATAATATTAATATTCCTGTTGATAAGACTTTGTAAGATGTTAGGGAGCTGATAATGGAGGGGGTGGGCGGGAATCCTTCAGAGGCAACTTCTTAGGCACTTGCAAGGGCTTGGGGGGAGGGGGGAGGCAGTTGTGATGACCTCAGAAATACTCACTTTTTATTAATGCTAAATATCAGTTAGAAAGGAATGATAGAAGTCAGCATTTTATTCATCTTCATCTATTAAGCTATCTCCCTGCCCCCAAACCACTGAAAAGAAAAATAACCTTCAGAGATGCTTAGA…
>TU9835_UTR_3
AGGATCCTCTCCAGAGACAATGACACTTTAAAGGTTGCCTTTTCTTGTCTAGTTTTTCCGATGTGTGTGTGTTTTCCCTTCAGATTCCTAGGTCTATTGCTGCCTCCAGGTGCCCTTACCTTGAGGCTGATGAGAGCACACCTGCCCATTCCTGTCCTGAGTTCTAGGGAAGTACTCCTAGGAAGGGCCTCGACAGTGAGGGGAGCCAGAGTCTGGGAAAGAGAGAGAGCCAGCTCTGAGAAAGGGTGATCTCCACGCTGCCTTTTCCCAAACTGGAAATGTAGACACGGGCTCTGCCTGCCAGCATCTTCCTTGGTGTGTGGTCAGCAGAGTTAAGGGTAGGCAGCTTGCTCCCAGTTCTCCTTTAACCCAGTTTCCTGGGGAGAGGTGCCTGGCAGG…
>TU10502_UTR_5
CAAGCAGTTATGGAGTGACCCACTCCTCCCCAGGGGATGGCAGGGAG
>TU10502_UTR_3
AGTAAACCAGACTCCATGTGCTTCGGGCAAATAATGAAAAGAGTAACTGGGTCACAAGATGAAAAGCATTTGGGGTTCCTAAGAGAGAGTCCAGGTTCTGATGGGAGGAGGAG
>TU9429_UTR_5
TGGCATGG
>TU9429_UTR_3
GTCCACGCCAAGTCTTGTA
>TU8753_UTR_5
TGCCTGCCACCCACGGTGGCCCAAGGCAGGAGCAGAAAGTTCTCTTTTCAGAACTGCTCTTCCCTCCGCACTTCCACGTGGAGATGTCAGATACCCACAGCCTGGGAAGCCCCCAGACCGAAGAGGGTCAGGAGTCTCCCGTGCAGATCCACAGTCGGATGGGGGAGACCTGTGCCCCACGAGAGAGGCGCCCGTGGCAGCAGGAGGCGGTGGGTGGGGGGGGTCCACACCACTCCCCTGGGCTATGCGTTGGTCTCTGTCTGCTTGGCCTCTGTGTCACTGTCACTCAGATAGTTGTGGGAGTATCGGGGCCTGGAGGTGCCATCGAGAAGGTCATGCTCATCGTCTGAACGGTCAGGGGCAAGGGACTTCCAGTAGCTGGTGGGGCTGCAGGGAGAG…
>TU8753_UTR_3
AGCTGGCCCTGTCCAGGGTTGTGGGATCCGGAGTCCCCCTGTGCCCTATTTCAGTCTTGATTCCAAGAACACAAACCATCAGGAAGTTCGATCAACATTTGTTGAATGAATGAGTGAGGATGAAGTTAAACCTACACCAAACCAAAGCCCTGAGCCTGGTAAAGAAAAACATTCCTAAAAAACTAAAAAAAAAAAAAAAAGAAAAAAGAAAAACATTCCTTAGGCAAAATAATGGTGACGCAGACCCTGAAGAAAAAACCTGGCCTCCTGTGCATATCCTCTGTGCCTAGGCCCCTCCAGGCAAGAAAGAGACGCAGGTGGTGTGAGGCACACCCTTTGGGATCAAGGCACTGCTCATCCTTCCCTGGGGCACGAGGTGGCCTTTGCTCCCAGCGAAGG…
>TU9166_UTR_3
CCAACC
>TU9166_UTR_5
GAGAAATCTGTATGCAGGTCAAGAAGCAACAGTTAGAACTGGACATGGAACAACAGTCTGGTTCCAAATCGGGAAAGGAGTACGTCAAGGCTGTCTATTGTCACCCTGCTTATTTAACTTATATGCAGAGTGCATC
>TU9507_UTR_3
TGGGCTGCGGCCCAGGCCTGGCTCCCACACACTCACCTGCCCTCCAGACACATGTTGTGATGTAGAAATAACTATCTCTTTCTTTGGAGAGAATAAAAAATCACTCTTATACAGAAAAGATACTAACAAACATGCACTAATCTTACCTCCCTCTCCCCTGCTTCCTTTGCCCCACCCACCACAATTTAAAAAAGTATTAAGTCACAAAGATCAGAAGAGACTCACTCCTCCCCAGAGCAGGGACATTGGCCCCGAGCCCCATGTCTGGTCAGCTAGCCTGGTGGGCACGTCAGTCTCCCATTTCCACAGTGGACGTCTCGCCTCTAGCACCAAGGGCAGTTAACACCAGGTCCCTCTGCTTGCAGTGCTGGGCACGGGAGGCTGACAG
>TU9507_UTR_5
ATTAAAAAAAAAAAAAGAAAAACCTACAATAGTAACAAAAAATTGTAGCCTCCAGTTGCCTTTTCCTTTAACTCCCTTTTTTGGTAAATTACCAAACTGACTTTCAGCCTTTTTGGCTAGATCCTAAGAGAGAGGCTATTTTTCTTACTGATGTACCAACATGAAGTTAAAGACAAAATCTAACATATGAATGTGACTCACCAGGTTTTATCCGCTAACTTCTGTGACTGAAGGCATGCACAGTTAACAAGACTTGCGTTTACAGTGGAAAC
>TU8488_UTR_5
AGTCCTTCGATTCGCTCTCTTTCCTTGGGAAGTTCCGGCTT
>TU8488_UTR_3
CGTGCTGGGAAGACCTGTCATAGTCTTTGGCCATTCTGC
>TU10479_UTR_5
GGGGCGGGGGGGGCCCGAA
>TU10479_UTR_3
GCAATGGTTTCATTGTTATGACACCAAAG
>TU9020_UTR_3
GAAACCTTCGATTAGAACGGAATGCGACAAGCAGGGG
>TU9020_UTR_5
CTGCGTGTGTGCGGCGGCTGGGGGGCTCCGAG
>TU8370_UTR_5
CAAATCCTAAACGATGATGCTGTGAGAGTGCTGCACTCAAT
>TU8370_UTR_3
TGCTCAGAATTCTCCAAGCCAGGCC
>TU10779_UTR_3
CTGGATGGGCATTATATTTTTGGGAGGAGG
>TU10779_UTR_5
GTCAAGACACAGTAATGCACAATGTTTTGGTTTTTTTGTTTTTTTTTTTTTTGCTGCATTTTACCTTCAGAACCTCAGTCTTTATTGACTGGGCCTCCTTGCTGAGCGCACACATGTCTCGGGA
>TU10358_UTR_3
GATGTAGACACCGCCGGCCACCGTGGTGTCCAGACACCTGTTCATTACCACGTCGGCCACTGTGGGGACACGCTGGGTGAGGGTGGACAGGGCCTGGCACGGGGAGACACGCGTGCGGGGCCAGGGCAGGGCTGACCTTGTGTCCCGTCCTGCAGCGTGTACAGCTTCTGCTGGTGGGTAGCCGGGTGGATGTAGATGGCGGTGATGCGTGTGGGCAGGCGCAGGCTGCGCTGGCCCGGGGCCAGGATAGACATCTGCAGCATGGTGTCCATGAAGGTCACCCAGTT
>TU10358_UTR_5
GCCGGCGACACAGGAAGAGCACCGAGCCGTAGAAGGACTTCTTCAGGGCCACCAGGTGCAGGGACGTGCCAGCAAACAGGCTCTCCCACTCATCCTGTGAGTTGAGNAACCCCAGCCCCGCCAGCACCTGGCTCAGGAGGTGCCGTTGGCCCTGCTGTGGCTCAGGGCAGGTGAGGAAGGTGACAGTCTCTCCCAAGGGGTGTCCTCTGAGCAGCGTGTGCAGCAACAGGAAGCCTCCCTCCTTGAGGGCAGCCACCATGTTGCCGACAGCCGTGGCCGGGTCACCGAGGCTGGCTAGGGCATAGTTGCACACCACGAGGTTGGCCCCACCCAGGTTGCTGGGGGCCGGGTCCGAGGGGTCCCACTGGCCCTGGGTTATGTTGAGCTGCTGCAACTTGG…
>TU10827_UTR_5
AAAATGATGGGAAATTTGGGCAACAGTCCAGCCAAGCGAAGAAGCCAGTGGGGGACAGAGACCAGAGAAACGCCCAGCGATGGTGGGGTGCGACCCCCGTGGATGTG
>TU10827_UTR_3
CTTCAAATGAAATTTCACCAAGGAGACTTGCAGAGCATAGGCTCCTGAGGAAGTAGCTAATGTTCTGTGAGAAACACAAGAGAAAACCCCGACAAGCAGCTCAGTTACGT
>TU10917_UTR_5
GGAAAAATAAAACAGATGAGGCCGCCCTGGGATGTTATGCCCACGTGGTACCTGGCGGGTGGCGACCCGGTAGGAAACAGATAAGGCAGACCATCCGCAAGAAA
>TU10917_UTR_3
ACGCATCTTCCTAAACACCTGCCGGACGTCTGGCTGCTGAAGGCGGCAGAGTGGGCCTCCTGACCACGGCGGAGGTTGGTGGTTCAGCCGCT
>TU10396_UTR_5
CTGGTGAACATTCTTGGGGGTTGTTTTGGCTCAGATGGGGATTCCATAGCCCATAGAGGGAAGAGACCTGCCCAGGGGTGACAGAGCAGTGATGGATGACCCCCAGTCACGGAGTGGTTCTGGACCCTGCTGGGTGCTAAGCATGTAGCCCACTGGCTGCTATGGGCTAGGCTGTTGTGGACAACAGTCAGGGCCTGTGGAGTACACCAGGGGAGTTTGTGTGGTTCTCTGTGACTCTGGCAGCAGCAGAGGTGACTCTGTGGCTCAGACTGGGTTTGGGATGGGCTAGGAGCCCAGTAGCTGGTGACACCCACACCTGGTAAATTAGATCATGGCCAGACTGAGGGCTTGATGGCAGTAGAAGGCCCTGGTAGTGTCCGAGTGGGGAGTGACTTGGGT…
>TU10396_UTR_3
GTGTCCCTGGCGCTTTTCCAGGCGTGCCATTCTCCCCAGCCTGCTGGTTGCCTGGCTCCTCTGCAGTCACCTCTGTAGAGGCCCTGCTCAGCACTTTGCTCAGACAGTGAATGTGCTCGAGTTTCCCTTTGCTTCACGACACACAACCACTGTCAGCCCAGGCCTCACGCCTCTCTTCACAACCAGTTGTCAGGGATGGGCAGTCTTGGCCGAAGGTCCCACTTCCTCCCCTTGCTCCGCTGAGCCCCTTCTTGCTAGGTCATTGGAGATTTTGTCATGGTGGCTCAGCGGTCACCTCTCTGCCCTGGCCTTCCTTGAGTCCAACTGCCCTCTTAGACATCTCCTCCCTGACCTTGTTTTGTCTCCCTTGTCCACGCCTTTGCGGCTCGGCCCTCTCCA…
>TU8826_UTR_3
ACTTTAATACAAAAACAAAAAAAAAATACAGAAACTAGGTCAATTTGTTAGCTACATATTTACAGATAATTACACGATTTCTTCACTCACAATTGCTAAAAACTATGAGTGAAAA
>TU8826_UTR_5
GCCAGTATAAGCATAGTTCATTTGAAAATTCAGCAAGAGAGCCCAATAAACAGTTCCAAGCCATAATGTTATCACCTGTGTAATTTACACAAACATTAAAACTCTTGCACTTTACAGACAAAACACACTTCTGTAAACATGGCCACTGGGGGAGGGAGGCTCCCTGCCTCATTCATGACTGAGGACATGTAATCAGTATATTAAGTAACATGACTCTGCTTCAAACAAATTTAAACCTGACCA
>TU9158_UTR_3
GAGGTAGTCTAGATTCTAGAAACAGGCACATATTTGGCCATAGATATCCCACAGCTTTCTTCCTGCCC
>TU9158_UTR_5
AAAATATGTACGTAT
>TU10122_UTR_5
CAG
>TU10122_UTR_3
GAAAACACCAGTACAGTTGCTTGCAATCACTCCATGGATTGCCCAAGAGGCATGGTAGGAACATTCAGGAAACAACCAGCCCTTTAACATTTCAGTTAGCCGAGGAAATCAGATGAGAATCGTACATATTTCTGCGAGCTATTCTTTTTATGTTTTTAGCCAAATTAACCATTAAACGCTACTGATTTTCCATGGGTGGGGGAGAGAATAAGTATATGGGGACAGAGAGAAAAAAACTGTCCTGGATTCTCAGTGAAAGGCTGTAGAAGGTTCTTGTCTTGGAGAAGTCTATTTGTTAGCTCTTGATGTGTCACTGAGTGTCGTATTCCACGC
>TU8795_UTR_5
GGCCGCCCCAGGAAGCCCCCGTTCTATCCTTCAGAGAGAACAATTGCACTGAAGAGTTTGGCTTCTCTCTCCCACAGAGCACAGGTAGGCCACCTGCTGTCCAGCTCCAGGCTGAGCTTTGAGAAGCCGGCACGGGATTTCCAAAGGCCCAGGAGGCACCCCAGCAATACGGGCTTATATCAGGACAGCAATCAAGCTCGGATCCAGGGAAGCCCCCTCCCTCACAGACCAAACACAGCAGATAGGCAGCACAGTGAGGCCAAACACCCATTCCCACCATTAAGTCTTGTGCCCACCTCTGGGCCTTCCTGCCTCTGTGGTCCTCCT
>TU8795_UTR_3
CATTCTGCCTGGTGGGGACAGTTTGTGGTCCCC
>TU9627_UTR_3
TTGTTAATCCCATTGGACTGGAAACTCTGAGACCAACTGCAGGGCATGAGGAATCTTAGTTCCCTGACCAGGGATCAAAACCCTGCATTAGAATTACAGAGTATTAACCCCTGGACCACCAGGGAAGTCCCAGACCAGGAAGTGTTTGTCTTACTAAATGCTGTGACTCTAGTGCCTAAGAGTACCGGGCACTAAGTGTGCACATGGTAATTACTTGCTGTAAGAATGAATGGCTCACTGGTAAAGAATCTGCCACCAGTGCAGGAGATACAGGTTCGATCCCTGATCCAGGAAGATCCCACATGCCGCGGAGCAGCGAAGTCCATGTGCCATAACTAGAGCCCAAGAACCATAACTACTGAAGCCCATGTGCCCTATAGCCTGTGCTCTGCAACGAGA…
>TU9627_UTR_5
TGCCATCCCCACAGCTGACTGTCTATCTGTCGCACACGTGGGATGGGACCTGCTGTGGAGGAGGCTGGGAACAGGTTCCAGGCATACAACAAACAAGGAGCCTGCGTGCTGAGGCCTGGATGGGAAGAAGACAGCACAAGCCCGCTGCGATCTGGACTTGGGGAGGGCTCTTTGCTCACAGCATGAGGCAGGGTCTCCTCAAGGCAGCCTGGCTGGCAAGGTGAACCTGGGTGGTTTAAAGTCCAGAGTTAGATGGCAGGAGAGACCAGCACACACAGTTCTCAGTCTCTGGGTAAAAGAAAGCAGTTTTGTTTTTTTTAAACTGAGGTATAGTTACTATACAATTTAAGTTTCAGGTGTTCAAGATAGTGATTCAGTTGGCCTGCCCAACACTTCCAC…
>TU8577_UTR_3
ATGGCTGGGTAGTGTTCCATTGTGCATACACGGACCACATCTTCTTCACTCATTCATCTATTGATGGACACGTAGGTTGTTTCCATATCTTGGCTGTTACAAATAATGCTGCTATGAACATTGGGATGCATGTCTTTTTGAATTAGTGCTTTTGTTTTCTTTCGATATAAATCCAGGAGTGGAACTGCTGAGTCATACGGCAATACATACATATAGTTTTTGTGAAACACTGCCATACCGTTTTCCATAAGGGCTGGACATTTCCACCAACAAGGCACATTTCCCTTTTCTCCACATCCTTGTCAAAATTTGTTATTTGTACTATACTTT
>TU8577_UTR_3
CCATCGAGTCGGTGATGCCATCCAACCATCTCATCTTCGGTCGTCCCCTTCTCCTCCTGCCTTCAGTCTTTCCCAGCATCAGGGTCTTCTCCAATGAGTTGGCTCTTCGCATCAGGTGGCCAAAGTATTGGAACTTCAGCTACAGCATCAGTCCTTCCAATGAATATTCAGGGTTCATTTCCTTTAGGATTGACTGGTTTGATCTCCTTGATGTCCAAGGGACTCATCAAATATATGTAGAATCTAAGAAATAAACCAAACAAGCGTATAACGAAACAGATATAGAGAACAAACTAATGGTTACTAGTGGGGATAAAGAGGGGAAGGAGCATGGAATTAAGAAGTGCAAACTCCTATGTATGAAATAAATAAGCAACAAATATATGTTATACATCACAG…
>TU8577_UTR_5
CTATATTTCTCTGTGATGTATAACATATATTTGTTGCTTATTTATTTCATACATAGGAGTTTGCACTTCTTAATTCCATGCTCCTTCCCCTCTTTATCCCCACTAGTAACCATTAGTTTGTTCTCTATATCTGTTTCGTTATACGCTTGTTTGGTTTATTTCTTAGATTCTACATATATTTGATGAGTCCCTTGGACATCAAGGAGATCAAACCAGTCAATCCTAAAGGAAATGAACCCTGAATATTCATTGGAAGGACTGATGCTGTAGCTGAAGTTCCAATACTTTGGCCACCTG
>TU9019_UTR_3
GGAACCTTCACTCTCTTAACATGAGAAGTTAATTTATTGCGTTTGCATTTGTAAATACCACAGGAGGCTACAGGAAAAT
>TU9019_UTR_5
CGGGGAGTCGGGAAGGGGTTCTGGAGGAAGTGCTACCTGAGCCGAGTCTTCAAGG
>TU8368_UTR_3
TTCTGTCTTACTAATCACTTGATCTTATTCCAGTGAAGGCTAATTTCAAATTTAT
>TU8368_UTR_5
TGCCTCTGTTAACA
>TU9033_UTR_3
AAAGAACCCCAGCCTTCCTTGTTCTGGCCCTGAGCTGTGAAGCATGAGGGCCTCCCACGGCCCTAGGCCCCAAGCACGCTGAAGGCGGGGAGGTGGCCAGTGTTGGGAGTACACGAGCAGCACCATCCCAGACAACTGCTCGCACGTTCAGTCAGGCCAGTGGAGCTTTGTTTTTCCTTATATCACGATAATGCTTTTATTTTTCAGCTTCTTACAGTGCTCACACAATAGAAACTGACAAATCCATGTTGTTGTTTAGTCGCTCAGTCATGTCCGACTCTGTGCGACCCCACGGACCGTAGCCCACCAGGCTCCTCCATCCCTGGGATTTCCCAGGCAAGAATACCGGAGTGGGTTGCTATTTCCTTCTGCAAGGGAGCTGTTTCTGTTTTATCTTTT…
>TU9033_UTR_5
TACGGACACAGCCTGTGTTGTGCCCAGCAGCCCCCAGCCCAGCCGAAGTGGGAGCTTCGCCTCTCTCTATCACTGTGGAAAGGAGCAGGCACTGAGAAACCGGAGTTCAGGGTGGAAAATAGTCCAGAGCCAACAGTGTATGGGGCTTAGGGATACGAAAATGAGAGCAGGGTACCAGGCAGTTTGGGTGCCACATGTGCCACACACCCACCCCCCACTCCCTTGCCAGTCATTTTACTCTGACTGCAGGATTGATGGGTTACATATTTTCCCATTACCATCACTGAGGCATGCTAAGAAGCCAAGAGTTGATATACTCCCTTCCCTATTTTACAGCTGGGAAAACTGAGGCCTGCACAGGTGGAGTAACTTGCTCATGGTTAAAGCCAAGGACTCGCA…
>TU9033_UTR_3
CCAGGGGCTTCCTCCCCCAAGTTACCATCAGCCTCCAGGGCCAAGATGACTCTACTACGACGTACAGCTCACCCCACTCTCTGAGGAAGCTCTTTCAAGAGAAGGAGACGTCGCCTGTGTCTGTTTCCCTTCCTCAGGCTGTTTCGTCTTGATCTTAAGGCCTGGAGGCCCTCAGGCTGCCGTCCGAATGAACTATCCTGATCTAGAGGGCCGTGGCTGCTCCTGTGATTAGGATCATATGCGAGTCCTTGGCTTTAACCATGAGCAAGTTACTCCACCTGTGCAGGCCTCAGTTTTCCCAGCTGTAAAATAGGGAAGGGAGTATATCAACTCTTGGCTTCTTAGCATGCCTCAGTGATGGTAATGGGAAAATATGTAACCCATCAATCCTGCAGTCAG…
>TU10771_UTR_5
CCCTCTTTTCACTTCCCAACCGTTTCTCCTCTGGCTTCCAAAGCAG
>TU10771_UTR_3
CAGCTAGGTATCAC
>TU8586_UTR_3
GTTGTTCCATCCTCATATGAGAGAAGATGACCC
>TU10846_UTR_5
CGGGTTGTAAAGATGACTATTTATACATAATTGTTAAGTGACCATTGGCATAGCTAGCATGCCTTGGTTGCAATGAAATACGTTTGGCTCTTTAAAAAAAAAAAAACACAAGTTGAAAATGATATGCTAAATCGCTCAGCTTCAAGAACTTACAGTCAATCCACTTAGAAAAAATTCAAGACCTCTGAA
>TU10846_UTR_3
CTCGCTCGTTCTTTGCCTGCGCCGAGTCGTGGTGCTGGCATGCAGAATCTTTAGCTGCAGTACGTGGGATCCAGCTCCCTGACCAGGGATTGAACCCGGGCCCCCTGCATTGAGAGTGTGGAGTCTCAGCCCCTGGACCACAGGGGAAGTCTCAATAATTGTAAAATCATAGAAGATCATTAATCTAAATGTGTTTATGCTCTCTGCAGGCTTTGCCCTGGGCCAGGGAATGCCCGTGTGTTCTCAGTGGTGTTAGACCCTTG
>TU9463_UTR_5
GTGGTCTGTAAGAGGCGGTGTGGTGCACTGGTTAGCC
>TU9463_UTR_3
TGGTGTTGATTAAAAGAGATAGTGTG
>TU8523_UTR_3
AGAATCCGCCTGCCAATGCAGGGGACAAGGGTTGGATCCCTGATCCGGGAAGACCCCACGTGCCGGAGGGCAACTAAGCCCATTCACCGCAACTACTGACCCTGTGCTCTAGAAGCTGGGGAGCTGCAGCCGCGGAGCGCTTGTGCCGCAGCCACTGAAGGC
>TU8523_UTR_5
GGCTGATCCCATCTCCCTGGGGACACACGGCAGCGTCTGGAGATGTTTTTGGTTGTCACAACTCAGGAGACAGAGGGTGCTTACTGTCACCTTGTGGGCAGAGGCCAGAG
>TU10033_UTR_5
TGGACGCAGGAAGCCAGAAGACGGTCTGAAGAACGCTTGCTTCCATCAGGCGAGCCTACGGTTTGGGCCATCGCTCCGGGGCGGCGCCATCGCCCCCGGCTCTAGGG
>TU10033_UTR_3
TGGGTAGGCGGGGCCAATTTACCTTGATGCTAGTGAAGCTTAAGCTTCAGGGCCCTCATCGCAGGCTATCTCTTTACTTTTGATTCATCATTTGGTATTATTTTTTACTCGCCCCTCCCCCTCCCCACAAACCCAGTTCTGCCCTTGGAACTTACAGAGGGCATTTTGTGAAGGACCAAGCCATGTCACGCTGTACTTAGAACCTGCTGCTGCTGCT
>TU11023_UTR_3
CGGAGCTCTCTCGCGTGTGTCAGGCTATCAGTTGTGACAGCCCTGCCCTACTGGCTCGTGCGAGCTGATGGGTCCCCCAGAGTCTCCCTCTGGACAGAGGAATAATTTGTCTCACTCTTTAAGGGCCAACTTTGGTTGCTTTTGAAAACCCTCTGAAGGGAATTGACTGAATTCAAGCGTGTCTCACGATTGGGTGCCTCCCTGACAATTTGCAGACCCTGAGTTAGAAGCCTTCAGCATGAGTGGCCTGGACGTAAGGCAGGCACGTCCATGTTGCAAAGGTCCTCTTGCTCAGGTGGCAGTTGGGGTGTCAGCACTCCCAGACCAGCACCAGCCTCTGCGGAAGCCAGTCTGCAGATTGTGCGGGGACAAGTACAGGCACCCCCCCCCCACACACAC…
>TU11023_UTR_5
CCCCATTTTCCTGGCTGAATTCCCATCTGAAATGTGGGTACTCACCAAGCCTGCTAATTCTGCCTGGGCTTCTGAGATCAGACTGGGGAGGCCTCAGTGCCTCCTCTCCTTTGGGAGAATGGAAAGACGCCTGTGGCCTACATAGGTGGTGACTGGTATTCCATGTAAACCAGTTGTTCAGCCTCTTTTCTCCACTAATTCTCCTACTACACTATCTGTTTCTAATCTCCCTCTATATCTGTAATTAAATAAGTTTTTTCCAGGACGCCGACTCCATCCCCACCTTCGAATCACCCTGGATCCACTGGGGCTGGACCCTGGCAGCTTGTTACAGAGCTCGGTGCGGGAAAGGATCTGTGTGTGTGCCAGTGTGCGCCTGGGTGTGCAGATGTGTGCCTG…
>TU9578_UTR_3
GCTTTTGATTGCCAATTCAGAGACATCCATCTCGAATAAACATACCGCCAGCTGTGTGACACAGTTACCAGCTACACAAGCAGATGAAGAGCCAGGCCGCTTCACCCATCAAGTCTCCAGTCAGAAAGCCCTGGATGACCCAGATAACTGCCTGTTTGAGGGACCCCATTTTTCCTTTCCAACACACCAACTCTTGTTCTTATGTTTTAAATTCATCAACAAAGACTAAACTTACAAAATTTTAGGTACTCCACTCTCCACCCCAGTAAAGGTAGAAC
>TU9578_UTR_5
TGGGGTGGGGCCTCCTGGGAGTCAGCCTGCTAGTTCACCAGGTGTCCGGGGAGTTGGTACTTTGTCCACAAAGATACAGACAAGGTCTGCTCTCTGGAGGGACACGGGGGCCCGTGGGTCACTGTTCTGTATGTCAGTAGCCCAGAGTGTAGGTGGCCAGGCCCAACCAGGACTCACAGCTAAGTTTAACATCTGCAAGGCCACAAGTCATCCCAGAAAGTAGGTCTGGTTGTCACTGTGTAGCCTGAGTGAGCCACGAAAGCTAACCTCGGGCTGGAAGAGGGGAGCCCAGGGCCCTGCTGACATGTGGTCCTGCTGCTGATACCTTGGGTTGATTCT
>TU10937_UTR_3
AATGGTGTAGTATTTGTGTATTTCCTATGCGCACGCTCCCGGACACCTTAATCACCCTTAGATTACTTATAATACCTA
>TU10937_UTR_5
GAAAAATGGCTTAAGTCCAGCAGGCTACAGTCCATAGGACTGCAGAGTCAGACACAGCTGCAGTGACTTAGCATATGTGTGTGCATGAATATAGAGTAAATTCTGCACCAGAAAT
>TU10210_UTR_5
GTGAAGAGTGAAGATCAGATTTATTTAATACAACACCCCACAGGGCCCCTGCACTGTGTAGCTGAGGAGGGCGAGGAAGGTGGCTTCGGTGGGACATGCTCACTAGGGCAATCCCGCCACGGAAGGGCCACAGTCCCTCATCCACACTCAGGACACCATCAGAAACACCTGAGGACCTCGGGAGACCATTCCTTTTAGCAAGGAATAAATAACAAAATTAGTAAGAAAAATATGCATTTCATTTTTCTATTAAAAATTTTTTTTTGCTGGAGGCGGCCATCTTCCTGTCCTTTGGCCTTCAGCGTGGTAGAGGAAAAGAAAGAAAGGGGATAGAAAACCAGCCTAAGAACATCTGTGCTTTGTCTGACTTCATTTTCTATTTGGTGCATTGCCCAGAAA…
>TU10210_UTR_3
CCAGCCGGTCTGTTAGCTCTTTATACCCAACATAAAAGTAGTTAAGATGGATTTAATAACTGGTGGCTTGGCCTGACGAATTGCTACGTTCGTTGGGAGCAGGGCAGGTCCATAAATAAGTGCACGAAACTCTTGCGATACAGGAATCATCTGTTCTTCTCGGAATGTGGGCATCCTCCCAGGGAGGCGCGTGTGCTCACAGAGTCCTAAGATCCGTTAAGGGAGCCTTCCGTTCTCTGCAGTGACAAGAGACAGGACATGCTATGGTCACACCCTTCAAGACTGAAGACTGGCCTAGTGGAAAGATACACAAAACTGTACCCCAGCGCTTCTCCAAGACTGCAGAGCCTAACCGTCATCCGTGGGCACCCCGCACCCTGTGGGGGCAGCTCCTGCCCA…
>TU10215_UTR_5
TGGGCTTAGACTAGAAAAAGACATTCATTTCATTGCTCTTTTCCTTAAATTGATAGCCTTCCTCCATCACAAGA
>TU10215_UTR_3
GGGGAGATGGGTCTTTGCAAAACTTGAACTTGGACCTCTATGCCATTTTTTTTTTTTTTTTT
>TU9434_UTR_3
TATAATATCTGCAATTGTGCAGGCAGTTGAAAAGACTCACACAGGCGATTCAGTGAAATACAAGAGCAGCAGGCA
>TU9434_UTR_5
AGAAGCTGTGTATCTTTGGCTGCTCTTC
>TU9747_UTR_3
GAGGTACCTGCCCTACATGAGTCCAACTTGACCTTCAACTGCACCCTCACAGAGGTAGGAGAGGGACACTGCCCTCTTCTGGACTTGACACAAGTACCCCAGCCACATGGCCTTAATCCTTATGACCTAGCAGGCAGAACAGGGACCAAGCAGCTTCTGTTTTG
>TU9747_UTR_5
TTGGTATAGTTAACACAAGGGGGGGAATCAGTACATTGAGGGATCTGACAGGATGCTGGAATACAGAGGACTCCGGGAAGCTGGGCACATTTGGAG
>TU8856_UTR_5
TGAAGCTATTGAGGGTGAATGGCCATGTCTAGTGTTACACTGAATTTTGTGGCAAATGTAAAGAGGAAATGGATTCTACTGGGAATTAAAATGATTGTGTTCCATTCTTTGGGGGTAGGAGTTGTTTAGCCTGGTCTCCAAAAAGATACAGCTTTCCATCATGATCTTTATAAACTAATATCACTCCTTT
>TU8856_UTR_3
CTCTTAGAGAGGAAGAGAAATCAATTCCAATCACACTTTACCATGATGGAAGATGTTTCCTCATGAAAAAAATGCCAATACAGA
>TU9202_UTR_3
GAAACCCTGTGGAAGATTGGAGGGACTGGGAGGATCGGTTCAGTTCAGTCACTCAGTCGTGTCCAACTCTCTGTGACCCCATGGACTGCAGCACACCAGGCCTCCCTGTCCATCACCAACTCCCAGAGCTTATTCAAACTCTTGTCCATTGAG
>TU9202_UTR_5
GTGGTCCTTTCCCTCGCCTTGAGTAGCTTCCTGTTACAC
>TU9894_UTR_5
CCGGGGAAATAGGAACACACTGTCCTTTATTTGCATTTCTCAGAATACTGTACAAAGGGAGTAAAAATCCTATTCACACTTTGCTTAGAAAGATTTTGAGGTGAAAGTTCCTT
>TU9894_UTR_3
GAAGGTCGCAGGTGAAGGGCTGAGGAGGGCTGCAGCACTGCTTCTGTGCAGCATCCCCACGCCACCCCCCATCACCACCAGAGACGGTGTCGGCGT
>TU10840_UTR_3
CGCTC
>TU10840_UTR_5
TGTTCTCCTTGGGTATGTCACCTCCTCTGTGGGATCTGAGGGCTTGAGGGTTGGCCCCGACCCCAGCCCTGAGTGGAGGCGATGGGGAGGATGGTTGCTCTAAGCCAATC
>TU9309_UTR_3
GCAAGTAACCTGATTGGTTCCCAGGAGGGTCAGGGTCTCTAGAGCTGCCCAGGCTCTCTGACCCTCCATGCGGCACCACTCCCCACCTCCTGGGTCAGCCTCCCGCC
>TU9309_UTR_5
CG
>TU9776_UTR_3
TGGAACACTAATGAGAGATCATGATGCAGCCGTCCTTTTGGATTTCTTTTTAATAATATGTGACCCTTCACCTTTGATCCCCTGACCTGCATTAC
>TU9776_UTR_5
CGAGGAGGAGGAGGATGTGGCGCTCGGAGGGGAA
>TU8501_UTR_3
AAAAAGCTCCTGGTTTACACTGAGAAATGCTGTTTTATCAACAGCTTGCTTCTCTTTCTTGCCTTAATT
>TU8501_UTR_5
TTGGGGGAGA
>TU8455_UTR_3
TCTCTAGTATATGTTACTTAAAGACTCTAAAAAAACACTTATTTAATTTAAAAAGTACTTCCA
>TU8455_UTR_5
GCTGGGAAAGATTGAAGGCAGAAGGAGAAGAGGGCAACAGAGGACGAGATGGTTGGATGGCATCACCGATTCA
>TU9379_UTR_5
GCCTGCTTGGCTTTTAATGGCCGTAAAATAATGAACTTGGTTAAGTGGTCCTGGTAATACAAAATGAACTTGAACTCCCCATCAGCATTTGACTGCATATCAAGGATTTCAACTTGGCATCTGGAGTCATTGTCCTTACATGGCATGGGCTTGGGCGCAAGGCCTCTCTTGGGTACTGGGTTCTTCTGGTGGCACTGTTTACACAGAGTCAGATATAAGACAATGACTTCTTTGGTGACATTCCCATATTTGCCTTGCAGCTCCTTGAGCATGCGTGTCCGCCCGCC
>TU9379_UTR_3
TGACTTCTTCCCCTTCTCCTTAGCTTCTTTGACTTCCTTGATTGTTTGAAAGTACTTTTCTTTGGAAAATACCTTGCTGTTGTAACTTTTGCTTTCTACCAACTTGGTCACGCTGGTGAGAAACTTTTCTCTCATGGTACTTATCTCCGTTTCTGTTTCACTTGGATTTGAAACACCAGGG
>TU9092_UTR_3
GAGGTGGCTTGTGTGGCATTCCTCCAGACAGGTGGGTGCCCCAGCCTGGGACTCTCCAGGCTGGTTGCAGTCATTGTGATTGATCATAACAAGCTAGTTAAGACAGTTCTCTACCAATAGTAAACCAAACCCAAAATCCCTTGCCAAACTTCCAAGCCCCCCAACTGCCCTACCACTGGGCTCCTGACTTCAGGAGGGCAGACTGAGGGCTTGGGAGGGGCGAGGGAGGAGGGGCTTGACTATCTCCCCCAACCATCCTGCTGACCTCTAGCCGGGTCTGGCCTGAGAGGAGGGTATGCTGGACCCTGT
>TU9092_UTR_5
GGGGAGGGAGGGGCCCAGGGAGCTGGGCACCGGGCAGGGGGTCACCCCGCTGCACTAGAACTTGACAGAGTGATGAGAGACGCTCTGGCCCACGTGCCACCTGTCCGGCCTGGTGCCCGTGGGGCCGTTCCCGCCCCCCACCCGTCCCCTGACACCAGTGCGATGTGGACGTC
>TU10455_UTR_3
TTAGGTAGGAGTCCTCGGCCTCCA
>TU10455_UTR_5
CTG
>TU10876_UTR_3
GAACAATCAGTTCAAAAATAAGCAGAATAAAATAGGTGATGAGCAAGGACCTACTGCAGGGCGCAGGGACCTCTATTCAACACTCTGCAGTAGCCTGCGTGGGGAAAGAGCTTGGGAAGGAACGGATACATGTCTGTGTGTAACTGAGTCATTTTGCTGGACATCTGAAGCTGATGCCGCATCGTGAATCAACTATACCCCAAC
>TU10876_UTR_5
AAAAAATTCAAGCGGAAGAGAAATTCAACACGAGAAAATAAGACTCGCTCAGAGTCACAGAACCCACAGCTGACTCCTGCTGACTTTTCGGTGACTGTCCCTGCGTGTGAACACACGTGCGCTTCTACACTGCATGTGGTACTTCGCAGCTCGCTTTATACTGGACCGTGTATCATTGGAGAGCTTTCCACAGGCAGGCAGGTACAGCTTCCTCCTTCATTTTCGCAGTTGCTCATTTTAATTTGTAAGAAGGTGACTGTTTCATCGGTCTCCAGTTGGACTCTCAGAGTTCCACTTTTTTACAGCTATGCGCAATACTGCAGGGACTGTAACACCTTGAACACACGTGTTTGCACACCGGCCCAGCTGTCTCTGTAGGATGGATCCCTAGGAGAGGGA…
>TU8372_UTR_5
GTTATAATATGGCCCCTAAGAGCATATCCTCAAATAGGAGTGATTAAGGCATCTCTGTCAATAACCAGAGTACAAGGTAGAAAGAGTTTAAAGTCCTTACAGCGATACAGAAAGAAGGGGAGGCATTTTGGAGATAGGGCTGGGAAGAGCGAAGAGGATTTCAAC
>TU8372_UTR_3
CTCCACGGAAGTGGGCTGTGACTTACATTCACAGTAGAGCTCTGGATGATGAAGACCTGTGAACAACGGC
>TU9053_UTR_5
CCCTCATCCAAAGATAACCACTATTATTAACAATTTGGAGTATGTCTGCAGTCTTTTTAAAACTGTCTTGTAAGTATACGCCCATATTTAAAAGAGCAAAATTGAGATCACATAATACATATCATTTTATAACCTTTTTAATATTCAGAGAGCATTTTTCTTTCCAGTCAAATGCTCTCCTACATGACTTTTAATGGCTGTGCAGTGTTCCACCATCTGGGTGGATACATAATAATTTACTCAAGCAACCTCTTCTTGCACATTTTCATTACAGCTGAAAAAGAAATGAATTCCCAGCTGGACAGTTGGTTCTCAATTTTTCCTATTGCATTGCTGGGATGAACATCTTATAACTAATCTTTAATTATATTCTTAGGATACATTCCCAAATGTAGAATT…
>TU9053_UTR_3
GGATGGCAGAGCCATGTACCCAAGGCTGGATGAAGACATTGTGGCCCGTGAAGCGAGGAGGGGAAGAAAGGACGGAAGCAATGTCCAGGGACAGAGCAACCTTTGTTGCAGCCTGTGAGTGGACTCAAGTCTACCCACCCTCCTCTACTACAGTCCACTCACATCCAGCTTAGGCTGCAGAAGGGTGGGTTCAATGAGCTACTCTCTCCTAAATCTGTTCCTCAAAAGTGGAGAACAGGACCCAGTTACCTGCATAACTCCTGCTCCCAAACAGAACAAACAGCTTCCAGTAACCCCTGAACTTGATTACCTTCAGGCAGGGAGACTGGGCCAAGGCTGAACCACACCAGAACATGAGCCCAAGGGTGAGATTAGATCAGGAGATGGGGGGTGGCAGCT…
>TU9460_UTR_3
GGATAAGGGCGGGTCTGAGATTCCCAGGTAACCGTTTGAATCCTCCCTGAGAAGGTGGGCGGCAGCCAGTACTTGGTGTTCTATTAGCGTTTGAGGGGGTATGAGGCTGAAAACGTGGGGCAGAGGGAGCTAGGCCCGGCTCATTCAGAAGAGGGGCTGCGGCCGGCAGCTGCATCTACTCTGACGCAGCCTGTGAGGGACCATAGGCCACGGAACCACAGATACCAGCGTGCGAGTGAGCACCTTGTCTGGCCTCCCTGGCCGGCAGGTGGGGAGGGCCGAGAAGCAAGGTGAACCTGCACTTCGACCTGAGGGAGAAGACGAACCAAGTGGTGGGGTCGGAGGAAGGCCTCTGTAACAACCCTCAAAGGAAAACAAGCAAACAAAAAAACCCATCCT…
>TU9460_UTR_5
GGCTGGGGACCGCCCGCCAGACGCGACTTTGTCAGTTCCCACAGCGCGACCTGAACACAGCCAAGTAAGTGCAGTAGAAGATCAGATGCTACCTGCAATCGCTTTGGGCAGAGAAGGACATATTGCCAGGGTTGTTTGAATGTGGCTGAAACTCCCAAATAAATTCCTCCCAGGGCAGCAGTGCCCCGGAGACAGAGTAACTAAAACACCCTGTTAAGCTTCAAGGCCTTGGGGCAAATGGGACATCCGGTAACCGGATGCTGAGGCGGACTTGGGAGGCTGGGGGAACCGCTGGTGTTGGAGGCCACCCCTGCCTGCGGGGACCCATGCACCGCCCTCCCCCCACCCCGGGGGGAGGGGGGCGGCGACCAGAAGCATCCCCACCAGGGGTCTGGCTCT…
>TU8229_UTR_3
GTTACAG
>TU8229_UTR_5
GTAGTTTCTATAGTAACTAGTAACCAGTGCTAAACAACGAGGGCAGACGCTCGTAAGTGGTC
>TU8229_UTR_3
TTACTATAGAAACTAC
>TU10967_UTR_3
GATGGTTGGATGGCATCATCAAGTCAACGGACGTGAGTCTGAGCAAACTCTGGGAGACAGTGAAGGACAGGGAAGCCTGGCGGGCTGCCATCCACGGGGTCACAAAGAGTGAGACACGGCTGAGCGACTAGCAGCAGCAGGGGGTCCCAGGCATCAGCTCCCAGGCAGCCTCGCGCCTCACCGTGCTCAGGGCTCCCCTCCCTCCCGC
>TU10967_UTR_5
CGGCCCCTCCCTCAGGACTGCCCACCCGTCTCTGGGTGCTGATGGAAACCAGAGC
>TU9359_UTR_5
GCGCCACAGAATTGGGGGCATGGGGTGAGGGAAGGGGGGCAGGGGATACTGGGATAATATGGGGGGTCTAGAACACAGCACCCCCACCCCCAGCATCTCTCCCTACCCTTTCACACCACAGCTTAGATCTCCCTGCTCCCCCTCCACACAAAAACCTCAAGTGTGGGGAGAAGAAAGAGTTTGGGGGTCCCCTCCAGTGGCAGGTTAAGGGAATTCACCCTCAGACCCCTAAAATTGTGCCATTTAAAGACATTAGACCATTTCTTTATCACTTCACCCAAGGGGGAGACAGCTCTCTCTGGGCTTGACCGCCCTGGAGAGGGGCAAGAATCCCCATCTTCCAGCAAGTCCCATACGCATATTGGCAGTGACTAGTACCCCCGCCCTAAATTCAGGGGG…
>TU9359_UTR_3
AAACTGCGGAGCAGGAATGTGGGGAGAGACTCCAAGTGGCAGAATTATTGGTCCATCATTAACACACTGAACTCCAATACACTTACACACCAGCTGGGGGGAGGGGAAGGAGGGACAAGAGGTTTGGAAAACTGGGAGGGGGAGGCAAACCGGACTAGAGGGGCTGGAGAGGGCGATTCTGGGGGCCAGAATAGCCTGGCTCCCCAAAAGCCCAGGCTCCCCACCACCTGCAAGTAATGTCATGCAAATGAAAGTGTGATACAAGGACCAACAGGGACTAAATCCTCAGTAAAAAAAGAAACACAGGTTGAAAGACTGAACAGAAAAGTGATGGGAGGGAAAGGAAACCAAAAGGAATGTCAGTAGGCAAATGGATGCTAATTAACATGCTGGAAGCTC…
>TU9932_UTR_5
TTCTGCTACATCATGTGAAAAAAAAGACAACCCTACAAGTAACTTGGTA
>TU9932_UTR_3
ATTAT
>TU8809_UTR_5
CACAGGCCCGTCCACTCTGAGGTTCTGCTCATGACTAGGTCCTGTCTACTCTGTCTCTGAAATGCTTAGTGTTACTGACAGGGACCCTCTCAGAGCAGTTTCACTTCCCTTC
>TU8809_UTR_3
AGCCATTCCAAAACCCAAGGCCTGAGTGGTGTGGTAATGCAAAGACCGAATCTCAGC
>TU9701_UTR_3
ACCAATAGAACAAGATAGAAAGCCCAGAGATAAACC
>TU9701_UTR_5
TTTCAGTGTGTCTCCTCTAAGCATATGGTCATCGCTAAGTCAAGGTTCCTTCCTTCCTTCCTTTTCTCTGTCCTCACATA
>TU9335_UTR_3
TAACTTGCTAAGAGAACCCACAGAGAGGATGGGGGTGGGGGAGCAGATCTGGGCGGAGGGGAAGGAGATGGAATAGTCCCATAACCAGCTGACGTTTCCAAGGTGGCCACTGGGGACCCAGCCAAAGTGGCTGCCCCTCCCCCAGGGCGCCTGGGAAGTAGAACTTGCAGGATATTCTGGG
>TU9335_UTR_5
GTGAGGGGAGTGCAGGAAAACAATGGGATCCAAAGGGAAGAGCCTCAGATCCAGCCAGAGAAAAACAGGGAAAGGTCCACCCATGGGTGGGGTATGGAAGCTGCAGCATCAAAAAAGAACGGGGAAATTACAGGTGGGGAAGTGAAGGGTGTGGGAGAGGAAAGAGTTAAAATGCCTCTATAACTCAAGAACACAGGAGGTCCCTCATTTAACATTCT
>TU10384_UTR_3
CCCTTCTGGCCTGCCAGAGCCTCTGAAAGCCCTTGCCCAATAAACCAAGTTGCTGACAGCACAGGTTAACCCTAGCTTTGAAGATTTTCACTGGACATTTTAGGAAGTGGATTGGGAGAGTTGGAGGGGCTCTGGCTGGCCCTGGGGCTCCTCTGGCTGGCTGAGACTATAGCTGCTGCCTGGAAGCCTTTCACATCCAAAGGTAGGGCTGTTTCAGAGGTAGGGGCATCCGAGTTTTGTTGAGAAAGGCCTTGGGCCTGGGGACCCTGGGCTGTGCAGTCTGTCTTCCCCTGCCTAAGGCTGGTGGTCCCAGGAGAGGTTGGTTAGGGTCTTTGTCCCCTGTGGCTGTGACTCTTGGATTTGTGTTTGGGCCAGCTGCTGCAGGTTTGTGCTGGTACC…
>TU10384_UTR_5
ATCCTCCTCCAAAAAAAAAAAGAAAGAAAGAAAGAGAGTTCTCTGGACTTTCCTGGTGATCCAGTGGCTAAGACCAGGCTTCTACTGCAGGGGACACAGACTGGATTTCTGGTCAGGGAACTAAGATGCTGCGTTCCACATGGTGTGTGTGGGGGGAAAAAAGCAAGCGCATTCTCAGAATAAAACAACTCCTTTTCAACCCAACTGGAGGTACTGAGTTAACAGCAAGCTCACGAACACCCAGGAATCCTCTTTACTTGCAGATTTCTACTACGGAGCAGCAGCATGGGGCTGAGGGCTGTGCTATGGGCCGCAAAGGTTTGCACACAGGTGAGCTGGGACACAGCTGGGATATAGGAACCAGGTGCAGTGGTGAGGGAGGCCGTGGTAGACTGAAAT…
>TU10373_UTR_3
CTTCCTGAAGAGATCACACAGAAAAGTGCCGAGCGTGGCGGCTGGGAGCTGAAAAGTGCCTCCTCGGCAGATTTCACCCTCCACAGAAGCCCTGAAC
>TU10373_UTR_3
GCATGGGGCCCTGAAGACCTTGTGACCTCCGGTTCCTCTGCCCCACCCTCTGCTCTGGAAGAGCGGTGGCTCCATAGCCTCTCCAGGAGGGCACCACAATCCTGGTTAGGCCTCCATTTACCTCCCTG
>TU10373_UTR_5
CAGGGAGGTAAATGGAGGCCTAACCAGGATTGTGGTGCCCTCCTGGAGAGGCT
>TU9138_UTR_3
GACGAGCTTGCTTCTGGGACCTGGGCTCACTCCCCTCAGGACCAGTCCCAGGAGAAGTTGGCGCAGACTGGGCAAGCTCAGCCCCTCTAATCTGAGGCACCAAAGCTCCCCAACGCCCAGCCATGGAGAGGAAGAAGCCAAGGGCAAACAATTTCCTAAAGGGGTTTGGAAGCCACGTTCTCATTTTGTGGAAGTAATTCAGTGAAGAGCTGACTAATTTGACTAAAACACTTACTAAATTTCCAGAAGTTATCATAGATGCCTTAAAGACTTTCTTTGAAAGATCATTCCCTATACAGTTACTTTTTTGTGTGGCATAAACAATATACTAACCTGTTAAAAAGGACAATGTTGGTGTTCTGTAGCTAGGGAGTCTTGAGTTGGCAACCTGCTCAACTT…
>TU9138_UTR_5
GTACTTTTATACCTGTTCTTTCACCATCCATGGTGGAGAGAGGAGGATGGAAATTCAGTGAGGGATAAGGCTGGTTGTCCTGCCCCTGTCGTAATATACCATTCTCAGTAACAATCTTGCCTCTAATTGCACTCTAAAAAAATCTTATAATCATGTTTGAAATTGTCAAGCTTGTTTACCTTCACAGAGTCCAGGGATAGTGATGGTACTTAGCCTCCACGAGTTGGGGGGAACATTTTGTGAGCTCTGCAGCATCTTCAGAGTGCATTCTCGTAGAACTAGAAGAAGCACCTTTCCATAGTCTTAGGCCCTCCCTGACACATGCCGATGGGTGGGAGGGCCACACTCTCAGTTCCTCGCATGGTGGCTGCTCTGGGGGGACTTGACATGCTCTTGATC…
>TU9259_UTR_3
ATTCGTCTGTCTCCCCCCCTCCCCCACTCCCCTCACCAGCCTGGAGAGGGTGGGATGGGGTGGAGCGGAGAGAGACCGCCATGAGGACCCTGAGAG
>TU9259_UTR_5
GTCAGGGCTGACTTTACTTGCGCCGCACCCACTGAGACGGAGAGAGTCACAGACTGCAGAGACCCACTTCCCCGCCGTGCTAGAGGCCCACCCGATTGGCCCCCGGCGGTCAGACGCTCAGAAAGGGGCACTTCACCTTCTGTCCATTCATTTTTTGGGGGGTCACTTTTGATTCAGCACCATTCATTG
>TU10311_UTR_3
CAGCCTGCCTGTGTTCCCTGCCCAGCTGCTTGCCAAGGGACCAGGGTGGCTGCACCAAGGCAGTTTCAGG
>TU10311_UTR_5
CGACTGGCCAACCTTCTTCACCCGGCACCGGCTCCAAGCACAGCTGGACCTCATTGAGAAGGATTATGCTGACCGAGAGGCACGAGAACTCTGGTCACAGCTACAGGTGGGCACAGCAGTTATCCTCTGGGAGAAGGGCTGTCCTCTTACGAGCCTTCCACACATTTGTGTGGGGCCCTCTGCTAGAACAGAGCCAGAGAGGGGACCGCTGAACCTGGAGCAGGGCTGGGCAAATCATGGACACATAAGTGTCCTGACTATTGGTTCGATGCAGAAACTGAGAAGGGGGTGGCCCCTGAGAGCACCTCTCACTTCCTGGGTCATCAGATACTTAACCTCAAACTTTGCTCACGTGAAATGTAGGTGTTTGACTTGTGATTGGTGGCACTTACTACTACT…
>TU8140_UTR_3
AGTAG
>TU8140_UTR_5
GGGGTCTTCAAGCCCTTGCGTCTTGTCTGGTGTCTCACAGGTGCTCAGGAAGTGGCTATTGAGTTGA
>TU8218_UTR_3
AAAGGGCATCAGAGAGTCTGTTCATGATACGTGTCAGCCAAACCAGGAAGGACCTGGAAGGTCCTTCGACTCAGAGCTCCACAGAGACGGCGGGCGGGATCCAGGGGGCTTGCCTTTGCTCCTGGCAGGGCGAGTGGCTTAGCACCGGCAGAAGGGCTGCTCTGGAGATGGGCCAGTGACTTTGAGGGGTGGCTTTGCTGTTGCACCCCCGGGGGAGAGGCGTTTCCAAAAGCAGACAGCGAGGGGGCAGTTTGGGCCAGCGAGGGCCTAGCCTTCACTGCTGCCTGGATGCTG
>TU8218_UTR_5
CGGGCTGGCACCAAGCAAATCCTGGAGGGCTTGCTGCCTGCGGAGTAGAAGTGGAGACAGGCATCCTCTGGGCTGCAGGCTATCATCAGTGAGGTTGCCCC
>TU9563_UTR_5
GGCCGGATC
>TU9563_UTR_3
TGAAGGCCGAAGGGTTGGCAGTTGGTAAGGGCAATTAAACCCGTGCTCAAGGCC
>TU10902_UTR_3
TTCCTTTTTG
>TU10902_UTR_5
CGCAAGGATGAGAATTTATTGTGAATTAGGGG
>TU9809_UTR_3
TATTCTTGCCTGGAGAATGCCATGGACAGAGGAGCCTGGTGGGCTACAGTCCATAGTGTTGCAAAGAGTCAGACATGACTGAAGCGACTTAGCACAGCAC
>TU9809_UTR_5
CGGTCAGAATTGATGTGCTTATAATGAAAAGAATCTTAACTCATTTACTAATAGGATATTTTTAAATCTCTTACCCAACTGATAGCTGCCCTCCATTATCTGAAGACGAGCAATGTGGAAAAGAGACTAAATGTATTCTCTGTAGCTGTAAAGGACCCATAGGTGGAAGTTAGATGAAGTTAGATTTCATCTCAATATGGGAAGAAATTTCAAACAATTGGGGCTGCCTAAGAGAGAGTAGGTTAGTTAGTGAGTATTCTGTCCCTGTCAGACAGGAGTTTTGTAGAAGGAACTC
>TU9676_UTR_3
AAGTCCATCTGATCTAATGTGTCATTTAAGG
>TU9676_UTR_5
GGACAACTGAGG
>TU8626_UTR_5
TGGTGGGTTTTGCCATACATCGACATGAATCAGCC
>TU8626_UTR_3
TTTTG
>TU8955_UTR_5
TGGCCCCCGAAGTCTTGGCACAGAACTTCTGCCCGCCAGGACAGCCTTTCCTCAGTGACTTGGTCTGTCTTGACCTGAGGAGAAGAACACCAGCTTGTCAGTCGGTATCTTGGGCAGGGGAGGAGCTCCAGCTCTCAAAGGTAACTTGTGTTCTTTTCTGATGAGAAAGAGTAGCTACAGTAATGGTTCACGTAGTATTTGCTTACTTTGATGGAGCACCTCCCATGTGATAAGAAAGAGCTGCTTCTTCCTTCCTTCGAGCTCTTTCTCCCTTGATCTTGACCTTCCCCCAGTTTCTGCCTTCTCAA
>TU8955_UTR_3
CTTTTTCCTAAGAACCTGCAGAAAGGGCTGTGCCCTAGGGAGTGCAGGCTGAGGACAGGTCAGCTAAAAATGGGCCCTGTGTTGGCTCTGCTGAGCCCAGCTCAGCTCCTTTTTTGGGCTGAACTGACCACAGAAAGGAAACTAGCAGCTGTGCTCTTAGGATTTGGGGTAGAAGGCTTCCCTGGGTTTCAGCCTATCTCAATCAGGTGTCAGGGCCTTTTGGATCATCTCAGGCCTCACCTCTGGCTCCACTCACAGCCAACCAAAACCGTTTATTTGGAAAACCCAGCCCCTTCCAATTAGCTGTTGACAGCATTGCTTCTTGCTGAGTGGGATTGTTCATTTGTAGTTCAGAGGGACAAGTTGAGTTGGTCATTGCTCTTACTGTTACCAGCCTGA…
>TU10620_UTR_5
AGTTTTCTAAGCGTTTGATAATGTGAAGCTCCAGGTGAAGGGGATGCCGTTGAGCACATTGCAGCTATGTAATTTTTGGTGTATGTAATGTAATATTTAAGGTTGAAAGAATAAAAAAATATTAACTCTTACTAGGAAAAAAAAAGAGACAAAATAAGAAGCCAAAGC
>TU10620_UTR_3
GGATCACCCAGAGTGACTGGCGGGGCTGTGCTTCCCGGTGCGTTGTTCACGTGGAGATGTGAATGCCTATTGCTTAAGATATCTGTATAAAGTGCTGTGTGATTAAACTTTTTTTTTTTTTTACTTGCATTTTTTTCGGTTTGGCTCATTACAATGTACAAAACAG
>TU10758_UTR_5
TGGCAGGTGGGATATAACGCCACCTGGGAAGCCC
>TU10758_UTR_3
AACAGAGATTTGCGTGCCTGCTCAGCTCCCACCAGGACGCAGCTTGC
>TU9550_UTR_3
CAGGACAGACAAAACACTT
>TU9550_UTR_5
TGTGTCAACCAGTGTGTCTCTGA
>TU10411_UTR_5
GAAGGATGGGCTGCCCTGGGGCCCCAGCCAGGGCAGGGGAGGGCGGAGGGTGATTCTCCATACCCTTTACTCTGGTCTAGCAC
>TU10411_UTR_3
GGTCCTGAGGTCCCTGCCCTGAGCGCCCAGGTGTAAGGCTGACCCCACAGGAGAGGGGGACACTGCAGGGCCCAGTTCTGGTCCTGGGACCAAGAGCAAATATCAATAATTGAACTTTTCAGAACCTCGGCTTCCTACTTGTAAAATCCTTGGCTCTGCATCACCAAAGAGTAAATGAGCTTTGCCACTTGAAGAGGAGGACAGAGTATCAGGTCCAGGCCCC
>TU10565_UTR_5
GGAACCCAAGTCTCTTATGTCTTCTAAGTAGCTCTTACTCAAAAAAGACTTAATGCTTCCAAAATTCCATTCGTTCTTACCACTACACCATTCTACTGGGAAGATTCACAGTGTACCCATCAGCAC
>TU10565_UTR_3
ACAGAGGCTACACGGCGCATTTGGCAGAAAAGAATCATAAATGCCCCACAGAAGCACATAACAGAACCAAGTATTTTGGGGGTTGGGGATGGAGAGACAGAAAGAAGTAGCTTTAGAAAATGATATCTCGTGTTATCAAGGGAACAATGGTTAGAATCACTTAATCACATTCCTACTACTTTATCTGCTATCACCAGTGATCATGGTTCACCCCGGTTTCCTGAGCATTAATCTCACAGCCCT
>TU9156_UTR_3
ATGCCATCCCTTTTATTCTTAAATTCCCGCGTGATGGTGGTTCATGGCAAGATGGAGTCTGAATTTTGCTCTCTTATGGCTGTAATTCTCCTAGCAATCTCTTGAGTTAAAACCTGGGATTTGACTCTTCAGGGAGGAGCAAAGGACCAAGTAACTCAGGGACAACTATTCTTAAACTCTTAAGTGCCACTTTTTGCAGTTACTTTGGTGTAATCGTATGTTTTTTAGGGCTAGATCTTGAGGAGTTGGAGAGCCAGAAATGAGCAAACCTCTTGATGCCCTTTACCACCTGGTGCCCTGACCATGCTACATATGGAAACACAAACCTCCAGAGATGTTTCAGCTTCCTCTGTCAGAGATGTCATCTGTGCCTTTCCCAGCGTTCATCTGACAGTGTGA…
>TU9156_UTR_5
GTTTGCTTTCTTGTAGGTCTCCAATTGAGAAACATGGCACTGTTTTTCCTGCACTCTACCCACCTATTGCTGGACTTCTGTTGTAACAAGTTGGCAAACACTGGCTGGAACTGGGCTGCAATAAAACATGCCAGTATCAGTGCTGACAAGAGCCTAACAAGTGCCAACTTACAGATGATTACGCATTTTGAATTCTAATGAACTGTTTTAACCTTCAGGAAGAATTGTAAAGACCTGTACATAGCACAACATGACCCGGATAATATATATACTGTTCATGTACATCCACAAATACACCTTGTACCAAATAATGCTTTCTCGTAGTGGAATAAGAATCGTGTAAATTCTAAAAAATTTAGCAGGTTTTCTTCCCTATTCATTGTTTCTTATCAGTTTTAA…
>TU9156_UTR_3
AAAAATCACTTTCTACTCTGACTACATCCTCAATTATTTCACTTTAAAAAGGACACACAAAGTTTTTAAAGGACTGGCTACTTGCAGGAATCCTTTCATTCTGTCAAATAATTTCTCCAAACCCCACAAAGCAGAGATGTACCAGCTCTCACTGATTCTCACAGTTAAACACCCTGTCTCATCAGGTACTGTCTCAAGTTCTGCCCCTTCTATGCCAAACACTGTCCCAGTCCCAACTTCACACCAAACACAGAAACCTGGGCCCACCTTTAACACTGCACATGCTTATTTTACCACTTCCTGAAAACTGTTTTAGAAAACTTATAGTATGAAATATATTTATGCTCAAACAGTAAGAAAAACCCAAGTGGACTATGTCAGTGACAGAATCTGTATGTC…
>TU9198_UTR_5
GGATAACGAAGGACCCGGACTCCTGCCTAGTCTGGGAGGTGTCCCCCGGCACCCTGGCCCTGCCAGGCTGTCCCGAAGCTTTCCTTGTGACCCACAGTGGGGCTCCCACCAGCTCTGGTCTGGGACTGCTGAGTGGCAGTGGCTCCAAGAAGCTGTGTCCTCAACTAACCTGGAAGGCTGTGTCTGCTGGAGCCATGCCCTGGGACAGGCCACCCCCAGGCCCCGGTCTGGGCCACAGGGGCCCTGGGGTCCTGGAGGAAGACAGCCCCCC
>TU9198_UTR_3
CCTTGAGGACACTGGACTCAACCTGGCAAGAGCTGGGCAC
>TU10299_UTR_5
GGAGAATTCCGTGGACAGAGGAGCCTGACGGGCTAGTCCATGAGGGTGCAAAATAGGTATGGGGGGCTTTATAACAGTCTACAAGGTAATAAACAGATCTTAGTCTACTACCCAATCATCTCCGGATAATGAGGTT
>TU10299_UTR_3
AGCTGTCGGAACCTCCATGTCTACAGGAAACCAGAGAGAACTTTTCACAGTACCAAGTACAAAAGTATGCTCTCAGCAGGACAGTTGATGAGAAGTTATTTTGAAAGCGTACAAATGGGTTTCCCTGGTGGTTCAGTGGTTAAGAATCCACCCTGCGATGCAGGGGACACAGGTTCAATCCC
>TU10590_UTR_3
C
>TU10590_UTR_5
GGCGGCCGGGAGGAGCTACCCCAAGCCCGAGGTCAGGGGCGACGGCCGGAATAAGTTTCATGG
>TU9615_UTR_3
TGGGGACAGAGTTTTAGTTTTGCAGGACAAAAAAGTTCTGGAGATTGGTTGCCCAACAGTGTGAGTGTGTTTAACCTTACTGAACTATATACTTAAACTG
>TU9615_UTR_5
CAAGGAAAAAGGAAGGAAATCCTGACACGCTGCG
>TU8783_UTR_3
GTGGGACAGAGGGCACTGGGAGGATGCTTTGGGCTCCCACCCACTGCCAGCTCCTGGGCTTTGCCCCCG
>TU8783_UTR_5
CCCTCTATGCTGTGCTGCAGACC
>TU10376_UTR_5
GGGGTCCCCTTGCTGCTGGCTTGGGGCCCCTCGTCCCTGGCAAGGGGGCTGCCACCAGTGTCATCACAATAGTAAAGTCCAAGACGGACGCCCGGTCGTAGGGACACACTTGGCCAGGCGGGTCTGCAAGGGGCCAGTAGGCGCATGGCAAATTCGGCAGCCCTGTCCCCTTCTTCCTTCCTCCTCTTCCTCTTCTCTCCTTTTCCTCCTCTCCTACCTCCTCCCTTCCCTGCAAAGCACAACCTGCACCCCAGGGGCGCTGGGCTGAGCCCCTTTGATCTCGTCTTTGTCATCGTGTGTTTTGTATGTTGGGATTGGTCAGTTTGGCGGTGACGTGGGGTCGCCCCCACCCCCTGTGTACCACGGGCAGATGGGCTTGGAGTCCAGAGTCAGCCTGTG…
>TU10376_UTR_3
TGGGCTTGATCTTGACCGTAGACACTCAGAGACATTCCTGGCTATACCCAGGTTGGCCTGCAATGGAGATTTTGACCATTGACTCTGAATCACTTAGTGGCTTCCTTTGGCTCCCTGCAGTCTGGCTTTGTCTACCTAAGGTCCAGAAGAGAGTGGTTGATGTTGCTTGTAGCAGCAAGTTGGAATCACATAAGAATCTCTAAAGAGAGATCATGCCCTGTCCTGGGCAAGGGGAGGGACAGGCTGTCTGTCCAAGTGCAGTCCCCACTTTTGTTCAGAGGTGGGGCCTCCATCTCTGTGCACTCTTGCCATGCTGTAGACCTGGAGAAAGGAGGTTTGAGGGTGGGCATGTGCTGAACAGAATTACAGGTCCTTGGTTTGGTTTATAGACACGTCTGG…
>TU10933_UTR_5
GCGCCGCAGACAGAATGTGAAATGGGTGAAG
>TU10933_UTR_3
TGAGGTTAGTGCATCTGGAGCCCATTACAAAGTGAGGTCAGAGAAACGCCAATGCAGTATATTAACGCGAACACATGGAATTCAGAAAATCCGTAATGAGGATCCTATATGCAAGGCAGCAAAATAGACAC
>TU10343_UTR_3
CGCGAAGCCGTGGCTTCTGCAGTCTTCAGGCTCAGCTTCCTTCTCGTCGTGTCTAGGAAGGTCAGATCCATGGGCTGCTCTGTCGGGAAGCACCCGCTGCGCCTGTGCGTGTGGCCAGCACTTTCTAACTGCCCTGATGATCCAAGAATCCCAGCGGGTCTGCAGTGAGCGGGCATTTCAGTTTACAGTGGGGAAGGGAGCGTGACAGCCAAAACTAGATTAATGAAGTCACGAGACACACGGCACACGGACACATGTTACTTACACACGCGCATATACGTGACAGAACTTCTGATGAGAAAATCCCTTCTCCACAGTGGACCACATAACAAACCACGAGACGCAGACCACAGAAACCCACGTGTGCTCTGCTCCCTGCCTCACTCCTACACAAACTCC…
>TU10343_UTR_5
TGGTGGTTAAGGACACAAATACAGTGGTCATACAAAAGCGCAGTTCAGAGACTGGCCACTGATACACAGGTTGATACAGACATTCCAACTATGTTTCCTGCAAGTCAGGATGGGGAGTTAAATATGGGGCGACGGGGCGGGGGGGACACAACTGTCCACAACCACACTGCTGAGGACTCAGGGTTGGAGTCCACTTCTAAAATGCCATCTGGCAATTTCAGGTGAAAACCTGGATGCAGAACATCGGGGCCGCAGCTGCTAACAGCTCTCCAGGAGGGGGACGCCCACCTCTGAGGAAGGCACTGGGCCACGATGAAAGCCCCCCACTCACTCCAACCAACCCGAGCTCCCTCTACACTCCCAGAAACACAGCCCCAGCCCTGGCCAAGTGTCCACACC…
>TU10343_UTR_3
CCTTCCCTGAGGCATAGTGACCCCACAGAGGCCAAGAGGCAGAGCAGGGCTGAGTCTCCCCAGAAAGACCCTCCGGGGCAACCAGGCTCCAGGTGGGTTCCTGAGACACCCTCCCTCGCTTTGCAGCAGCAGCAGCAGAGGCATCAGCTGGTAGTGGCGGCTGGTAGACAGGAGCCTCCGTCTCTGGAAGTGAGGTGCAATATATATGTTCATAGGTACTTTCACATTTCTTCCCATCATTGCCCTGCAGTGTGTTCTGTTTAGAAACAGGCACTGGGAAGCTAGGGACCTGAAAGGTGTCCATGTCTGTGTTCTCCCTTCCTGCCCCCAAAGTCCCAGCACAGCGACGCTGGTCCTAGGAGGCCCCGGCGGCTGTGTTGATGGCGCAGAACGCAGCTG…
>TU10383_UTR_5
CTCTGGGAGGGA
>TU10383_UTR_3
GAGACCCCTTACCGACTGAAGAAGGAGAAGGCAAATAGGAAACCCC
>TU8184_UTR_3
ACG
>TU8184_UTR_5
GGCGGGAAATGGTTAGGA
>TU8522_UTR_5
GGGGAGATTCCTGGCTGTGGCCCACCCAAGAGAGGCAGGAGAAAGATTAGCAAATAACTATCAACTCACTGGCCCTCCAGTACTCACC
>TU8522_UTR_3
GCTAAGTACCTTAGAGTAGTCTTGGCTGCTCACTGGAACCACCTGGCAAGCTTTGAAGAACAGCTGACCCCCCT
>TU10696_UTR_3
AATGGGACTAGATGGGGAACATGTCTCCTCCTTCCCATAAAATGCCTGCTCTTAACCACTCAGCTTTGTGGAGGGCGCTTTTGAGGACCCAGGAGGATCAGGGACTTTATCTTATGTTAAGGCTTCAGAAGATCCAGCTTCAGCTAAGAGAGGCCCAGATCCCCAGCTTGCCCTTCAGGCTCCCAGTTCCTTCTACCACCTATCCTGAGAC
>TU10696_UTR_5
GACCCCAGAGCCAGCTGTTGCAGGTTCTAGGGGTCTCCCGGACCACCCACTGCTTCTCCCCAGCTGTAACATGCTGTCATTCCCTTCGCACCAGCTGCCCTGCCTCAAGGGTCCTGACCAGGTCGGAGATGGCCCCTGCCAGGCAGAGCAGAAAGCCTGAGCCAGGCCTGAGCAATCCTCAGTGCCAATCCTGGTGAGGGCGAGCTTGTCCCTGGACACCCTCAGCCCACCGCAGATCTGTAGCCAATCAACTCAGAGCCAGCCTCCCCTGGTTCCAGCCCCAGAAATGCCTTCTGGGTATCAAGCCTTCCAGGGGTCCGGGCG
>TU8363_UTR_3
GATACTGTACTTTCAGATTTAAAATGTTTTATTTCTTTGTGTTTGTTTCATATGTATTATTTGTGTGAAAACTATTATAAACCTATTACAGTACAGTACTATATGGCTGACTGTGTTAGCTGGGCACCTAGGCTAACTTTGTTGGACTTAACAAAGAAGCTGGACTTAAGGAACACACTCTCAGAATGGAACTTGTTCATATGTAGGGGACTTACTGTACGTGAAAGCTAAGAAACTGAAATGAGAGGATTGTTGCAACTATTGTTTGCCAGTTTTGTGTATATGTGTGTGTGTGTGCACCAATATCCTTATTTAATTTTTTTATTAAATGGCAAGTATGGTATACACTAGGAGGTCAAGTTACCAATAAATCATCACTGTTAATATTCTGGGAAATGC…
>TU8363_UTR_5
TGCTGAGCATGAGCTCTGCTTTCTAATGCTGTTTCTGATTGTCCCTGTCACATTTCAGGGACCTGAAATATACCTTTGTTCTCCTCTGGTCTGCATTACTGTACTTGTTCAGTTCATTCATTGGAGAAGGAAATGGCAATCCACTCCAGTACTATTGCCTGGAAAATCCCATGGACAGAGGAGCCTGGTAGTCTACAGTCCCTGGGGTCCCAAAGAGTTGGACACGACTGAGCAACTTCACTCAGTTCATTCTACTGTAAATCTCTATATATGAACCTTCAAGTTGTGAACGTTCGAAGACGTAAGCATGTGTTTTCCCCTCATCACGTAAGTTAGCTCTGTTTGGGGAGGCACTGTTAGGTTTTGAGGCACAGGACCCGAATGTAGGATGGAACATGA…
>TU10949_UTR_5
GTGACTGTCCTCGGCCAGGTCATCACGATTTTTAATAGG
>TU10949_UTR_3
GGCTTCCCTGGTG
>TU9105_UTR_3
TGCTGGATCTTATTTCTTGAGGAAAGCCGGAAATCCAGACTTATGAGAAGCTTCAGTTCAGTCGCTCAGTCATGTCCGACTTTTTGCGACCCCATGAATCGCAGCACGCCAGGCCTCCCTGTCCATCACCATCTCCTGGAGTTCACTCACACTCACGTCCATCGAGTCCATGATGCCATCCAGCCATCTCATCCTGGGTCGTCCCCTTCTCCTCCTGCCCCCAATCCCTTCCACCATCAGAGTCTTTTCCAGTGAGTCAACTCTTTCCATGAGGTGTCCAAAGTACTGGAGCTTCAGCTTTAGCATCATTCCTTCCAAAGAAATCCCAGGGTTGATCTTCAGAG
>TU9105_UTR_5
TTTTAATGTTAGGCAGCATCAAATATTTCACTTACAGAAAGCAAAACTGATAGACTTTCAGATCTTGCTATAGAAGGGTAACAGTCATCGTAAAAAATAGCAAGTCGTCTTCCCCAGGTAAGGGAATGGACCGTGTGAATCTGGAGAAAAGGAAAGGCTGCCTGCCATCTGGTGGGAATTCAAGGAGTGTGGCTGAGAGTGGAGGAAACAGAGCCAAGAAATTCCCAGCTGGGGGAGCCTTGGCCAGCTCCAGCAGCCAGCCTGCCCCCAGGGGAAGCTGCCCTGCGAGCGCTGCTGAGCCTGGGACAGTGGGTAACCTGCCCCCCTCCGTGTGTGATGCCAGTGGCTCCATGTCTCTTGCTGGGAAGTGGGCATTCCCAGTCTGGTCAGGATCCCTAA…
>TU10123_UTR_3
TACTGAAGTGTTTTTGATTTCAGCTCCATGGTCCCCATGACTTAACGATTCTTTCAGAGGACACTTAGTATTACAAACAGGTCTGGTCACATCTGGATTTCTGTTCAGGAAACTGCCCTTCCTGTAGCCCTTTACTAACAAGAGCAGAATGATTCCTGGTAACAGAGAACAAATTCCCTTTTGTTTAGTTTTAGTTGTTTAGTTTGTTAGTTTAAGAGCTGATGTACAGCTGCTACCGGGCCTATGCTAAGGCTTTGGTTCCAGGGTTTTTGTTGTCCTTCGCATGCTGGCCTCAGTCACTCAAAAGGACTGGTTAGCAGATGACCACAAGACACAGGCAATGGGTGCAGGGTTAGGGGGTTAGAAGGCTTACTGTCCATCTCGTGTTCTCCCACAGAG…
>TU10123_UTR_3
GGACTATCTCCCACTCAGCTAGCCCAGAGCGAACATCAGTGTCTCTTCTCTCCTTGCTCTCTCTCACCGAGATGATGAAATGTACAGCTGTAGCATCAGCCCACGACCAGGAGCACAGCAGCCTCTCAGCATTTTCTGTCCAGGTCTCAGCCCTGTTGGGCTCTTTGCATCTCACCCTTCTTAACCACCTCTCACTGAGGAGCTGCTGCCGCATCTTGGGAATTTCTCAGTGTCTGTTAGAAAAGTGCCCCTGTTTAGTCACAGCCCCACACATACCACCTGCTCTTGCCTGAGTGGGTGAGCAGGTTCTGTAGTTTTATGAATATGCCACCGACACCACTTGTCCCAAGCATGACTCTTAGGGTTTTCTAGGGCAGACAGGTTTAGGGTCCTTGCCTT…
>TU10123_UTR_5
GTGAAGTAGCAAAACAGGGCACAGGCAGTCTGCTGACAAAGAAGAGCTGTCTTCCTCCAGTAAGGTCCAGCTGGCATTTTTTAGTCAAAAACTGGCGCCCAGTAGTGGCATTCACGCCCTCTTGCAATGGCCACAGAAAGACTGTATTTTGACTGTTGACAGTTTAGGTGTTTTGTCCAATAAGGCAAGGACCCTAAACCTGTCTGCCCTAGAAAACCCTAAGAGTCATGCTTGGGACAAGTGGTGTCGGTGGCATATTCATAAAACTACAGAACCTGCTCACCCACTCAGGCAAGAGCAGGTGGTATGTGTGGGGCTGTGACTAAACAGGGGCACTTTTCTAACAGACACTGAGAAATTCCCAAG
>TU10144_UTR_5
GCAGGTTAAAGTTTTGTAAAACAAGGCTAATTTGAGAATTATATAGCATTAAGTAATTCAACTTTATCTTATTTTTGTTATCTTTAATAACTTAATTTCATGAACTGTTAAAAAATATATTTCATTTGCATCTCCCAGCTTACACATTTCTGCACTGACCTAGAGAAAAACCCATGTGGAGAGTTTCCATGCACTTAAAAAGGCGGCAGCACATGCTGTTTTCACAGCAACTTGTTATTGCCTTGGAACACACTGGCACATAAAGCATCAACAAAAAATACCCACCCACCCCTCTCCCACAAAAAACCCAACCCTTTCCCAGCCCCAGCAAAAATTACCTGGTACAAGCAGTGACTTAAAAAAATGCTTTCTCAGTAGGAAGCATTTATAAA
>TU10144_UTR_3
CTTCACGCAGACCACTGATCTCACCGAGGCGAAGCAGGTAATTTTTCATGCATTTGTTACTCGAGAAAACATACAGCCACTTAAAATACAGCATTCACATTGTCATGAGCTCATTGTATCAGGTAAGGAGAAAACCGTGCTCCTAGAAGTTTCCATGTACACGTAAGTATCCTAAAGCCTACAGATCTCCTAGATACTGTCATAAGCACCTCCCACCTATAAACATATACTGAACTAGACTGCTGAGTCCCTGAAATTTCAATACCACATACAGTGTTCTAAATTTTATTTTTTTCACAAGTTTAATGTAGACACAGAAGAGAACACCAAGAAATGTTTATTGTGTAATTCCAATTGTTATTTGTGGAATTGTGGTTTATAGTCAATCTTCATTGCCAT…
>TU10665_UTR_3
AATTTTTTTGTTGAAGC
>TU10665_UTR_5
AAATCTGAAGACAACATCACAGA
>TU10348_UTR_3
GCTGGCCTGAGGAGGCCATTTTGCTCTTGGAAATCTTAGCTGCCCCCACCCCTCGCCATAAATACACAGAGCACTTCTGGGTGAATCCCCTTTGCCCCCAACCTTGAGACCCC
>TU10348_UTR_5
GAGATCAGCTTTCCGAGGCCTGGAGGGTGGGTTATTTCTGGGCTGGGAACGTGGTTTGCGTGCTTCCCTGTGAGAGTAAATGTCACTGAAAGGACAGCCGGCCGGCACGCGCCAACAG
>TU10151_UTR_5
CAGGAAGAGAAGGGGACGACAGAGGATGAGATGGCTGG
>TU10151_UTR_3
CAG
>TU9767_UTR_5
TGCTGTTGATAATCACGGTAACCCTCAGGGTAGCAGGGGCAAAGGGGTGGGTAATTCACCAGAAAATGGTATTCACTGATTTGGATTATGTGCACCACTGCTCCTCTCCATTCATGTGCTTAATTAAGAGCTGACTAGTACAAAATAAATGAAACTGCAATTCTTCATTGGAACTATCTGGGGAGTAACAGCAATTTTGCAGGGAGGAGGGGTAT
>TU9767_UTR_3
TTTCATCTTCTTGTTACCAAAGGAGAAATAAAGGCCAGGAGCTGTGACCAACATAATATAGCTAGTCTAAGGCGCAACTCCAGTCATGCCAGGGAAAACCTCAGAAGGATTGCACAGCTATAGTTGGCTCAATCTGATTCACAACATTATTTCATATCATTCAAAAGTTCCTGTAAAAGCCTTTCTAGTGACCAGCTGGTT
>TU10791_UTR_5
TACACATGACCTCCTGTGATTACACTTTTATTCTCTTCCTTGCAAGGAACAACAATGGCAACTCTCATAACTAAAGCTTCTGGTCGAAAAACCTTCTCCCTAGAGAACCTGTTGGCACCTTCTGGTTAGAAAGGATCTCTAGACAGAGAG
>TU10791_UTR_3
TTGGTTTGTGATGGTTTGATTCTGCCTGAAAGTACTAGAAAAATAACTGCTTTGTCCCAAACTTAACTTGCTAGGCAAGAAGATGGTTTGAAT
>TU9254_UTR_3
TGTCCGTCTTGAGGTGCAAGCAGCCAAAACCATAGACATTATCCCAACTGCAGCCA
>TU9254_UTR_5
GTTCTGGCTCAGAGGAGC
>TU9641_UTR_3
CCCAACCTAGCATTGTATATGTTTGAACCTTTTGTAATAAAAGGTTTATGCATGTGAATTTTTGCATGATAGAAACTTACATATGGGAAAAAAAAGACTGGAAGGATAAAAATCAAAATGCT
>TU9641_UTR_5
CTGGATATTTGCTGATTTTAAGGAATGGCTGTTACGCATGAAGATCTAAACAATGATGCTGTAATTGTCTTTTAAGTCATACCCTTCAGAAATATATTTTGAAACACTTGTGG
>TU10446_UTR_3
G
>TU10446_UTR_5
AGCGCAACGGCCGC
>TU8297_UTR_5
GGCTGAGGAGTATTTATTCAGCAGAAGATAAGAAAATGA
>TU8297_UTR_3
ATGTGATCAGTCATTCATTCAAGAAATCTTTCCTGAGCAGCCTACTATGTGCAGGTCTGCGCTGTCTCCAGCACTCAATTCATGAGATCGTAGTTCTGACCTTACTTCATCATCAGTGATAGGTCCTTGCTCTTACTG
>TU9425_UTR_5
GCTGGCCTTGGGCTTCATTCTTCCTCTGTGTAAAGCAAGAACTATTTAAAACAAACAAATCTCTCAAATTTGAGTTGGATGTGAGCTGTGAGGGTCTAGTGACCCCATGATTGTACTCTTGGTGCTGTCTGGTACTTCCATCCTTGGGTAA
>TU9425_UTR_3
TTAAATGAATGAATGAGAATGAATGAATGAATGAAGAGCTATCAGTACCACAGAGGGTATCTCTGCAAACCTAGACTCTGCAGAGAGTATCTGTAGGTGAATGCCAAGGTTACTCACCT
>TU8613_UTR_3
ATGGCTGCCTTCTGTTACTAAGCCTAAATGGCTTTTTGCTGTTAACCTTTTCATCCTTGGAAATTTGAATGTTAAAACTGTTCTATGGAGAACTTTTCTGTAGAGATGACTGCTATTATTCAGTGTCTTGTGTTGCAAGTCTCATAATAATAGCTTGTTGACCAC
>TU8613_UTR_5
ATTTGAAACTGCAGTACTGAGTGGACCTCAGAAGCTTTTCAGGTGCAAAATTCTAGAAGCTTAGGTGCATGCAGTAATAGCCTTTTGTGCTGTTA
>TU8601_UTR_5
CCTGCATGTTGTTTCCAACCAAAGCCAAGCCTCTGGAGTTGGGAGCGGCTATGGGGAGGTAGCCCTGCCTTCTCTGGGCCCAGCTGCCCCCTCCTCCCCAAGGGG
>TU8601_UTR_3
GCCGTGATTGTCTTACACTTATTTCTGCAGTTAGGAGCAGGGTTACTAACCAGATACCATGTCTGCTGTGCCACACTGGTGTTAGGAACACTAATAAAATGAAATAAAAGGGGAGCACTAGGGGGTCTGGAAGTTTTCCCCCTCCAACACCTCTGCCTCACACTCACATGGAGAACCAGGCTGGGGGCGGG
>TU10407_UTR_5
AGCTCTGCAGAGGCGGGGCCGGGTTACTCCTCAGCAGGGCCTGGCACCCACGGCCCTTGTGGCACGCTCTCTGCTCCCTCCAGTGCGTGCTGACCATCCTGCCTGCCCCGGACGCCTCTGTCCAGCCTGGTCCTAAGCTCCAGCT
>TU10407_UTR_3
TGGCCCATCTCCCTGCGCGTCGCCAGGCCCGATGCCCTCTGCCTGCCCCTCCCGGTTCACTTCCCC
>TU9364_UTR_5
CAGGAGGAGAAGGGGATGACACAGG
>TU9364_UTR_3
ACTGAACTGAACGCAGTGGGGAGCTTCTCTCAAACGGTGATAACGGCGCTCAGAGCGCTCTTCAGATTTAAAAGCAGTGATTAATTCATTAGGATAAGAAAATAAATTCATTGTCGCTTCCG
>TU8713_UTR_5
TCAACCTCCTGGGAGACAGCAGCTCCATTTGGACAGGGCCCAGAGCTGCAGTCGGGATGGGGGCAAGGCACAAAGCTGTGTGGCACC
>TU8713_UTR_3
AGCTGCGCGCAACATGGTGCCCGCC
>TU8173_UTR_5
GGGGTGTCCGCCAGCTAGGGCAGGGTCTCACGGTCCTGGAGGAAGGAGGCTAGCACTGAGGAGAGCCAGTCAAAAGGCGAGATGCTCTG
>TU8173_UTR_3
AACCTTAGACCGGAAGCATTCCTGTTGGGACTCAACATTTTAAAACCGTGGATGGGGTGATGAGGTGCAGGACAGGAAGGGACAACAGAGGGCAAAAGGACATGCTTCTCTGGGAAACTCCGGTCTGGGTGGAGACCTGCTATGGGTTGCTTCCCTTGAGCACAGAAAATAACCAGAAGTCTGAGCATTCATCCCAACTCCCACACGGAGGCAGTGGAGGGGAATGAAATTCACTGACTTTGGCTTTTTTTTTTTTTT
>TU10715_UTR_3
CTCCGAGGGCAATCCCACAGCCCCCTGGTGGCACCCTCCTAACCCTAGCATCTCTGCTTTTGTCACTGGGGTATTTCTAGAAGGCTAAGTTGGTTGAACAGACCCTGCAGAGAGTAGGTCTGTACCCCAAGTGTGACAACCCCCTCACCATTCACTGATCCTTGCACTGGGCTGCCCGGTTCCAGGAAGGGAGTATAACTTACTCTGATGAAAAGGAAGAGGGGAGCTCTGTGCACCTGATTCCTCGCGATCTAGGTTAGTGGCCCCAAAACCTCATCGTGAATAAAGG
>TU10715_UTR_5
TGGAGTTGACCCTGGGAGATGGGTAGGATGATACTTTCTCTTTTCCAGAATCAAATCCCAGAGCCAGACCATTTTAGGATTAGACGGGGTCTTGGGCCTGAGTGATCAATGTAGCTCCCTGCCCCTCCCCCTGACAGGTAAGGGACTGGCCCAGAGAGACCACAGGGCCTCTGGAAGTGGCCCTGCTTTCAGCTCTCAAGACTTTTAGCGGGTCCCAGTGGCCTGTGCTCAGACAAGCAACCTTGCTCTGACTTTTGGACACCAGTTCAAGGCTTTGCGAGGGGTCTGCTAAGTGAGCCCCTCCTGGGCTTGGGGATATTTCTCCCCAGCTCCCCAGAAGCTACTTTCTGACACAAACTATAGGAGAGAAAACGTTTCTGTTGGAAGGGGGAGAAAGGT…
>TU8325_UTR_5
GGGGGTGGGAGGATTATTTTTGAAAATTCTGCATCCGTTCTTGGTTAGTCACAAAAGGTTTCAAGCACCCAAGCT
>TU8325_UTR_3
GCTCATTACTACTGCCCACCAAGTGCTTCGTTTGCAA
>TU10078_UTR_5
GTCTTAGGTGAAAGAAT
>TU10078_UTR_3
AGCTGTGAGCCTAACAGGCAGCCCTCCCAGCAGCTCTCCCTCACTGCCTTTGAC
>TU10213_UTR_3
AACTTGACCCTTCCCTGATAGCTCCTTATTAGACATGTCACTTTGGGCAGATATCCTAACCTCTTGGGACCTTAGTTGCCTCAGCTGGAGGAAATAGAACCCTCTCACTTGGTTGTTGCAGGGATTAAGCAGGCACCCAGCACAGATCTGGTTCATTGGAAGTGCACAGAAGGGGCACATTCGAGAAGCAGGAAGTAGAAATCCCAGGAGTGTTAGAAGCAAAATGACCCTTGAGACTGTCCACACCATGTTCTGGCCAAAAGTGGGCTGATTTCTTGGCTGTTCTCAGGTGCCTGACAGCTGGGCTCTGATTTAAAAGCAGGCAAGCACAGCCTTGGATGGGAGTGTGTCAGCCTTTAGTTCAAAACCCCCAAGGTCTGGACAACTGTGGCCCTGCCC…
>TU10213_UTR_5
GGCTCAGTGGTAAAGAATCTGCCTGCCAGGGCAGGAGACAGGGGTTCGATCCCTGGGCTGGGTAGATCCCCTGGAAAAGGAAATGGCAACCCACTCCAGTAGTCTTGCTGGGGAAATCCTATGGACGGAAGAGCCTAGCAGGCTATACAGTCCATGGAGTCGAAAAAGAATCAGACATGGCTTAGTGACTGAAACAACAAAAAATAGCAAGAGGCTTCTTAAGAATGAGAAACACTCTTAAATGAGAACTACTTATGCAAAGTACTTGCAGATTGAAAACTATCATAGAAAACCTAGATATCTATTTTAAAGTTCTTTTCATCAGACACTCTGGCAGCATAGGGT
>TU9458_UTR_3
ATATTTGCGGAATGAATGAGTGAATGAATTCTGTCCTACCTTCTTATCCTA
>TU9458_UTR_5
CCCTGTTCACCCTGTCTTTAGAAACTTCATTTATCTTAATCAATCTAAGGCTAGAT
>TU10106_UTR_3
CAGAGACTTCC
>TU10106_UTR_5
TGGAGCTTAAGTGCTATATCAGGAGATGCTAACAAAAGTTGGAAAAGGGTGTTCTCAGAGAAGGTAGAATGAGGCTTTTTTCATTGAGAAAGGTGAT
>TU10687_UTR_5
ACTAAGCTGTCTTCTAGGGAGAAGGTCTCATCCATCTCTGTTATGCAAGC
>TU10687_UTR_3
GGTCATCAAGTCTGCCTCTTTTTATCAAATGAAGAAACTGAAACTCATTGTAATGA
>TU8757_UTR_3
GGAGCTGTTGTCAGCACCGCAGTGAGAAAAGGCAGGGGTCATGATATTGTGACCATCGCAGCTTTCCACTCAACCACCCTGCTGAATGCCCTACTGCCCCAGCGCAGGAAGTCAGCTGATGGGCTGTGACAGGAGGTTTGGGAAGCAGAGGGGCCCAGGCCCTTCTGAGCACTGCACTAATACCTGAAGAGGGAGACAGGGGCCTAGCCAGGCCATCCTACACTGCCCAGCAGCTGGTGGACTGCAGACCCCAGTGACTCAGTCCGTCGTCACCGTTGACCCAGCAAGGACAAAAACACATACAACCTATTTCTTCCTTCAGCCGCCAGCACAGCCCTTTTTGTCCACCAGGAACACAGGAGTAGTCCTGAAACCCTACACATCACCGCCTCCAACAAG…
>TU8757_UTR_5
CACCCAAAGCCCACACATGGGCGTCACCTCGTCTTAGCTCATCTTGTAAAGTTTTAATGAATAGAAATTAGCAGCTGTTGAGTGACAGCCCCCTCCTGGCTCTCCTGCCTCTCCCAGCCTTCTCCCTGTGGGAAGGAAGATCAAGCTGTTAGACCCTTTATGCCCACACCCCCACCTCGGAAAAAAGGCAAAAACTGACTCACTGGAATACCATTGTTGCCACTCTCCCTGGTGGGTGGTGACATTTGGATCACCCTGGTTATATGAAGCTGTTTTTGGCATGGTACCCTCCCAGGGCAAGCTTGCTGCTTCCCAGGAGGTATGACCCTAGAGCGCAGCCCCCCTGGGGCATGAGCAGTGTTTCCTTGATGCATGAACTAATACGTGTTGCATGCTTGT…
>TU10388_UTR_3
AGAGTTTGCATTTGTTGACACCTTGCTCCTGAGGGAATGTGTTCTCACATCCTATGCAGTGTTCCTTCTAGAATATGAATATGAATATGAAGGTCAAGACCAGGTTCTCTGTGCCCCTCCCCCAGTGCCAGTAGAGAGCAAGAGTCAGGAGGAAGTGGTTGTACCTCCTGGGGGGTACTTTACAGGAGCTGGGCCTCCCAAAACAAAAGGCTGTGAATAATGTGTCTGCAGCCTCCACCCGACTTCCGTGTTCTGGCCTGGGTGCTGGCCCACTGAGCAGCAGGCCGGGCTGATAATAAGCATCACAGGCCTGCTCTGCTCTCTGAGAACCAGTGGGAACTGCCTCATGTCTCCTGCCCAATCTTCCCACATTTTTGTGATTGCCATGACTGTTTTACA…
>TU10388_UTR_5
CACCGGAGCTGTGCCCGGAATGGGGCCACTCGCCTGATGAGAGGCTCCGGTCCAGCACCGTCCAGTGTGGGCACCTCCCTTCCTCCCTACCGGCTGCCTCCCACGAAGCGGCCTCCAGGAAGCTTTCAGGCGACCGGGTAAACCTGCGCCGTCCGCCACGGGGTTGGCTAGCGGCCACAATCACCGAGCTCTACAATGCAACCGGGCAGTGTGACCCGGAGTGAGTGTAACACACAGTGAACACACAGATTGAGGATGGAAGAGGAGTGTACGATATTTCCTTG
>TU9818_UTR_3
GGAGGGTGGGAGAGGAGAGGGAGGACCCTAAAGGACTGGGAGCATCTGGCCCCAAGAGTCTGCCCGGAGGCACCATGGCCCGCAGGCCAGTAAACCATCTGTGTCTGCCTCCCAGGCCCATGCCCTCCTTCTGGAGCCCCCAGTGTCAAGGCACAGGTTGTTAAGGCAGATGCGTCCCCCCACCCTGACCCCACTCAAGCCCTGACACCACAGGTGCCCTGGAGCCCAGGTGTGACTCAGCCTCCAATAGCTGGGTGGATGTCATCAGGCCAGCCTCCCAGGCCAGAACCTGAGGATGGGCCCAGGGTGCTGTGGAGATCAACTTAAAAAGAGCTAACCCCCTTCCCACACCCCAGCGACCCACATTCCCTCTGTGAAATCTACCTCAGAGTCATACCC…
>TU9818_UTR_5
CTCTCCCCACAGCTGCTGATGGAGACAGTGGGCTCTGATATCCGCAGCTGCCCCCTCTGCCAGCTGGGTTTCCCAGTCGGGTACCCAGATGATGCCCTCATCAAACACATTGACTCCCATCTGGAGAACAGCAAGATCTAGGGTGCCTCCCCCCACCCACTGGCAGTTTCTCCTCCTTTTCCCATCACCCCCACTCACTCACTCACTTTGAATGCTGCATGAATCTCGTGGGGGGCTCCTGCCCCTTGCGACCCCCAGATACCTCCACTAGCTACTGAGTCAACGTGTGTGCCGTCTTCCCTGGTCCAGGCACCACTCAGCCCTGACTCTTCCCGGGAGGTCAACCGAGGCTCTCCCCAGCTCCCTGGCTTCTGCTGGGGAGGTGGGAAGGGCTGGGAT…
>TU9818_UTR_3
TACCCTCCCCTCTCCCAGGCCCAAGCACTAGATACCTTCTTGGATCCAACTGTTTGAGAAGAGAAAGGCAGAAGGAGAGGCTGGGTAGGATACGCCCCTCCCCATCCCAGCCCTTCCCACCTCCCCAGCAGAAGCCAGGGAGCTGGGGAGAGCCTCGGTTGACCTCCCGGGAAGAGTCAGGGCTGAGTGGTGCCTGGACCAGGGAAGACGGCACACACGTTGACTCAGTAGCTAGTGGAGGTATCTGGGGGTCGCAAGGGGCAGGAGCCCCCCACGAGATTCATGCAGCATTCAAAGTGAGTGAGTGAGTGGGGGTGATGGGAAAAGGAGGAGAAACTGCCAGTGGGTGGGGGGAGGCACCCTAGATCTTGCTGTTCTCCAGATGGGAGTCAATGTGTT…
>TU11033_UTR_5
TCCTGAATGTGTTTTATAAAAATGTTAGTAAGATTCATTCCTTGTAACAGTGGTCTTGAAACTGCTTATTAAACAGGTATGAAAGTAGTTAAGTGTGAATTTAGCAGCTTGACAGTGAAATCTCAGCACATAAATATCCAACCTCGAGCAGAGGGAGAGTTTGAGAGCCGTAGCACAGGGTGCACTTTGGCGGCTGAAATGCCGCTACTTCCTGAAGTCTTTATAGTGTGTGACGGACATCACTGAGTGATATTCTGAACAAGAAATCATAGTTAGAACATTATCCGTTATTTCTAAGAGCTAAATAGTTGTGGATCAGGTGGCAAAGAGTGGAGCAAACCATCAGATCCACTCAAACGTTTATTTTGAGATTTAGGAACACTTAGGGTC
>TU11033_UTR_3
GGTAGCAATTTGTATCTTTCAATATATTTAAAGTTTTAATCTTGTATTTTTATAGGTTTTTTCTGGATTCTCTTTTTAAAAACAACTCCAGTTTGAAAAAAAATGCTAAGGATAACAGGTGTCTCTTATTAAAATGATGATTTCAGTAAATCTAATCTTCATGACAGTAGCTGAAATCTAACATTTATCTTGAAACTGGTTTTCACACTCTGGCTCTTAGGCAAAGTGGCTCTTTTTGGTCAAGGTGGCTAGAGATGAATTCTTACATGTTTATAGCTTTGCTCTCAGATGTGCACACATGGAAAATATGAAACATGTAAAATCAACTACACGAGAGCAAGGTAACACTATATATTAATTATTTCAAGTTAGGAAATTCGGTTAACTTTCTCAGCAATT…
>TU10972_UTR_5
CGATGACTATATGGATAC
>TU10972_UTR_3
GAGTGGGGGGGGGCCGCGAGCCACGGCGCGTGTGGCCCTCGAGGCTGGAAAGAGCGAGGGTGCAGCGGCCCCCAGAAGGAGCGCAGCCCTGCCCCCACCTGGGCTGTAGCCCGGGAGGACTCACTTTGGACCACTGACCCCCCGGCCGCCACCTAATAGCTCTGTGTTTCCTGGGCTCCCTGACCTCCGGGATCTACTGCCCGGTCCTCTGAGGCGGAACTGGTGTAATAATAACAGAGAAAAGTTCCCGATAATGTGACGCGCTTCCACCCCGCAACCCCTGTTCGTGGAAGAGCTGTCTCCCACCAGACTGGTCCCTGGTGCCAGAAGGGCTGGGGCCCGCTGGCTGCTCTAAGCCGAGTCTTTGGTGCTTGTGTTACAGGAGTGGAAAGCTGACAC…
>TU10601_UTR_5
CGTCCCAGC
>TU10601_UTR_3
TGCTTGGGGTTGCAGAGGCTGGCAAGTGTGGCTTTGTCTTTCC
>TU9526_UTR_5
GGCTGTGTCGAGTCTTAGCTTCAGCACCCAGGCCCCTTGTGGTGGCTCAGTAG
>TU9526_UTR_3
TTTAGAAATAGGGCAG
>TU10851_UTR_5
CAGATGTGAGGGTTGGACTGTGAAGGAGGCTGAGCAATGAAGA
>TU10851_UTR_3
AGAGCCTAC
>TU9380_UTR_5
CTTCCTAATACTTCCAGTCTTTGGTCAGATCCTCAAATGTTGCTGCCTCCCCAGAAGAC
>TU9380_UTR_3
CTGAATGTGAGCATGTGAATATCACACAGAAGAAAAGGTAACAGGGTAGAGGAAAGGTCTCACATTCAGTAAGAAAAATCCAGCTTCACAGCGAGGAAGAGGGGTTTTGTCCTCT
>TU8426_UTR_5
AATATTGAATCTCTTAAATTTAGTGTATGTAAACAGCTTACAGTATGTATTGTCTAAATGCATTTAAATCTCTTTTATTCAAAGAAAAGCTAAAGCAAAAATACTGATATATGACCATGCAAGACTGTCAATGCCAACAAAGACAACACTAATGAGCATATCCTCCGTGGGATCGCAGTGCTCTCCAAATTGTTTGAAAAATGCATTACAGACAACTTGCCTGACTTTTAAATGAGCATAAAAGGCCCTCTAACCTATGCAGGTTTCCTCATTACGCATATAGAAA
>TU8426_UTR_3
[truncated: 29,100 more rows]

## Sheet: SH
Table S7-2. UTR sequence of novel transcript units in SH sample
>TU5904_UTR_5
GGTGACCTTTGGCAGGAAAACGTCAAGGCTCCTGGACAGTCCTTTGTACGTTTCCTGTCCTGAGTGGCCATTTATTTAGGTGGACTGGTTCCTTCCCCAGGTAGATCATAGAACACCCAGAAGGCAGACTCTGTGAGTAGCTCCTTCTGACGTCCCTCACTGCGCCCGGCATAAATCAGCCCCAGTGTTAATGAAAGTTACTTGGCATGAAGCGGTGCACGAATAGACAGAGAAAAGAGGTGGATGGCATGACACCTTCCCTGTGATGTTTTTGGGATGTGGGTCAGCAGCTGTTCATTGAATGTATCTTGTGTGTAAGGCGGCTTCTATGAGCTTTGGGATGAGATTAAAAAAAAACACCAAAAAAACCCTTCCCCTTCAAGAGGTGTGGAATCTGGT…
>TU5904_UTR_3
GGATGTTCAGTCGCTCAGTCGTGTCTGACTCTTCGCAACCCCATGGACTGCGGCACGCCAGCCTGCTCTGTCCTTCACTGCCTCCCTGAGCGTGCTCACACTCATGTCCATTGAGTCGGTGATGCCATCCAATCATCTCTTCCTCTGTCGCCCAGGGTCTTCCTGAGCCAGGGATCGAACCCTGGTCTCCTGCATTGCAGGCAGATTCTTTACTGTCTGAGCCACCAGGAAGCCCCACATCATGACTACCGACATGTAGTTTTTTAAGCATCTCCCACTCCAATTCCTCCCATTGGATTATCATAGCTTCTTTAATGTCCTGCTGGCTATGTGAAAAACAGGAATTTATGTAACCAGCCCTGCACAGCAAACCTTTTCCTGTTTGGGGAAAAATTTTTT…
>TU6779_UTR_3
AAACAGACAAGTATTCCTAAGGACTCTGCTG
>TU6779_UTR_5
CAGGCTTTTCAGGTCCTCCAAGCCCTGGGCCCGGGGAGGGACACGTCCTGAAAGGCTTCGTCCGGCTGATGACGATGACCGGCTCCAGGGGCCTCATGCGGGGCCGCGGCCACGCTGTCTTCTGGGCCTTTCTCAGCACACACTTCTGGG
>TU6779_UTR_3
AAAGCCTG
>TU6577_UTR_3
TCTAGAAACTCTAGTTTCCAGTGATCACTCACACTAGTGATCAACCAGAGTGGTCCTTACACGGAGGCTGACTGTTTCACTCTACTCCAAACTATCCCCCGATCCTCCACTTGCACAGAGAAGAGGCCCAGCTTCCACAGTGGCCCTGAGGTGGTGGCCACCCTGACGTGCTGCCCAACTTCTCACAGTGACT
>TU6577_UTR_5
GACCAGTGCAAAGGCCACAGTGGCAGCAAATTCTTTTGGAGTCAACAGATCCTAATACAATCGGGAGGAAGGAGGCCAGAACCTAAAAACACCGATCCCAGATGCCGCTGTGCCTGATTTCAGCCTGGCCACCTCAGGGCTGGGTCCTTATTTCACCCTGGGTTCATTGTCATTCCCTGCGTGAGCATCACAAACCACCTCCCAGCCCACAACTCAGACATTCTGTCCATCAACCTGGACCAAAAATGCCAGAGTCAGCATCGCATCCTATCCAGTGTGGGGAGAAGGCCGGCTGGCCTCAGGCTCCAGTGTGAGCTCTAACACTGTCGTCCGACTCTGTGTCCCC
>TU6577_UTR_3
GGCCAGCCGGCCTTCTCCCCACACTGGATAGGATGCGATGCTGACTCTGGCATTTTTGGTCCAGGTTGATGGACAGAATGTCTGAGTTGTGGGCTGGGAGGTGGTTTGTGATGCTCACGCAGGGAATGACAATGAACCCAGGGTGAAATAAGGACCCAGCCCTGAGGTGGCCAGGCTGAAATCAGGCACAGCGGCATCTGGGATCGGTGTTTTTAGGTTCTGGCCTCCTTCCTCCCGATTGTATTAGGATCTGTTGACTCCAAAAGAATTTGCTGCCACTGTGGCCTTTGCACTGGTC
>TU5627_UTR_3
ACACTGAAACTATGAAGATAGAGAA
>TU5627_UTR_5
CTTTCCTGCTGTTTCTCTTCTGTTGATTCTCCCAGAGTTCCTGC
>TU6315_UTR_5
CAGATTTCTCATC
>TU6315_UTR_3
TTGAGCTTTTCATCCTAAAATTAAAAACAGAC
>TU5723_UTR_3
GGCAGATGCTATTGGATCTGCTGGAGATTCTTGTAGCAGCACTGACCAGTGCTGGACCATCTGATGGCCTTCAATCTTGCATTGCTGAGGTCAGATTATTTTTATAACATTCCCT
>TU5723_UTR_5
ATTCTTGTTTCCAGATCATGAATTAGTGCCTTCCATAGGAATCTTCACTTTTTACAATATAGGGTACT
>TU6451_UTR_5
GGGGGCTTGAGGCAACTGATCCTAAAGTCAGAGACAGGGAATTCCCAGGTTCAGTGATAAAGAATCTGCCTGCCA
>TU6451_UTR_3
TTGAACACAGGCAGTGACAAGTGCCTATGATATCGAGC
>TU6162_UTR_3
CGGCTCATTAACTAATATCCTGAGTCCCAGTTCTAGAAACATCTTGCATAAATCACACACCACCTTTTTCCTCAAGGAGCATAAAGTGCTTCATAGACATTGGTTACTGCTCTTCTGTCCAGGAGACGAGCGTGAGAGAGTTGGGGTCCCCACTGAATAAGGACACGTGGCTGCCTTCCTGTCCTCCAGTCCCCTCGGTCTCAGGCAGTTAGTCTGGTGCAGAGAGGGGGTTTTCACTCCGCCTTCCCTTTTTCTCCATCTATCCTAGTTTGGGTCTAGAGAAAACCTCCACAAGACTGTTGCCCTTCTCCTCAGCTTCCTTTGATTACTAATTGAAACATGTTAGAACAAAGAAGTGAGTTAAGTGTCTGGACTACATATGAATACTCAAAATAGAAG…
>TU6162_UTR_5
CTTGGTTTGTATAAAAGTAACTTTAAAATTCCAGTTTCCTTAAATAGTTCTGCACAACACACACACACAAATATACATATAGTTTCCACCACTGTCAGTCAAAGGTGCGCTCCTTCTTTAATCAGTTAAAAGAGGCCAACAAGTATTTTTTTCCCGTTTGACATCCGAAGGTAACCTTATCAGGATTTTGAACACACTTGCTCCTCGGGTCTGAGCGTCGTTCTGAGAATAACTAGAGACAAGCTTGTGCGTGGTTCCAGTCCCCTCCCACCCACCATACTCGGGTTACGTGATCTCACAAGTCCTGGAAAGGGGGTCCTTGCCCCCTAATTGTTCATGCCAACCTTTTTTGTCAAAATTGACAAATGGGTCTAATAATACCATCGATTCATTAGTGAT…
>TU5821_UTR_5
AGCCCAGCAAAGGGGAGTCCCTTGGGAGAGGAGGGAGGAGAAGCCGGCCCGTGCTGCTTCTCAAAGGCTCCGGACCACACCCAGCCCTATGTCGGGGTGCAGAATGTGGTCCTACCTGGAAG
>TU5821_UTR_3
AAGGACATCTTAAGTTTTCAAGCACCACAGGAAAACGTTTTAAAAACTGTACCCACTTAGTATAGTGTAC
>TU5609_UTR_5
GGAATTTTGCATATTCTGTGTCTAAGAATCTGTGAACATGTGTCAGGGCCCCAGTCAACCAATGATATATATCTTATGCAAGCCAATTTTATATCAGTCTGTCATAAACAGCAGGTGTGCACATTAAGGAAATTCTCTGTATATTTTCATAAAATTAT
>TU5609_UTR_3
CTGGCCACCAGTGTCATCCATTTGCTAAAGA
>TU5792_UTR_3
CAGTAAACTACAAAACAGATATTTGAGTATTTTAAACTGAATTCCCTTTTTTAAAGCTCTCTCACAACCGTGCAGAAG
>TU5792_UTR_3
CATGCCAACTGTGTGTGTTTATAATACTGTGAATCCTTGAGTATTACATTCCCACCACCATTTGTGTAACTCATCGATATGTGTTGGTGTTGGGGTGCCTTCCAAGCATTTTATGGAATAGAGGCTTCATTCATTAGGAGCAAAAGCTGGCGCCAGCACTTGGCTTGTCTCCTGTCTGGGTTAACTCTCATCGTTCTTGTTTTACCCCACTGGAATTGCACTTTATATATATATAATTTTTCTTTCTGCTCTATTGCTTCAACACACAGAAGCGCTGGCAAGTCAAGCCTAGCACGATCAATGCTGGGAAGTGGCACCCCCA
>TU5792_UTR_5
TGGGGGTGCCACTTCCCAGCATTGATCGTGCTAGGCTTGACTTGCCAGCGCTTCTGTGTGTTGAAGCAATAGAGCAGAAAGAAAAATTATATATATATAAAGTGCAATTCCAGTGGGGTAAAACAAGAACGATGAGAGTTAACCCAGACAGGAGACAAGCCAAGTGCTGGCGCCAGCTTTTGCTCCTAATGAATGAAGCCTCTATTCCATAAAATGCTTGGAAGGCACCCCAACACCAACACATATCGATGAGTTACACAAATGGTGGTGGGAATGTAATACTCAAGGATTCACAGTATTATAAACACACACAGTTGGC
>TU5887_UTR_3
CAGACAGGACTCCCCACGGCCAGCCTCTACTCCCCACCACCCCCAGGGGAGATGCTCTATTCCTCCAGCTCTCCAAAGGTGAGGTGTCCCTCTCCCCACAGAGG
>TU5887_UTR_5
GCTGGGGGAGGG
>TU6485_UTR_3
ATAGCCATCACTTCAACAATTTGGTCAACCTACGCCAAGAAGTAGGTCTGGGAACCAGCGTTTCCCTGGAGCCTGAAGCCCCCAGTGGGATACAAGGATGCTGCAAATTGCTCGTTTTATCAAAGAAGTAAAATCCTACTAATTTCCTATCATTATAAAAGTAGAAAGATTGGGGTGGGGAGGTAAACCCAAATCTGGAAATGATCTCATTTGCTTATTGACACTGCCACGTGTATCGCAAACACTGGGAAACCCATTTTGTAAAAGGCAGCAGCCTAGAAATCAAAACCC
>TU6485_UTR_5
GTGCAATGTCACATGTCCGTCCATAGCCCAGGCCTGGGGGTGGCGAGTATCAAAAGGAAAGAATGGTTTGTGAAGACAGGCATGAGATACATATATACTACTATTGAGTGTGCAGTTCCAAACCACAGTTGCGGGAGGACACAGGT
>TU6783_UTR_3
AGACGCGCCTCCCGCGGCTCACGTTCACAGACCCAC
>TU6783_UTR_5
CACGGGAGCCACCGACACA
>TU6213_UTR_3
GATGAGGATTGGACAGCAACCA
>TU6213_UTR_5
GCCCTCATTAATGTCAAAGGCAAGCACTTGGAGGAGAAAGCTAAGATTGATGGAAAAGAGGCTCTGGCTCCAAATCTGGAAACATCACTTTTGAAAAATAGAGATATTGTTGTTGTTGTTTAGTTGCTAAGTCGTGTCTGACTCCTTGTGACCCCATAGACTATAGTCCACCAGGCTTCTCTATCCATGGGGATTCTCCAGGCAAGAATACTGGA
>TU5909_UTR_3
TTCAAAAGTATCAATTCTTCAACGCTCAGCCTTCTTTTATCTTCATTATAAATTAGGTAGGGAATTCCCTGGCGGTCTAGTGGTTAGGACCTCACCCTTTCACTGCCAAGGACCACATAATTCAAAAGTATCAATTCTTCAACGCTCAGCCTTCTTTTATCTTCATTATAAATTAGGTAGGGAATTCCCTGGCGGTCTAGTGGTTAGGACCTCACCCTTTCACTGCCAAGGACCGAGATTTGATTCCCCGGCCAGGGAACAAAAG
>TU5909_UTR_5
CTTGTCCTTTACAATCTCCCAGTTTGTGCAAACTCACATCCCTTAAGTCAGCG
>TU5690_UTR_3
CAATGCTTGAACAGTAATGCCCACTTTGACCAGGCCTTTCTCTTCAAGGATGTGATGGGGTAGACACAGTTTTTCC
>TU5690_UTR_5
GGCGAAAAACCTGATTGAGTTTCATTCCCTCCACCCCCCCTCCCCTACGAAATACACAATGTGTTTGGTTTTAATAGAAACGAATGCCTCTTGCTGCAAAACGGTCGTGCTTGGTGTCTTGGTAATGGCTGTGGGTGAGCATGGAAGGGATGAAGGAGGCTGAAGAAGGCATTGATGCGCTGCTCTGTTCTTCACAACCAGCTCCCTCATGGGTTTTAGGTAATTAATTACCTGTCTCACCTTA
>TU6585_UTR_5
GACGCCCTCGCAGGGCAGCTGTCGGGGGCTGTCCCTGAAGAGCGCTGCCCTTCGCTGCTAAACACAGAACGTTCCAGAAAACAGCGGAGGGAGAAGGCTGTATCTAAACTCCCGGCAGGACTTAGCTTCTCTGGGCAGTGACAGCTTCAAAGGACGGATGGTAGGAGCGGAAACTCTAGGGTT
>TU6585_UTR_3
AATCCACCTCAGATACAAAGCGTGAATTGATGCTACCTTTTGCTTCTACCAACCAGGTGAAAAGCTAAGGATTTGAGTGGGCACCATTCCCGCAAAACTCCAGGTATTAAATCCGAGGCTGGCAGTACCAAAAGCTGCCACTGGGGG
>TU6015_UTR_3
GCCAGCTTTTGCCGTCTCTTTTTCTTTGGTCTCTGTTCACATATAAACTTATGAGGCCCCTCAGGCCAGCTACCAGAATAGGGTTGTCTATCAGAGCCCAACTGTAAATCACCATCAGACAAATCATTTGAGAAAAAAGCCCAATTATTGTTTTTAGTTGTATTTACTACTTGTTCCTGTCTTAAAACTTTATCTGATGTTCTGGATGTATACTGACGGCACGGACTTGTTTCATTCAGGAGACTCTCATCTACCATCTCTCCTTTCTGCATCAATGAGCATGGGGCTTCAACAAACTTGTCCTGGGTGTTTAATGTCATGATATTCCTATTTTCAATATGCTCCTCTACCTCTGTGACAGAACAGTCATCGCTTGCTACATAGGAAAGATTTTGAATC…
>TU6015_UTR_5
CTCTACTGACGTCTTCCACTGTAGGTAGATCATCTTCAGTGTCTTCCAGTCGAGGGGAACCACACAGTCTTCTGGGAACAAAGATTCTGGGAGTGGGGGGAAAGAGAACAAATTTCATCTCTGTCACATATATTTTTACCCTGAATATGAAGATATGCAAACATGATATCTAGACCTCCATAATGATAAAAGCCTGATTTTGAAGCTATTCCAGTGACAGCTAAAGCAGGAATTAAGTTTGTCTCAGATTCCTATTAGCAAACACTACCCAGACTCAATAAAAATGCTTATGTATGTATGCAAAGTGGTGTATATATTAGTTCATATTCTCGTGTAAATACAAATATATACACATCAGCAGCTTCAAGTGGTACTGCCACAGGGCATAAAATTTAGGTA…
>TU5974_UTR_3
GCACACCCTGTTAGGTACTATAAC
>TU5974_UTR_5
GGCTGAGTGGTAAAGAATCTGTCTGCA
>TU5684_UTR_5
GATGATGTCATATATGAACACCCCTTATTTAC
>TU5684_UTR_3
ATAACATTAAATCAGTGTACTGAAAACTGAACT
>TU6214_UTR_5
GTCGGTTAACTCTGGCTGGGCACCGGGTAGACAGGAAAGGCTATGCGTTACTGTGAGACGCTCTAATTTCCTATTTCAGTCCAAGGAACGGAGGTCACACACACAACACACCAAACCCAGGTGAGCTTGTGTCTTTGCAGGGAGCCTGAGCTGTGGATGGAGGAAGATGAGGGAGACACCTTGTGAGAGCTCATGAATGCAAGAGAGAAAAGCACCAGGTAATATGAGAGAAGTAACAATGTCCTGGGAAAGGCAGAGTTCTAATGCTCACTTCAAACTTTTTTTTTTTTTGGCCGTATCATGTGGCTTGTGGGATGTTAGTTCCCTGACCAGGGATTGAACCCGGACCCTTGGCGATGAACGTGCTGAATCCTAACCACTGGACTGCTGGCAATTGCC…
>TU6214_UTR_3
TTATGAACGTGGTAGGAAAAGAAAGAAATCCTGCTCAAATAAATCCTCTCCAGCGTGCAGAGATGAAGAGCTAAGGAGCCGTCCCCTGGTTCACGACTGAGCTGGGTTTCTGTCTTAGCTGCAGAGCAAATTCTAGCACGTCAACACCAAGGTGGCGGGGGTGGATCGCCTTTGTAGAAGCACTGGACTCTTCAATCCAGCGTCGCTGGGCTGCAGTGGAAACTGCTGTGCTGACCAAGCTTAGGAGATTGGAGGGAGCCCTGTAACATGCTGATCAGATGACACGACGGCAGTTACAATCTGTCCACCTCGCTGTGCTTATTCTCCTGGTCCTAATATGCAGAGTCGTCTCCTAAGACTACTCACCTGGCATCGTGTTTCAGGAGCATGGACACACCA…
>TU6514_UTR_3
GCTGCGTCTTGCAAAATGGTTAGGAGTTGTTGGGTACCATGGAGAGGCGGGGGTGGCGGCTTGTGCACAGCCTTTGCACTGGAGTGTCAGGCCCTGAAACCAGGCAGGCAGAGTCCAGCTGCGCAGTGGCCAGGGCCCCCCGGGGGGCAGGCAGCATGTTGCTGGGTTGGTGTGGGAATGCCGGCAAGGCTCCTGGTAGCCGGTGCTCCCTCGCACCACGCTGGGAAGAGCATCACAGAGCCACCCTGGAAGCCGCTGCCTGAATTCCACTCCCTGGAAACTCCACGGAGGAAACGGATGTGTTCCTCTCCAAATTTGGGAGTTTGCATTATTAACACAGTTTTCCCAGAGATTCTAAGCCAGAAGTTCA
>TU6514_UTR_5
AGGCTTCAGCTATGTTCTCGTTGCTTCAAAAAGCTCCTCTGGCGCTTCCTTTGTGGGGAGCATAACAGGGGGTTCACGGTTGTGCACCCGTGTGGTTCTGCGATTTCATTTCCAGACTGTGGTTGAATTCTTGGTTTTGCCAGGTGTGAGCTTGAGCAAGTCCACTGGAAGGGCCAATATTTGTGCTCATCTGGGAGGCAGGATGTCTG
>TU6766_UTR_5
GGCCATACAAAAGAAACAACGGGGGGACTAGCTGAGTAACACTTAACCAATAGGTGACATCAGTAACTAGTCTCCTACTTTTTAAAAATCCTGCTGCGGCACAGCTGATGGCCAACGTTAATTCCTGTCGTGCAGCAAGGCGACTCGGGGCTGCGTGCCTGTTTCC
>TU6766_UTR_3
GTTCATATGTGTCCTATTTTAGATCCCACATGCAAGTGATGTCATATGGCATTTGTCTTTCTCTGACTAGACCACTAACCCTTAATAAGAGATGCCTATTGGTTCCTGAAAAATGTCTCTCTGGTAATTTTGTGTACTATTCAATTCAAACAAAATCGAACTTTTTTAAAAGGCTGCCCAATCTGTTAAACCACAAAATGTCAAATACCAAGAAAAATATCTGAAGGTAAACTTCAGAAGAATGTAAAAATAAAAGACTCTGAGAGAGCACGCAGAAGTAATATAATCATTCCTATTCCATTTGAGTGTTTTCAGTTGAAAGTTCAAAGTGTCTCACAACTGA
>TU5802_UTR_3
TAATGCTGCCAGCCAACATCATTGAGCTTCCTATGTGCTGAGCACTGTGTTGAAGCACTTTCTATTCCTCTCTGTACACGCT
>TU5802_UTR_5
CTTGGGCTCCGGGCTGAATCACAGAAGAAATTAGTTCCTCCGCGAG
>TU6532_UTR_3
GTGTGCTATAGGGATAATTTTGCCTTCTCTATGCAGTGATCAGGTTTGCAAGTTCCAATATGCTAAACAATTTTTTTTTTGCTGTGTATGGAGATATTGCAAAAATAATTTTAAAAACCCATACATAATAAAAGACATCATTGCAC
>TU6532_UTR_5
GTCCCTCCTCCCGACCTTCTCCCCCGCCAGCTGCACGGGAGGGAGGCAGAG
>TU5953_UTR_3
GCCATGCACTGTAAGGTCTGTACGCTAGATGCTGGCATCATACACGCAATGCCCAGGGGAAAAGCAGTAATTCAGAGAAAGAAAGGGAAGTAAAGTGAAAGTTGCTCAGTCGTGTCCAGCTCTTTGTGACCCCATGGACTATACAGTCCATGGAATTCTCCAGGCCAGAATACTGGAGTGCGTAGCCTTTCCCTTCTCCGGGGGATCTTCC
>TU5953_UTR_5
GGTACACCCACGTAATCAGCATGCCTTGTGCTTGTCTGTTAACCCTCTGAGTACATCTCTGACATTCAGGATCTCGATAGCTTAGTGCTGAAAAGATTGCATTCCATCTGATTACTCAATATTTCTACTTGACAGGTCGCATTCCACTATTTATTCAGCATAGATCATTCAAATTCTGCAGCGATGCGCTGGGATCCCC
>TU6593_UTR_3
CACTTCAACCACCAGTTCAGCCCTTTTCAATCCATTGAAATTGTTTTTGTCTAGACCAACTTCATCTCTTAAAGAAATGACAGCCCAG
>TU6593_UTR_5
GTAAATAGTGCATACTAAAATTAGCTGCTTCAACATCAGTCCCCTAAATATTACCTGATTGATCATGTAGCATTTCCACTAACAAATATTTGTGAAACACTGGATCAATAGCAACATTATTATTGAACCTGTATAT
>TU6432_UTR_3
TTCTCACTGGAATGGCCCAATTAATTGCCCTAAATATTTTTCTTTTATACATTGGATACGATTTTTTTTTTTATTACAGATCCAATTGGGTGGGTTCCATTGACTTTTAAGATGTAAGTTCATATTTTTAATAAGGTTTTAAATGCCTTCCTGATATCACTTCAGTTTGAGAAATATAGCTCCTGATCTAGTGCGACACCTCTGTGAAAATCATAGGCTAAATAGTGAAGGAAAGAGAAATGCTAAATGTGCATATAAAAATAGGTGCTACAATAAAATATTCGTA
>TU6432_UTR_5
TGCTGGGATACATGAGACTGTAACAACAGTAGCCCCATCTTACAGAGATCCTGTTTGTGGTTATCATCATTGCTTGCTGCCCAGAGGGATAAAGACATTGTATAGAGATTTGTACAGTCCATCATTTGGTCTTCTGAGGTGCCAGCACACGTGGATCTGTACAA
>TU6148_UTR_3
CTTATGATTATTAGCCTTTTCTCATTTTATACAAAATGGAATCTGAAGGCAAAAAGAACTGAAGGAGTGCTAATGCATCGACTCTTCAAACAGAGTGTGAAATGCGTAACAGCAACCATCCTTTGACCTGTTTTAGTGCAGTTCTCCTAGTCTGTCGTGCAGACTCATTTTAATATTTCTGGGTTTACATTCTGTCCGCCCCGTCAAGTAGCTTAACGCAGCCATGTATCAAACTCTTCCACTTTGATAACTTTTACATGCTCGATCATTACAATTTTGACGTTTTTACAATCAGGACCCCAGACATATCAGTGAAACATGACAAGATAATAAAGAACAGCATCATATTACTATTTCACATATTTTACAGCCAAGTATGACACATCTCATTTAAAACCC…
>TU6148_UTR_5
GGAGGCAATACATTATAACACTAAAATCCCACACAGAAACAGCAGTACCCCAAGGCCCCGTGAGTACAGCGTCTCTATTTTAATGGAGTCAGTCCTGCTGATGAGTATACATTCTAGTTGGACAGGTGCTGGATTGGTAAGTCAAGCTTCCAAGATAGAAGGATAAAATTGGCTCCTATGATCTTTCCCACTCTCTCAAACCATCCTCCCCACCACTTGTTGCCCATCTGGGAAGATAAATCAAAAGAGTTCTGGCATGACTCACACATTTTGTGTGATTGGTTTCTGCGCTGACTCTGCCCATTTCTGGTGTCCTCCTCTCATTGAACTAACACTGTGAAAGCAGCGTATATGTGTGCGCTTAGTCGCTCGGTCACGTCCGACTCTCTGCAACCCCAT…
>TU6748_UTR_3
ACCCAGGCCCTTGGCTGTGAAAGCAC
>TU6748_UTR_5
TGTTCACCCCACTAACAAATGACGCCTGAGCAGGCAGTCCAGTCTATGC
>TU5938_UTR_5
GTATTACTGAGGATAATACTAAGATTATTGAGGATATTGGTTTGGCTGCATGTCACAGAACACCTGAATAACC
>TU5938_UTR_3
ACTCAACCTCTCAGTGGGAGGAACAGTGAAGCCACGTTACAAAAGTTACACATACATGGAGGGGTAAAACAAAGTTGGGGGCAAACTGCAATAAACC
>TU6209_UTR_5
CTCTTCCATGTTTGGTGGTGGGGAGACCAGGACGGCGTCTGC
>TU6209_UTR_3
AAAACCCATTCCCCTTAGTTTGACGATAAAGTGAACGTGCAGACGCAGCAGCTCAAAAAGCACCCAGTGCCTGTCCGTCTGTCCTTCCTGATGCAGCAACAGTGACACAGACGGCCCTTCTGCTGCTGCAAATGCAGGGGACTCCAGGGGCCCGCTTCCCCCACCTTCCTCCGTTTGCCACATGAA
>TU5920_UTR_5
TATCATCTGGACTTCAAGCTGCAGGCAGTTCAGTTTTTCCAGGCCTCTTGTCCCTCCCAGGCATCCCGGGATTTTCCCAGAATCCCTCACAGTCATCCCTGCAGGAATTGCAGCATAATGCAGCCGCACAGTCAGCATTGTTACAGCAGGTGAGCAGCCCTGCCTGGAGCAAATAAGGATGGCAACAGGTGTAACATAGCTTCTGTAGTGATAACCTTGCAATACAGATAGTGGTATTCCAGCACTGACCCAAAGTGGCTCTTAGCAGAATGTCTGGAGATTTGATGACTAATTCCCTCCCCCAAATCTACAAATTATCCTTGTTTTCCCTCAGGAGAGTAACAAAGGCGGTAGAATATATTCATCTGTGTGTTTTTTTTCTGCTTAGAGACTTTCAAA…
>TU5920_UTR_3
AAAAAAAACAACACACAGTTGCATTCTTTAAAAATGTTTTTAAGTGTGGACACTCCCCTATGTAAATATATTGATGACAAATTGTACAGAGAATAGTATTTTAAAAAGTGTTTGGGGACTTTTCACCTGCACCCTGTGACATTTTGAACGGTGTACATGAGTGGTGTAGGGGGACTACTAGAGAGGATGTCAAACTCTTTATAGCCGAATACAGCCTTAACTCTGCCTGTACAGCACCCACTGACAGAAGTAATGGTCGTGCCTCAGACTTACGGGTTGCATGTGGCCCTGGGGGAGTTACCACCCTTGATACGGTTGAGTGGTTCCTATTAGCATCGCTGGAACTCAGTATCCATACTCCAGATATATCCACAAAAGGGAACTTGAGACCCACCATTA…
>TU5746_UTR_5
CGGACTGATGCTGAAGCTCCAATACTTTGGCCACCTGATGTGAAGAGCCGACTCATTGGAAAAGACCCTGATGCTGGGAAATATTGAGGGCAGGAGGAGAAGGGGACGACAGAGG
>TU5746_UTR_3
ACGACAAGAAAAGGCAGGCAGAATGAGAGGATACAGGTTTCGATCATGATCACAGAACCCTTTCTGCACAGAACAGAACTTCGGGC
>TU5928_UTR_3
CTAACACAGTCACAGCGGCC
>TU5928_UTR_5
CTCATCAGTAAAGAAACTGCCTGCA
>TU6000_UTR_3
GAAATATGCTTTACAATCAGCAGCTGGGAAAGATGCTGCAAAACAGATTTCATGGATCAAAGACAAGTTGCTCCATATATATTATCAAAATAGTATTGATGATAGGTAAGTTAAAGAGACCATAAGTAAAATGTTTGGTGCTTTTTGGTATTATATAACTGTTGTTGAGCTGTTGTTTTAGGTGAACTATTTTTTAATTTTATTTTTTATAATTTTAAAGTCGCTCTTTGGTTTTTACTGCAAATTAAAAATTTTGAGTGACTAGTTGCTTTCCTGCCAAAGCCATAAATGAAGCAGTGATGTACATATAACTTTAGGGATGGCTACATCTTTTATGGTCATTTTCGTATACTGTATTTTAACTGAGTAATATTTGAAAGTAGAAATGTATGCAATTAT…
>TU6000_UTR_5
AGTTTTTTAATCAGGTTCTGATGCTTGGGAAAACATCTATCAGCGATTTGTCAGAGCATGTCTTTGACTTAATTTTGGAGCTCTATAATATTGATAGTCATTTGCTGCTCTCAGTTTTACCCCAGCTTGAATTTAAATTAAAGGTAACTATTCTAAAAACATGGTTTTATCAACTAGATTAGCAAGAACCATTATTTGTGGCTTTTTAATACTTCAGTGGTTTTAACTGAATGTTTTAAGTGTGATGGTGTATCACTGTTATTTATTTACATGTTTGTGCCTTGCCTGTTTGTGTCTTGCTAGTGGCTGACGTGGTGCCTAGCAGATTGAATCTGCTTATAATTAATGATTAGCAGGATGAATGTTTTCCAGGTGATGTTTTCTGGGTTGTGACTTTTT…
>TU6562_UTR_3
GCCTCCCCCAAAAACCCACCACTTTCGTTCCCTCCTTTAGAATCCAAAAGCCTCTTTCTTTTCGGGCTGGATGGCTCTTCCCATCTATTTGCTGTGCCTCTCTTCTGGGTTTTTCCTTTTGCCTCATCAAGGAACTCAGACTCTTTCTCCATGGCAACAGAAGCTGCTTCTATCTCACTGGCTGCTGCTTCTCTCTCTTTTCTCAGCATACATGTCACAGCTCTGTTAAGCCTCTGGCTCTTAATACCCTTGGCCTCCTGTTTCTCCTGTTGGGCTAATCTAAAGAAAGAATCAATTCGGAGCTG
>TU6562_UTR_3
AAAACCTGCATACCCACGCAGCCTCTGTAATTGGGCACAGCTTAATGTTTTGTGATGAATTTGTTGTGGGGAAATAATAAAATTCACAGCATTTGCACAGTCTTTGTTGTGTGGCTTTTAAAAATATGGACCTTAAGCTGGACAGTTACTTACTTTCTTTAATATGTTACCTTTTTCTAGTGCTTTCCACTTCATTGAATATTCCTTTGTATCTACAGGCCTCATCTGTTTATGTTTCCAGTATTATGCAGTGTCGATTCTTTCTAACATTAGAAAGGGAAAAGGGGTTTCTGTTGATCAGTACTTACTCTCAGTGTATGTTCCCTCTGACTTTCCAAC
>TU6562_UTR_5
GTTGGAAAGTCAGAGGGAACATACACTGAGAGTAAGTACTGATCAACAGAAACCCCTTTTCCCTTTCTAATGTTAGAAAGAATCGACACTGCATAATACTGGAAACATAAACAGATGAGGCCTGTAGATACAAAGGAATATTCAATGAAGTGGAAAGCACTAGAAAAAGGTAACATATTAAAGAAAGTAAGTAACTGTCCAGCTTAAGGTCCATATTTTTAAAAGCCACACAACAAAGACTGTGCAAATGCTGTGAATTTTATTATTTCCCCACAACAAATTCATCACAAAACATTAAGCTGTGCCCAATTACAGAGGCTGCGTGGGT
>TU6191_UTR_3
AAAATTTAACCTTGGCTTTTACTTTACTGCACTTTTTTTTTTTTTTAATGCAAAATGTAAAGTTTACAAACACAACACAGTATCCCAACGCTGTACCTTTATGCAAATGACTTCATCTATCTATCTTCTACATGCCGCGGCCCAATGCAAGTCAAAGCTGGTTCAGCTTCACGTTACTCCTCGTCTCTGGACTAAAAGCTGCAGACATTCAGCTTTAAATTGCAAGACGATCTGGCTGAAGCCCTCAAAGCAAAAAAAAATGTATGCACCTCCAGAGCTCTGACCTTGCCCACATTCTTGGTTGTGATTCTCTGAGCCACCCTGGTAGATTGGGCAGGCCATGTAATTTGTACGAAACCATCCCAGCCAGGGGTAAGGCTTTAGAAACTGTTATCTCCA…
>TU6191_UTR_5
AGCGCCTTCTTCAAGAACCTTAGATGCTTTACAGACATTGTATCTAATTAATCCCCACAACAACCCTGTGAGGTAGGTATTACTCCCATTTTACAAGATAGGGAGACTGAAGCACAGAGAGGTTAAGTGACTTGCCCAAGGTCACACAGTTAAATTCACTGAAGAGCCAGGACCTGAGCGCCTTAGCCTCCCGGCTCCCAGGTTAAATACCTCATGAGAGAAATCTTCAATGAAAAAGTAGCTTTAAAGAAAGTATCAAGAGTAGTATGTTATGGAAGTGAGGTCTTTTCTACTGCCATCAAGGAAAGGAAAAAACTACACGGATGGTTAGAGGCGACGAGACCCATATATTACACACCCCCCCTTCTCCCTTTGCCTAGAGTCTCAGGGCTCCTGTCT…
>TU6503_UTR_5
GCCTCAAGTGTAACAGGACTTTGCATGTAGTGGGTGTGTATTTGGAAGCGACAGG
>TU6503_UTR_3
ATGATAAGTGATATTGATTTTAAATATTTAAATTGATAGAATGATAGACACC
>TU5753_UTR_3
CCATTCCCACCCTTTCATGACTGCGGAGC
>TU5753_UTR_5
GTGGGAAGGCCTGCGCGCATGTGCGAGCAGGACCCTGGTCCAGGGGAGG
>TU6727_UTR_5
ACGCAGGGGAGCCGGGCCGCCCCGGAAGCCCCGGCCTGCCCGGC
>TU6727_UTR_3
GTCCTCGGAAGGCACCCAGATGCTCCAAACCCAGGGTCGGGACGTGGGCACTGCCCTGTGTCCAGGGCCCTCTGTAAGGGCAGGGTGGAAGCGCCAGTGGAAGCCCCCCAGGGGATCGGAGAGCCCGAGCTTGCCCCCTACCCCG
>TU5662_UTR_3
TATTATGTTGGGCAGGAAATGGTTCTATAAAATGGACATTATCTACTTCTCCACACTAATTCTTTAAATGAGAGAGTATTTTAGAGCGTTTGATACATTGCCAGGCACTGTTTCCTCTTATTTTCATTAATATGTACCAATGGTGATGAAAACAGCTTCAAAGAAAATGTGATCACAGACCATCAGGAAC
>TU5662_UTR_5
TGCAATAGCTAGTGTATTCCCATCACATCCCACTTGATCCCGGACGCGCATGGAGCTCGAGGAGTCCACTGCAACGCTGCACACCCTACGTGGGTACTTGAAGTGTAACAGGGATTAACAGTTAGCAAGAGGAGCCTGACTTTAAAGGAGAAAATGTAACCGTGTCCTGTGGGTCAGGAAGGGCTGGGTGTCTGGATTCAAGCAGGGG
>TU6618_UTR_5
ATTGCATATGGCTATTAAGGAGAGCATCCATGATCAATACAGACTGAATACAATGCGCTAGTCTAGTTCCGTGGAGTCCGGTGCCATGTCGGTCCTTATGTACAGCGGAGGTGGTGGAAGACAGCAGAGGTCAGTCTTTCGTCATGTCACAATAGCAAGAAATATATTTAACATCTCGAGCTCCAGAAACAATGCGTACCCCCGAAAAGAAAACACTGTGTCCTAACTGTTAGAGTTTATATAGCAAAAAATATTTTAAATTTAAGGTAAGTCAGGCAAAATGTACAAAGACCCAATATACATTGTGAAGTTTTAACAAACATAACATTTATACATTTTGGTTCCATTCTGTAAACTAAATTTAAAATGTAAATATTGCATATGCCTTTTTTTAAATTT…
>TU6618_UTR_3
CATGCGCTGTGAGATCGCTTTGCTTTCTCTGTGTTCCAGGATGCCTTCTGTATCTGCTCCTTTTCCTTTTCTGCGTCTTTGTCGTCGTTTGGGAAAGCCTCGTGGCCCGACACGAGTGCATTGTCGTCAAGATAATACATTTTAGAAGAGACCTGCCAAACCCTTGACCCCCCATCTTGGAACGGCTCGCATGCCTACGTGAATTTTTGGTTAGAGAAACGCAAGCTCAAGGTTAAGGACGGCAGAGACGTTTGAGCTTGTCAATAGGATCAAAGGTGTCTGCAATCTGAAGTGCCTACATAAACGTCTACAGAGAGAAGCTTGAGCAAGTCTCTTAAAGGTAAAAAGAGATACTCACCCCCATCCCCCACCCGGCCTTCCCAGACCCTGCC
>TU6174_UTR_3
TTTCCATGCTGGAGGAGAGACCATGATGAGCAGACACTTCAATGACCCCAACGCGGATGCC
>TU6174_UTR_5
CTTTAGGAATGTCATTGTCTGCTGGATCCTCCCCTCTTCACTCCCCCAAAATCACTCCACATACTTCTCCTGCCCCCAGAAGAAGAAGCCACACTCCAAATCCAGCAAATTATATGGTGCCTTCTAGTGCCTCTACGCCCGGGAATAATCCTGTTTCTCAGACACCATCTTCTGGTCAAGTGATCCAAAAGGAAACTGTTGGTGGGACGACGTACTTTTATACAGACACAACTCCAGCACCTTTGAGTGGAATGGTATGTGTGCTTTAAACACGGGAGAAAAGAGAGGGCCCTTATAGCAGCTCCTTATTAATGAGAGAGACGAGGAGGTTACCCCTTCTTGTATCTTTTTACTGTGATGTGGAAAGGTAACTCATTTCTAACTCAGATGATAACTCTA…
>TU6174_UTR_3
AAGATCTCTGACCAAAAACAAAAACAGAACAAAAAACTATTAGCTGCTTAATTATTTTTTAGAAAGCATTTCACATGATTCACAAGTATTTCCATAAATGTTTTCACATTTATTTCTCAGACGGTGGTCACTTACAGTTGGGGGATCAGTCTCAGAGACACTAAGATTCAAGAGTCACAACACGAAGGCAGAACTAGGACTCTTAAAAGAGGAAAAATAAAAATCTGTTCTCTTTCCACTCAAACTGTCCTTCAGTAAAATATGAAATGTAATCAACCAAAAATAAATCATTAATTTAATTTACAGGATCAAAATTTGCTTACTAAAATCCAAGTACACTTTTCATATAAGCCTATCAGCTATGATTTTGTCCAATGTTTATGGTGTAGACCATCTTTC…
>TU6607_UTR_5
CTCTATTTTAGAAAAAATTAAGTGTAGGCCAAGTTCGTTTAAAATTGCAAGAGATTTAAAAAATCAAACTGACCTAACTTTAAGTTTTTAGACCATTACTCAATCTCCTCTGATTTAGCTAATAACATCATTAACAAGGTGCTTTAAAGGTGGTGCAACGGTAAAGAATCTGCCTGCCA
>TU6607_UTR_3
ACGGAGAAGCCTGGCAGGCTACAGTCCATGGGGTTGTTAAGACTCGAACATGACTGAGCACACACACTCACCCTGATCATTAACAAGGGATTTTATTCAGGAGCCTGACCTTAACCTTAAAAAATAAATTTGTTCACATTTCACATTTAAAAGCGGAATTTTAGCCTTTAACTTAAAAAGACGTATTTACAAATCCACATGTGCCAACGAATATTTTTCTTGCAATGCTTT
>TU6279_UTR_3
AACACTCTGCTTCTTTTTGTAATTTCTTCT
>TU6279_UTR_5
ACGGGCCATGAGGGTGGACAGAAACAGAAACGTACTCAGAAAGTTAGACTAGGTATGA
>TU6822_UTR_3
GGGGCGCGTCCCCACAGCACTTTGCTATTTAAATCTCCGGTTCTGAAATAGTATCCGACCTCAGGGCCCGAGGCAGCCTGTGCCCAGGAGACCCT
>TU6822_UTR_5
GCACCAATGGAGACACACAGACACCCAGAGACACACACAGACTCACACACACAGAC
>TU6679_UTR_5
TGGGAGCCATTCTTCAGGGATCGGAGAGCCCGTTCTC
>TU6679_UTR_3
CTCAGTAAATCCC
>TU6844_UTR_5
GTCCTGATGCAGC
>TU6844_UTR_3
GTGAAAATGTCTTGTGCTAAACCAACCGTCTAAGTCAGCC
>TU5578_UTR_3
GTGGCAGTACTGCATCGTGGTTAAATGCATGGACTCTGAGGAGCACCTGCTTGAGATCAGTCCTGACTACACTGCTTGCCAGCTGTGTGACAGCCGGCCAGTGCTTAATGTCTCTGCGCCCCAGTCTTCCTGTTTATGAAACTGGGCTAGTACCCATCTCGTGGGCGTTGATAATTCTACAACTGTTTCTCCTAATCCAGATGGTTCTAAAAACTAAACGTGTGTGTGTGTGTGTGACTCAATGGTTAAAAATAAAATCTAAACTTACAATATGGATAGTCATATATTTTGCTGCAGAAATACTCATTTGTTCACAGAATGCTAATGCTACTGCAGATCCTGCTGAGGTTATTACAGAATACATAATATATCTATATTACATTCTAAAATCTCTGAATT…
>TU5578_UTR_5
CAAAATGATTTTTTTATATTAAGTAAGTTTAATAAATATAAAGTAGCCACCAAATAAGTAACCCATCAAAGTAAATATTGACACCTGTTACTTATGGTTAAGTAAACTTACATTTTCTTGTTAAGACTTCACGGCTGGTATGTTTTTAGTAAAATGCCCAGGAGTGTGAAACCCCTCACATCTGCCGTTTCTGCAACAGCAGCTCCCCAACGGCTGCCGAAGTTGTGATGTTCAGTAGAAGGAAGCTTGAGCTGTCTGCTGAGTGGGGACCAGCACCCCGCATTCCCCACTCCTGTGTGTTTCACCTGAGGGGCGGGAATCAGCAGTCATCTTCCGAGATCTGAGATCCCCAAATCTGCTGTGTTCGTTGATCTTTTGCCACTTGTCAACAGCCCCTTC…
>TU5578_UTR_3
CTGCTGATTCCCGCCCCTCAGGTGAAACACACAGGAGTGGGGAATGCGGGGTGCTGGTCCCCACTCAGCAGACAGCTCAAGCTTCCTTCTACTGAACATCACAACTTCGGCAGCCGTTGGGGAGCTGCTGTTGCAGAAACGGCAGATGTGAGGGGTTTCACACTCCTGGGCATTTTACTAAAAACATACCAGCCGTGAAGTCTTAACAAGAAAATGTAAGTTTACTTAACCATAAGTAACAGGTGTCAATATTTACTTTGATGGGTTACTTATTTGGTGGCTACTTTATATTTATTAAACTTACTTAATATAAAAAAATCATTTTG
>TU6356_UTR_5
CGCTGCTTCATTTTGCTTTGTACTGCTTGAGGAAATGTTACAATAAAAATCTTCATACAAATATCGTTATTCAAGTTTATGCTTACTTGCTGTTGTA
>TU6356_UTR_3
CTGCAAGGGAGGCTGGAAAATGCAGCCTTCTTGTGTGCCCAAACTGGAACTGGGTGAACATTTAGACAAATTTGCAAATGTTTTTATATAGATTAGTGGCTTTATTCCAAAGGATGTATTTCTCAACTGCAATTTCGGAGTTGTGAAATTTCTACATAACGTGTGTGTCTACATCACTTTGCAAAAAAG
>TU5604_UTR_5
GTGCTAGGCGCAGCGACCCCTGCTCAGACCCTTTTCCTGGGGGTGCGCTCGAGCCGCAC
>TU5604_UTR_3
CGCCCTGGCCCTAAGAAGGGCCTGGGAACAGCTTGGAGTGGCCTATAATTAAGTTCACTTAATAATAAAGACACGACTTCTTAGGTATTTATTGCAAGAAGCGAAAAGAAGCCCGTCATCTTCTCACTCTAC
>TU6709_UTR_3
ATGTCCCGCAGTTCTCTTTTTAACTAAAAAATAAATAAAAAG
>TU6709_UTR_5
GGCATTTTTAAACTAGCAGGAAATGTAGCGCCTACTACGTCCGGTTGGATGGAAGCACTTGTCTTCTGGGAAGCCCCAGAGA
>TU6709_UTR_3
TTTAAAAATGCC
>TU5654_UTR_5
GAAGAAGGGGATGACAGAGG
>TU5654_UTR_3
CTGAGCAACTGAACTGAACTGAACTGATATTCCTCCCCCGCCCCCG
>TU6715_UTR_5
CCGGGGGACACTGGCGTCCCTGGCCCCGTGGGCAGGAAGGGCGGCTCTGGGGACAGAGGCGACCCTGGGCAGCAGGGAGAGAGAGGTCACCCTGGACTCCCCGGATTTAAAGGAGTGTCTGGAATGCCTGGTACCCCGGGACTGAGCCCTGGGGACTGCGGACGCTGCCCAGGCTGGCTGTGACCGCTGTGCTCAGTGTGTCTACTTACACGGTGCGGGGGGGCGGTGTCTGAGGAGCAGGCCTCACTACCTTCGAGGGGGACTCCCCTGGGAGGCGGGATTCAGGTCCGGAGGCTGGCTGCTGAACAGACACCCCAGCAAAGAGAAGCACTGGGTCCCCAGCCTAGACCTCCCTGCTGGAGCGTGAGGCAGGGCCTCTGGCCCTTGACTGAGGCGGGG…
>TU6715_UTR_3
GAACCAGGCTGACCCGGCTTTAAGAACCAAAACATCCTGAGAAATGCACCCCGGGCATGTTCTGAAGGGCAGGAAGCACCTTTGGTGAAAGAAGGACACGGCAGTTCAGGTGGAGAGGTCCACTCCATGCAGAGTCGGTGACCCCCAGGAGGGAGCCTGGACCACACCCCGGGCCCACCCCAGTGGGGAGACGGTGACCCCCAGGAGCGAGGCTGAACCAAGCCCCAGGCCCACCCCGTGGGAGGCGCGCGTTGAGGAAGAGTGTTCCCAACAAGCTGTGTTTCCATGACGTTTGTTCAGACACCCTTGTTCTGAAAGTGTCATCACCGTCCTTAAAATTAGTGAGTTATTATTAACAAGCATGGACGGGGATGCAAAGACCTGGAGCCTCAGACCCCA…
>TU5598_UTR_3
GTTCACATCACCTTTTAAAGTGCCAGTTAATATTAGAAACTTCCTGTAAAATCAATCCGTGGAATCATAAATTAACACCTTGGTTAAAATTTAGTATATGAGTTAAAGTGTTATTGAACACATTTGAGAAGTCATGATGTACACATA
>TU5598_UTR_5
GGCTCCGAACCTGGCTTGAACAAGTTCAAGTTCTGGCCTCAGTGGCTCTTACGTCAGATCAGCTAGTAGGCTACCTGGCACATGCGCCCCCCAGGTCCTCTCTCCCAGGGCCAAGCTGGAACAGTCGAGGCAAAGAATACAGACAACCTAGGTCTTGCACAAGCTGCTGCTGCTGCTGCTAAGTCACTTCAGTCGTGTCCGACTCTGTGCGACCCCATAGACGGCAGCCCACCAGGCTCCCCCGTCCCTGGGATTCTCCAGGCAAGAACATTGGAGTGGGTTGCCATTTCCTTCTCCAATGCAGGAAAGTGAAAAGTGAAAGTGAAGTCGCTCAGTCGTGTCCCACTCTTAGCGACCCC
>TU5966_UTR_3
GCAGAGCTTTGCCCACT
>TU5966_UTR_5
GGATCCCGATAGGCTTCTTCAGGATGTTGATATCAATCGCCTTCGTGCAGTTGTCTTTCGGGATGTGGTGAGTTATGCCTGCTTGATTTCCCAGAGAAAAAAGAAAACTTTTCACTGTAATTTGTGTAAAATAATTTAAATTTCATAGGAAACTTGCATTTTAAAACTAAATGTCCTAGTGTCAGGGATTGTAGGTTTATAATGCGCTCTGTTTGTAAAATGATTGAGCTTAGCTTTCTCTGAAAGCTTATTCATTTTATTTTTTAACGATGTGACAATTATAGTTAATTTGTATGTATACTAAGAATTAAGATAACTTTGAAGATTATAACTGATTTTATCTTGAATAACAATTCCTGTCTTTTAGTATTCCTTGCTCCATCTCTAGGTTCTGAATAT…
>TU5595_UTR_3
ACAAGTATCCATAATCCTTAGAGGACATTTGAGGTCCTGGAAAAAGTGGCCTCTCTTTTTAACAAGGTGATTTAGGGCAGCCAGACCCTGGGGGTGGTCTCCACCTTGAGAAAGTAAGCAGGAAGCAGCTCTGGGTCCATCTGCT
>TU5595_UTR_5
GCCCTGTAACAACGAGGAGCTTCAGGTCGCAAAAGAAGGGAATCACAAGGAAAGCTTATTGTTTTTACTTCCAGAGTCAAGGGCAGCAAAGGGAGTGACATTTAGGCAGGTAACTCATTTAGGGA
>TU5886_UTR_3
GCTGGGTACAGCGTCTTCAGGAAACACACAGAGAGTACTGTGCACTTGTGAGGTCTCAGGATCATGCCCAGGGTAGAAAGGCAGGCCACCCGAAAGCTGCTGAGC
>TU5886_UTR_5
GTGATCACGTGCACCCCCCACGTCTCTGACACTTCCTGACAGACCATGCTGTGAAACCA
>TU5624_UTR_3
AATCCCAATATTTTTAGGGGAGAGGGATGCCACAGGAGTGCCAATGTATCATATTATACTATTACAAATAGCA
>TU5624_UTR_5
GTGCCATTGTTGTTGTTGAGTCGCCAAGTTGCGTCCAACTCTTTGTGACCCCATGGACTGTAGCCCGCAGGGCTCCTCTGTTCATGGGATTTCCCAGGCAAGAATAGTGGAGTGGGTTGCCATTTCCTTCTCCTGGGGATCTTCCTGACCCAGGGATTGAATCTGCATCTCCTACA
>TU6836_UTR_5
AGCTGGTCCCCGGCTCCACATCTGTG
>TU6836_UTR_3
GAAAAATGACATTTTCCTCAGGAAAGTGATAGCTTTTAGTAATCATGTAAAACTTTAATCTCAATCGCAGTGAATCATCCTTC
>TU6070_UTR_3
GCCA
>TU6070_UTR_5
GTGGGCTTCCCTCATAGCTCAGTTGGTAGAGAATCTGCCTGCA
>TU5912_UTR_5
GCCATCATATGGGTAGATATGTCATCAATTAGAAGTCTGCTACTTTGGCATTTTCCCTCCAGTGATAGAATACATCAGTTTTTTGTTGGCTTAAACATCAGACAAA
>TU5912_UTR_3
ATGACTGTTCTCTGTTTTTGCTGAATGTATATTTC
>TU6078_UTR_3
GGCACCTTGATAAAGAAGTAGGAAGGTGTATGATGCTGACTAACGTCCAGATGTTAAACAAAGAACCCGAAG
>TU6078_UTR_5
ATTGGCTTAAGGGCGTTCTTGGTCATAGCCGACAGCTTGCAGCAGAAAGATGGAGAACCTCCC
>TU6429_UTR_3
GACCTGGACAAAAAGTGTCCCCTTCAGATCGACCAGC
>TU6429_UTR_5
CATC
>TU5573_UTR_3
GTCGTGTCTGACTCTTGGTGACTCTGGACTGGAGCCCTCCAGGCTCCTCTGTCCATGGGATTTTCCGGGCAAGAGTACTGGGGTGGGCTGCCGTTTCCCCCAGTAAACTCAAAGTTGACATGCAGTATTGTTTGGAGCTTCTGCCTCTGTTTCCGTCCTGACACGCCCGCCTCAGCCTGAATGCTCCGTCCCTGCTTAACTGTACAGCGTCATGCCTCTACCGGAACTGCTCTCTCTGCCTGGAATGCCCTTCCCATCACCGCCTGGCCGACTCCTGCTCATCCTTGAAGACCCATTGAAGGCCTTCTCTTCCCCAGAAGCCCAGTGCTCCCAAGTCTATCAAGGCCTTCGGTGTACTGCAGCCCAGTCATCTGCC
>TU5573_UTR_5
CTTTCCCCTCTGTCCTTAAAAAGCTCAGAGCTTTGGCTCAGATGGTAAAGAGTCTGCCTGTAATGTGGAAGACCTGATCTTGATCCCTGGGTTGGGAAGATCCCCTGGAGGAGGGCATGGCACAGTGTTCCAGCCTGGAGAATCCCATGGACAGAGGAGCCAGGTGGGCTACAGTCCATGGGGTCACCAAGTTGGACGCAACCAAGCAACTACACTTTTTCTTTTTTGTCTTTAAAATATCCATGCTGTGTTGAATTCCTTAGGTGCCAAGTGACTTTCATAACAGCATAATCCCATTATCTATTAAATAAGTTATGCACCTATATTTCATTTACTTGTGGTGCTTTGAAGAGGGAGCACGTTGTCAGGAGGCAGCCTTCGTTCCCTTGTGACCCGCCC…
>TU6006_UTR_3
TGGTGGATTTGGTGGAACACTGAATCTTTCAATATTTAAGTGACAGTTAAAATTGGGAAGATGAGGGTCTTGTGGTACTACAAAAGAATGCATTGCTTGCCACTCAGGCCTGAAGGAAGTAAATGAATTGTCACAAAATGTAGGTATCACTTGTCCATTACAAGGATATTCACCTGGCTCATTCCCCAGGCACTGTTGATAATCACAATGTGGTTGAAGGCCATTACTAAGATATTTTTTCTTTTCTTCTTCAGATTTTAACAGATCATTATTATGGCTCTGATAACATGCAATGAGTTGTTTCTCAGAGGGTTCGGGTTCCTTACAACTACTTTCTGAATCATCTTTTTCATTCTCAAGCTCTTCAATTTCTTTGTAAAACTGGAACAATTCATTGTC…
>TU6006_UTR_5
TGCTGGGAACATCTTTTGTGAGGCAATGTGGTCTTTTGTTAAAATCTGAAACTACTTAAGTTTCAAGACAGGCTCACTAATTTTTTTTAAGGGCAAGCAACAAATGAGTTAGCTGAAATAGCCAACTTAATGATTATTTGTAACACAGACTTCATTATGTGAGCCTAGAGAGCCTCCCCACCTCTGTCTCTCCTGTGAAGGAGGAGGTCTTTGTGTGCTTTTGTGTGGCGGTTCCACTGAATTCATTACAATAGAGATGGACATTTGATATTCATAACGATCCAACATCTGAGCAATCTTCTTTCGAGACACACCATGTTTATTCCTCCTAACAAAAAAGAAAAGGATTTTAATTCTATTTTTTAAGAATGTATAGGATTAACCTATTTTAGAGTAACA…
>TU6810_UTR_5
CTGCATTAATAACTAGAAATTTAAGTTTCGTTTGAAAACTTTGTAGAAAGCTAGGCAAGTGTGAACTGAAACTTTCTGATACATAGATCATTATGTAATGGGACTCTTGACCGTTGATGTCACCTGGATGACCTTCCCCTTTCAAAATGATGAACTGTTGCTTACAAAATAGGGGAAAAAATTTTTTTTAACTGATACTGTTACTGTCAATTGTGGGAGTTTGTCAGTTACCCAGGTTGGGGATCAAATTTTTCACTAGGTTTGAAGTTAAAATGTTTTAGGTCCATAATTTTGAATTTATATTGTTAGATCCGTGCCAGGCTGTGGTAGTCCATTGTTTGTGCATCCGAAAGACTTGACTCCACGCGTGTATGACCCACACTACTTCTGAAGCATCTG…
>TU6810_UTR_3
TCTTAGAGGTTGTGCTTCTGTGTGAGGGACGGCTCCTCGGTCTTTTTCTTCTTTTAAGTCTTCATACATGATCAGGTATCACTGATTATAAAAAAGATTTGATCTTAGATTTAAAAGAATTGATCTTAGATTAGAAAGTGATTTCTTTAAAAAGTTAATGAAGAGTTTATTGCCTTGTTCCTCCAGGTGGCAATCTCTTTCATGTCTCAAGTGAGTATGTCGTAATCTGGAGCATAATCATTGCTCACTGAGTGCTGGAGAGAAAGTGTGCAGGTGTGGTGAGCTGGGCAGCACGTGGTCTGAGTCAGCAGGCCCAGCCCCAGGCGGGCCCTGCACTGCTGTGGCAGCGTGACCTCCAGCACGGGGGTCAGCTCCCCGTCTGTGAACGGGAGTGCTCAG…
>TU6372_UTR_3
TCGGTAATTGTTCCGACCCTGATTGGACCTTGTCCACTTGTATAGAAGATTCCTTGAAATCTTCTCAAAGCCCTGATGACTCACTCGCGGTTTAAGAGACTTGGTAGCACTCTGGGAATAGTTTAGTTTCGAAAGGTCATTCATTACGCAGTCTTTTGACCTTCTTTAAAGGTAGAGTTTTAGAAGGCTAAACGGAGGACTCCGGAGCCGAGCCGGAATGAGTTCAGTGCGGAGGCAGTTCAGTGACTGACTACACGTGAAGAAAGTTCTGAACGGTTACAGGTAGGAGAAGAATCTCGCGCTGGCTCTACGGAGGAGCCTCTGCTTTCCGTGCCGAGTTAAAGATCTTCGCCTGTGGCTTAAACTTGCAGGAAGTTCCCCTCCTGCCTGAGGAGGCAC…
>TU6372_UTR_5
TGGCGCGCATCACCGTGTGTGGCAAGACGTCGCTGGCCAAGGAGGTGTTCGGGGACACCCTGAACGAGAGCCGGGACCCCGACCGGCCCCCGGAGCGCTACACCTCGCGCTATTACCTCAAATTCAACTTCCTGGAGCAGGCCTTCGACAAGCTGTCCGAGTCGGGCTTCCACATGGTGGCGTGCAGTTCCACGGGCACCTGCGCCTTCGCCGGTAGCACCGACCAGAGCGAGGACAAGATCTGGACTAGCTACACCGAGTACGTCTTCTGCAGGGAGTGAGCTCCCCGCTCCCCCTGGCGACTCCAGCGCGCCCTTCCCTCCTTTCCTTTTTGCCCTGGAGGGGACTCTAGATTTCCCCTCCGACCCACCGCGTTCTCGCGTTTCCCCCTTCCCCACC…
>TU6374_UTR_3
ATGATTAAGGAAAATGTGGCTTATACATACAATAGAATATGA
>TU6374_UTR_5
GTAGATGGGAATGTAAATTGGTGCAGCTTCT
>TU5697_UTR_3
GCTACAGTCCACAGGGCCACAAAGAGTTGGACACGACTGAACGATATTGTAAAAAATTCATTTCAGAAACAACAACCAACCCCCACTTGAC
>TU5697_UTR_5
TTTTTTTACTTACTCTAAGGATATTGTACATCTTCCCTGGTGGCTCAGAGGTTAAAGCATCTGCCTCCA
>TU6853_UTR_5
CCAGGGTTTACGTCTTCAGCCCTCCTGCTTCACGTTGGGCAGGATGTTAACGCAAGTGCTGCGTCAGAAGAAAGAAAAGGAAAAGGCCCTGAGGGCAGTGTCTGCAGCACGTCCGGCTGCTGCTTGGGCTAAGCTCACTGCACGCTGGGGGCCTCGGGCACACTTGGTGTCTCTGTGTCCGCC
>TU6853_UTR_3
GTGAGCGTGACGTTAAACTGGACTGACTTTCCTCAGAACGGAGCGGCACTGGGTCACTGTCTCCAAGTTCCTTTCCGAAACCTCCCACGGAC
>TU6614_UTR_5
GTAGTATTTAGACATGCAGAAGAGTTAGAAAAATCTTGCTTAAAAAAAGAGCTCCTTAAACTTACAAGATTTACCTGAAAAATCATAAGCAGTCCTCAAAAATTAGAGGTAATTGAGATGTGTGCATTATT
>TU6614_UTR_3
AAACATCATGG
>TU5748_UTR_5
GAATTTGCGGTCCTATCTCCCTACAGGCAATGACTTTACCGAGACAGTTCAAATTGTGGGCGCTCAGAAGCCCATGAGACCCACTCAATTCCTGCAACTCAACTGGGTGAGACCCTGCTTCCAGTTCTTAGTGATTAGGTCCGTGAGACCCTGCTTCCAGTTCTTAGTGATTAGATCCCACCTCCAGCACCCCTGGGACCAAAAGCAGTCTGACTCCCAGAATGTAACCAAGAA
>TU5748_UTR_3
ACCCAGATGATCAAAAATGTACTGAGCTTGAATTTTTTTGACCATTAAAAAATCCACAAAACTGAATGATTTTCATAGCTTGCAGG
>TU6812_UTR_3
CATTGAGGGGCTGCAGGTCAGGTCTGGGCTGTCACCCCTGACCCCCGGGGGAGAAGGTGCCCCAACGAGACCCCTCCCCTAGGGGTTGAAGGCCCCAACCTGTCTCCCTCCCTCTGGAGACGCCGCCTCTGATGAGAAGCCCCCACCCAGGCAGGCTGTGCCCTGCACAGGGGACACAGGCAGGGTTGGGGGAACAAGGGCG
>TU6812_UTR_5
CTCTGGCTGGCGCCGTCACTTCCGAGCGAGCAGCCGTCCTGCGCTCTTCCCTGCGAGCTGTCGTGCTGTCTCTAAATATATATTTTTACCTGGAACGCTGACGTGTATAAAACATGAC
>TU6272_UTR_5
TTTCTGTCTGCTTACCATTCCGACCCCCATACAGGAAAACAGTGTTCTGCTTTTCCTTGAACTCATAGCTCAGCTCCAAGATCTAACGAGCAGGGCCACAGTCCCTGACCACACAGGTCGGGGCTGGGCAC
>TU6272_UTR_3
AAC
>TU6814_UTR_3
CTCCAGAATCAGATGGTTCCTTCACGGACTGGATTCAACATTTTAAAAGTGACCCGAGTGTGAGCGGGCAGGAGCGCGTGTCCCAGACGCCCTGTCTCAGGCACTTTCCTGAGCTTTGCAGCGGCTGAAACCCAAGACGTGGCCCAGCCTGAGGCCTGACATTCAGAGCTGAGCCAGCTGCACGCACACCTCCAGACCCCCTCCCTGGTCCTCAGAGCACTTTGCTGAAGTCCCTG
>TU6814_UTR_5
ACCGACTCCACTGACGCAAGGCCCCTCGAGGAGCCAGGTTCACAGAG
>TU6586_UTR_5
GGACAACAGAGG
>TU6586_UTR_3
GTCTGCCTTGTTAAGCCAAATTATAAATAGCCTATGAAGTGAAGAGGGGG
>TU6211_UTR_5
AGAAAATCTCCCAGATCCTACATCGCTGCTGTCTAGACACAGAGCAAAAGTGCATTTAATCCAAAACCTGTTTCACAACAGAA
>TU6211_UTR_3
TAATCTTAACCTACAAATTGTCTTCCTGTTAAAATGTCACCTGGCTAATGCTGTTCTCAGGATGTATGCAACAAAGGTGGAATTGAAGAGACTCTGAAAATAACATGTAGAAAACATCTGATCTTGGAAAAAACCCGGAACTTAGAACACTGGACGCACATTTAGTGACGACAAACTTAACATTACCTTCTTTGTTGTTTATTAGGTATCTGGC
>TU6583_UTR_5
CAAGAGTCGGGCATGACTAAGTGACTTCACTTTCACTTTTCACTTTCATGCATTGGAGAAGGAAATGGCAACCCACTCCAGTGCTCTTGCCTGGAGAATCCCAGGGACAGAGGAGCCTAGTGGGCTGCCGTCTATGGGGTCGCACAGAGTCGGTCACGACTGAAGCGACTTAGCAGCCCCAGCAGCACATTCTTATAGTGAGGGGAGGAAAGTGCTAGAGCTTTTGGAAGCTCAGATTTCATATGTTTTGAAGGTAATTCAAAGAGGCTTAAAGGCAATTATAAGAACGCAAAACTTACTTTCCTGATATTTTTTCTTCTCTAGGTAGTCATCTAATAATGGCCGTCATTCATTCACTCATTTATTCAGTATTTACGGAAATCCCATAATATGCTGAGC…
>TU6583_UTR_3
GGGTCGGACACGACTGAGCGACTTCACTTTCGCTTTTCACTTTCATGCGTTGGAGAAGGAAATGGCAACCCACTCCAGTGTTCTTGCCTGGAGAATCCCAGGGACGGGGGAGCCTGGTGGGCTGCCGTCTATGGGGTCGCACAGAGTCGGACATGACTGAAGTGACTTAGCAAGCAAGCAAGCAAGCAAGCAATGGCGCCCTCATGCTTTGGGCTCTGGTTTTAGATGTTTTAGGTGGAGCCTCTCATTGATCACCTCTAATAAATACCCTGCTGGCATTAGCCCATTTTACACAGGAGGAAGCTGAGGCTCACTGAGGGTGAGCTGTCTCTCCGAGAGTACTCACCTGTGTCTGGTTGGGATGGGGACCTCGGTCTCTAAGGCACTGAAGTTTGTGCT…
>TU6832_UTR_5
GGCAGAGGCTGTGGGTGGGTAGTAAATAACAACACTGCCCCGTAACCGCACTATATATAGTAT
>TU6832_UTR_3
AAAACAATAATATGACAAAGGGGAAAATTTTACTTTTAAAAGGATTTATACTGTTTTGTTCAAAAAAAGATGACATAGTTCACAGAAGCACATAGAATAAGCTGTAACTTACGAAAACATGTAGTTGGAAAACAAGATGTCGATGAAGAAGTTAGGAGGAAAAAAGACAAAAAAAGCCAGAGATAAGACACAGACACGCATACCATATATAAGAGCTGAAAGCTGAAAATTAGGCTCTGAGCTTCTCAGCTGCCAAACAAAGTCCAGAGGGGACAGTTGATCTCACCACCTTCTTCAGCTCTGGAGCAGCAGGAG
>TU6342_UTR_5
GTCCACTGGCTGCTGCATATACACGTGTGTATACAGGTGTGCATGTGTTGGGGGTGCCAGTACAGGTAAGTGGAAGGCATTGTGGGGATATGAGAAATGTGAT
>TU6342_UTR_3
ACAGTAAGGAGTAAAATCTGAGATTGGATTATGGACTATGAATATTAAGGCTTCCTGGGCCTACTAAGATTCACATGAGTTATCTCACGCTCAATCCTTTAGAAAGACTGTAACTCAACATATCACGAACGCTGGTATTCTTAACACTGCTGAAATTCTGTCATTCCTTACTATAAACATTAAGACACCTTTATAACAACATCATGGCTACACTTCTAAGCAGTCATAAC
>TU5978_UTR_3
TATCCT
>TU5978_UTR_5
CTCTCTCTCTATTCTGCT
>TU5724_UTR_5
GCTTTAGTCCTTTGAGGACGTTTCATGCGTGTAATCATTTGCCCTCCCAACTGCAGTGTTCCCTT
>TU5724_UTR_3
AATATCCCAAATATTCACTAACCCTATAGAAGTCTGTGAAACAGCAATTACTTCTGCTAGAGTTGTGGTTCTTAACCATCGGTTACAAGTGTTCAAGTGAGCAGATC
>TU5800_UTR_5
ACCCGGTCACCCAGGG
>TU5800_UTR_3
GGGGTCAAACTTATAACTCAGAGGAGCTGAAATAAACGCATCGCACAG
>TU6479_UTR_3
CTCTGAAGGTGGTTGAAAACCCTTCTGCGCTTGATTGTAAAACTTATGAATACGTTTTTCCTGTGCCATTAGTCATGCAAATGATAAATACTTGGTGGCTATAAAAACCAAAAATGTCAGGACTTGAGCACCTTTTCAAGACAAAATATTCACTCTAGCTTTATTTGCCACTTCAGTAATCAGGGCAAAATTGTTGTAAGAAAATCTTTATAGAAT
>TU6479_UTR_5
CTGGCCTATAAAAGGTGCTTCATAATTGGGAATTATTCAAAAAATTATACTGAAGAATGCAAATATTCACAATTCAAAGACTTCTGACAACCATGCCTGGTTTTACCCACACATCTGTTTTCTCATTTATGCAAAGTACTATCCATCCACCTTTTTTCTCTTCTCCAGCATTAACATCAGTTTACTAAACACTTGGGGGGTGGGCTAGCAATGATTTCAAGAATGTATAAAAGAAAAAAAAAAAGGTTTTGATCCATGGTATTCTGCAGGACAGATTCTCAGCATAGGCAATTATCTCTGACTTGTGCCAAATTCTTCAGAACATTAAACACAC
>TU6054_UTR_3
TGCAGGCTTCTGTAGAATGCTTGTTAAGATCTGTCTGTCTAAACTGATACGGGGAAAATGGGTATCTTCACAGGAAATTTAAATTAGCAAGTCATATTCAAGTGCAGTTGCTTCTGAGAGTGGAGCAAAATTACAAACTGTACAGGTTAACACAGATGCCACCCCCGACACACTCTATATTACGTCTAAATATACTTCTCTTTTCTCTCTGTGTAGCCATGCCTTTGTCTAGGTGTCTCTCTGGAAGTTATTTTAATACAAATTATTTTCCTGTCTTTATTAGCTCCTTTCTTGTGGACTTCTGGACAAGCTCAAGTTCAGTGTTTTAGAACTGCAAGAATATTTGGATACCTACAACAACAGAAAAGAGGCCACTCTCTCAGTAAGCTTCTGTGTCTC…
>TU6054_UTR_5
CACCGAAGGGAGAGTAGTTTCTCAGGAGAGCCCTCTCGGTTCACAGGTGATCTTCTCGTCGTGCGGGGACCTGGACCTGCTGGAGCATCAGACGAGCCTGGTGTCATCCGAGGACGGGGCCCGGGAGCAGGAGAACATGGATGACACCAACAGCGAGCAGCAGTTCCGGGTCTTCAGAGACTTCGACTTCCTGGACGTGGAGCTAGAGGACGGAGAGGTAGGCACAGGCTCAGTGAAAACCATCTGCTCAGCCTTTCTCTTTCTACCTGCTAAATAGTGAGTTCTTTAATTAGAAAGCTTGTAAACTTTATTTTGGATCAGTTTATTTAAAGTACAGCAGCTTAACTTGGGCAAAAGTCACCCCACCCTTCCTGTCTGAGCCCAGGGCCAAAGCGGTTC…
>TU5779_UTR_3
AATTTTCTTTTCTTACCTCTTATCAGGGATTTCTTATTTTTGTGTGAGCC
>TU5779_UTR_5
TGAAAGGCTATGAAAGACACCTTGAACAGATCTTTGCTGAAAAAGATTTTTAAAAGATTGGGGAAGATGAAATGATGAAGTTGCCTGAATAATGGCAGAAGGTAGTGGAACAAA
>TU6434_UTR_3
ACAGATTCTGAACTGTACATTATCTGTTAAGTTCCCATGCCAGAAAAAGCTAATGTCAACTCATCATGTGATACTCAATTT
>TU6434_UTR_5
AGTTTGAACCCCTTGAAAGATTGAAATC
>TU6670_UTR_5
GTCGTGTCTGACTCTTTGCGACCCCATGGACTGCAGCACGCCAGGCTTCCCTGCCCTCCACTATCTCCCGGAGTTTGCTCAAACTCGTGTCCATTGAGTCAGTGATGCC
>TU6670_UTR_3
AAGGAACATGTTCCATTGGAT
>TU5888_UTR_5
CTGCTTTGGGAGAAGCAGAGCTTCTTAGCAGAACTCGAATGTTTTGAGAGAAAGTGTTCCAGCCAGGCAGGAGTGATTTAATATTTTGCCCCGAAATCTCAAACTAAGGAAGCGAGTCCAACTCCTGAGACCCGATCCTTGGGCAGTATACCTG
>TU5888_UTR_3
AGCATTTTAAAATCCAAAAGATAGAAACTCTGAATCGGTGGAAGTGCTTAGTTTAGTTCTGTTTGTTTTCGTGGGGAGAACAAAATGATCCCACGAGGAGCCGAGGTTAGGAGAAAGCGCCATGAAATAGACGGGACCTTAATGACAAAAGGTGTGGGGTTTCTCAGCAAGTGTTCCTCAGGGC
>TU6608_UTR_3
AGCTAGCTTTCCTAGTGAGGCAAGCCTCAGATCTGACTGACTCATTGCAACAGATTATCATGATAAAATGTTAAACTATGTTTTATTTTCATCTGTTAAAAATCTGTGCTTAAAAGTATTACTAGATACAGACA
>TU6608_UTR_5
CCTAGGGTGGGGAATCCCCTGGACTCTGTACTGCAAGAGATCTCCCCACTCCTGGAAGCAACTCTGGCTCCCTGCTCTCTGGGCTACTTGAGAACTTGCCAAGAGGTGTCTGAAACTACAAGATAAGGCATTCTTCAGATTCTTAGAGTACACATTTTACTTAAATCTTTTTTGGCAAAAGTTAGTATATTTTAGTGTTAACATAGTTTAAACCATATTAAAATAGTTCTGTTGTAGATTTTAATAGAACATGCATGAATATTTAAAGCTTCAAAGTAATTTTATGCTTGTGGTAACCACTTTAGCAAATAATCTAGACCCTAGTCCAGCAAGGTCCCCATTTTTCCCTCAGTGACTTTAGAAGATTCTTCAGTGGGGAGCTCTGTCTCATGGCATTTT…
>TU6270_UTR_3
TGTCCATCTTATGGGCATAGACTCATCTGCAATCGTACAAATATGATAAACTCAATCACTTTCTGAAGCTTTTAATACAAATACAGTTCCTTGCTGCTTTATGCAACTCAACAAAATATAAAGTGAAGTCGTTAGAAAAATATGGACCTTTCTGAATCTATATTGCATTTTAAATTTAAATTGGAAAATACAGTTCAGATCAT
>TU6270_UTR_5
TCGGGAGAATAGTTTTAAAATGTTCAACTTTCACGTTAATGTAGGTTAGGCCACCCAAAGACAAAAAAGCAAAGATACCAAAGTC
>TU5996_UTR_3
AATATTGTAGATTAAAACTCAGACTCCAGTAAACAGACAAGGG
>TU5996_UTR_5
CCCTC
>TU6541_UTR_3
AGCAGGACTCCATCTACTATGAACACTTCTATAACGAACTGCAGCCCTGGAAACACTACATTCCAATTAAAAGCAACCTGAGCGATCTCCTAGAGAAACTTCAGTGGGCA
>TU6541_UTR_5
CCTTTGGAAAAAAAGAAATCCAGTCCCCACATCCATCCAATCTTTTCTTGGTGTGGCTCCACAGACTCCAAGGATATTGTG
>TU6599_UTR_5
GTGGAGTCTTACTAGTCTTAAAGGGTCCTTACCAGCTAAGCAGAATCCAGTTCACTTAAAAGGAGAGGCTTCTCTCTGTGAGTGTGGTGTGCTAAGTCACTCAGTCATGTCCGCCAAGCTCTGCCCATGGGGATTCTCCAGGCAAGGATACTGGAGTGGGTTGCCATGGCCTCCTGCAGGGGCTCTGCCCAACCCAGGGATTGAACCTACATCTGTCTAGTCTCCAGCATCGGTAGGTGGGTTCTTTTTACCACTAGTGCCACCTGGGAAGCTGTTCAGCATGTGAATATGAGAGGGGGAGCTCAGAGCTGGATGTGGGAGGCTCCCAGGGGTGCTGGTTCTAGGGGATGGGGTGGGATTAGCCCTGGGGAATGGAGAGAAGGGGAGATGGAGGAGGAA…
>TU6599_UTR_3
AACACCTTCCTTCCCTCCTTCCACTTCTTTTTCTCACTTCCATTCTTCCTTTTTAAAATTTATAAATAGATATTTAGTTTGTCATTAGACACATCTCTCAGCTCTGCAGAATACCCTAAGGAGGGAGAATAAGGTTATTACATCTTACAGCTTATCTCATTCTACAAGTAATCTCATGTTGTTATATTACAAATGTTTTGATTCTCATCATGACTTTTTAAATTTACTTTTCATTGGAGGGTCATTGCTTTACAGTGTTGCGTTGGTTTCTGCCGTACACCAACATCAATCAGTTCAGTTCAGTCCAGTCGCTCAGTTGTGTCCGACTCTTTATGACCCTATGAATCGCAGCATGCCAGGCCTCCCTGGCCATCACCAACTCCTGGAGTTCACCCAAAC…
>TU5965_UTR_5
GGTCTGGGTATGGGATAGGCTCAGGGCCACATTCTGCAATTTCGACTGGGGCGGCCACAAGACTTTTCAGTATTTCCTTGACATTGATGCCTTTGGTTTGACTA
>TU5965_UTR_3
GGAATGGAACTTTCTAGATGAATATCCTCACCAGGGGTTGGTGTTTCTTTTTCC
>TU6100_UTR_3
CTAAGACTCTGAGCTCCCAGTGCAGGGGGCCTGGGTTCGATCCCTGGTCACAGAACTAGATCCCATGTGCCTCAGCTAAGGGGATGCATGCTGCAATACTTTTTAAGACCGGGTACAATTTAAAAATAAGAAAAAAGCCACAAGCCATTGCTGCTTTCTTCCTTGGGAGCCTGGCTTTGTCCTTCCAGCCACACTCTAGTCCTTACAAACACACATCTGCAGGCCTGGATGCTGCTACCCCCAGTCCGCAAGGCTTAGCTAAGCCATGACTCCCTGCCCCGACCTGGGCTCCCGTCTCCTGCTCTGCC
>TU6100_UTR_5
GCCTTGGTCTGTACCCTAGTCCCGCTGCTTACTAGCTGAGTGACTGGGGAAAGTCACTTCATCTCTCTGACTCAGTCTCCTCAGCTGTAAACTGGGACTAATAATGCCAACAACTTTATAAGTTGTTCAGAATTAAAATGTGTTAAGTCCTTAAGATAGTCAGTTGCACATCTTCATCACAGGATCAACGTCAGCTT
>TU6817_UTR_3
CCCCGAGTGGCGTCAGAG
>TU6817_UTR_5
CCAGGGGCTGTGAGTCGGGATGGTTCTGGAAGGAAGGGAGAAGGCCTTCGGGGTGAGAGGTCCGGCTCTCGAGGGGTCAGGGAGTCTGGGAGCAGGCCCCAGGANATGCCAAGGGTCTCCTGGAGGAGCGGAGGGCCCCGGCTGCAGAAAGCAAAGCCCCTTCCCTCTCGGGGAGCCCCGCACTCCCAGCGCAGGCCCAGGTGAGCCAG
>TU6041_UTR_3
AAAAACAAAGAAGTACCTTGCTAACTCTTGAACGTTGAATTTCCAGCGAGTGTCAGGTTCTCGGAATATAACTTCATAGTTATTTTCAAGTGCCTGATTTTTCAAAAGTACATAAAACATTGAAGACATGGTATGTATGTTTGGGAATGTTTATGCTGCCATTTAACATTTACTACAACTCTTTTCTAACATTCCTTTTGTTTAATCAGTAATTCAATGCCTTAATTTATGTTAACAAATACAGTTGGTACATATCCATACTTAGCCACTCTCAGATTATATTATGGTTCCCAATGATAAATTTTCAGTAATTCTACCTACTATGTTGGAAAATGACAAAAGTTCTTTGTTTTGAACCTTTAAAAAGATAGATCGTTGAACTTGTTTTAAATTCCCTGT…
>TU6041_UTR_5
TTCCTGCCTACTATTTCTCCTCCACTTTTCCAACTTTCCTGATGGAGATGAATTTCCTGAAAAAATAGACTGCTTCAGAGAAAGGGCTACTGAAGCTTTATATTAAAAACACTTCAGTTCATTAATGAGCCTGTGTGGTTGATTACGTTCTTGGGTATGTTCTCAGGTTTCAGTTTTGAATTAGTTCTTTCCCTAGAGAAAAGATTTTGTTTAATCAAATCGGCAGAATTCCCAGCATCAGACCATGCACATAGGATCACTTTAACAAATGCTTGTTGAAGAGGCATGTAACGACTTCTGCACAGAAACTCTCAGGCTTGACTATTTACACTGGAATTAGAGCTCTGACTACCACTGAACGGAGAATAAATACCAAAAATTGAAGTAAAAACTGATTTA…
>TU6041_UTR_3
AGGCCTCTCTTATAGGCATTCCGAATTTTCCTAAATCAGTTTTTACTTCAATTTTTGGTATTTATTCTCCGTTCAGTGGTAGTCAGAGCTCTAATTCCAGTGTAAATAGTCAAGCCTGAGAGTTTCTGTGCAGAAGTCGTTACATGCCTCTTCAACAAGCATTTGTTAAAGTGATCCTATGTGCATGGTCTGATGCTGGGAATTCTGCCGATTTGATTAAACAAAATCTTTTCTCTAGGGAAAGAACTAATTCAAAACTGAAACCTGAGAACATACCCAAGAACGTAATCAACCACACAGGCTCATTAATGAACTGAAGTGTTTTTAATATAAAGCTTCAGTAGCCCTTTCTCTGAAGCAGTCTATTTTTTCAGGAAATTCATCTCCATCAGGAAAGTT…
>TU5940_UTR_3
ATGTATTCATTCTGCAAAGCCCCTGCATCAGCCTGGCCCCAGCTGCCCAGGGCAACTGGACACTTCTTATCCAAAATATTTAATAATCTGAAGTGGTGGGGCCTTCAAGCCATCCTTTGGTTTGGTTGCGTGGCATCTCTATCCAGAACTGGAGTGGGGTAAAGAATGCACCATTTTTACAGGGCATACCTTTGTCATTATAAAATTCTGAGAGAGATGCAAATTCACATTGAGGATCAAGTTTTTTGTTTTTTTTTTTAATCCATAAGCCTCACTGAAATCTGACCATATCGGAAGGTTTATGTATCAAAAATCTC
>TU5940_UTR_5
AAACTTAGAAGACTCCATTGCTAAATAGTTATGTTGTTATATACTCTGTGAATGTTACATGTCTCTGATAATTCATTGTTGTATATTAGCATAATACTCTACGTTAGGACTCCAGGATGTGGATTTATGTTTAAAATTGTAAACACTCACATTGGGTAGGGGGCTGCTATCCTGTGGTCAGCCAAGCACACTTGAACTCGGGGGCTTTGTGC
>TU6215_UTR_3
GTTAGTGACAGGAGGGGCCTAAGTTAGCGAACGTGGTTGGGAAAGGGCTACCCAACCCCTCCCCCGAGTTAAAAG
>TU6215_UTR_5
GTCAGATCGGTTACCTAGTTTTTACGTAGGATGGGTTCACAGGTGAGTGTTTCTATGTACTGGAGGTCACCTTTTCATCATCTGAATAATCAGCGTGGGAGGTTAGAATGGACCTCCC
>TU6773_UTR_3
TGTGACATGAAGTAAAACACGCTTCTGAGTTCACTGCATGACATGAAGCATATGAGCCATCTGCTACTTGGCTGAACGTATATAATCTCCCTCCCACGCGTGAATACTGGGCGCCGACTAATTCTAAAAGACTGCTCCTCAACTTTCTTATTTACACTAACTGATATAAAAATACGAACTCTCCAGGTGGCATAAGCAGCTCAGTAG
>TU6773_UTR_5
GTGGGAAATAGGAAAACTCTGGTGTTTGGAATATCAGTGTCAGGACAACCCATTTGGCGTTCAAGAG
>TU5671_UTR_3
ACAATGGCTGTGTTCACCAGAGAAATCAACGCTTCCATGTGTCCCCTCTCCACATATTATTACCAGAAAAATTGGGTTGTGTACATTTTCTTAACTTTTTTGTTAAATAAACTTTTGTAATAGCCAAA
>TU5671_UTR_5
CAGACATGTCCAAGGAATATTGCAGGGATTTGATCCCTTT
>TU6105_UTR_3
AATGCCTTCTTCAAAGCTGCTGGGGAACACCTTGCTTTTCCTCTCAAAAGATAGTGAGGGCTTTCACTGAGCACCTGATACAGGATTCCCCAGCAAAAATCTCTCCCTTTCTGAGCGAATTGAAAATTCCAAGCCATAAGCAGGGTGGTAGGAACTGAGCTAGAAATCAGATTTGCAGAGATTTAAAAAAGAAGATAAGCATTGTATTTGAGAAC
>TU6105_UTR_5
CTGGAGAATCCCATGGACAGAGGAGCCTGGTGGGCTACAGTCCATGGGGTCGCAGAGTCCGACATGACTGAGCGACTTCACTTTCACTGAATGTTTAAGTGTAGTGGAAAAGTGCCTGAAGCACTTCCTAGGGGACTTGAAGGCAGTGGGATTGAAGCCCATTTGAGGCGGGCTTTGGGAGGGCAAAGGAGGAGGAGTTTCACCCTGGGTTCTGCTGGGGTCTTTTGCTTTCAGAGGTCACCTG
>TU5994_UTR_3
ATTGGACAAACCTAGAAGCCGGAAAAAGACACCTGTAACAGATTCAGAAGAGAAATTAGGCATGGATGACCTTTCCAAGTTGGTACAGGAACAGAAACCTAAAGGCAGTCAGCGTGGACGAAAGAGAGGCCATACAGCTTCAGAGTCAGACGAACAGCAGTGGCCTGAGGAAAAGAGGCTCAAAGAAGATATACTAGAAAATGAGGATGAACAGAACAGTCCACCAAAAAAAGGTAAACGAGGCCGACCACCAAAACCTCTTGGTGGGGGTACACCCAAAGAAGAGCCAACGATGAAAACATCCAAAAAAGGAAGCAAAAAAAAATCTGGACCTTCAACAGCAGAAGAGGAGGAGGAAGAAGAAAGACAAAGTGGAAACACAGAGCAGAAGTCAAAAAG…
>TU5994_UTR_5
TGTTTTACATCACAAATCTAAAAAAGGACCCCCCCGTCAAGCCAAATATGCTATTCATTGTATCCATGCGATATTTTCTAGTAAAGAAACCCAGTTTGCACAGATATTTGAGGTAAAAAGAAAAATTTTTTTTTGTTTCATGTTATTGTTAAAAAAATATAAATGAGTTTACAGAATGTTCACGTTTGGAGATGTATCATTTTGTAATTTTCCAAATTTGAATCAGTATATCAATATTAATGATTGGTTAAAATTTGAAAATATCTGATGATTCAGCTTTTTAATGCTAGCTCATTCAGAAATCAAGCAGTTGTATAATAGTTTTGACGTTACTTTATACATTTAGTATTAGGAAACTTTTTTCATTAGTAATTACATGTAAAATCATAGTTACTCATA…
TGCAGAAACTGTATACTGTGTGTGATGTTGCCATGAATATCATCATGTCAAAAAGCACCACATATAGTTTGGAATCTCCTAAAGACCCAGTACTGCCAGCGCGTTTTTTCACCCAGCCTGACAAGGTAGTTATTTTAGGATTTATTTGTGTAAGTTGAAATAAAATGTATTGTCACCACTAGGTTGTGGGAAGATCAGGAAGAGTCAGTGTCAAGAGTTGACCCACTACTTATGTCATGGGGAAAGGTCGCCATGAATCTTAACCATGTTCAAGATCAGAATATGGGCCAAGCTGGAGGACACAGATAGGTTCAGAAATGAGTTAAAATGATATAGAATTTTTATTGTTTTCTGAGTTTTATGTTAGTCTTAAGAGCACTGGCAAAAATGTGATCAAAG…
>TU5879_UTR_3
TCACTCC
>TU5879_UTR_5
CCCCCACTTTCCTCTTTAATATATAGTATTTCCTTTGGACACACACACAGCCAACTTCACA
>TU6261_UTR_3
CTTACCCC
>TU6261_UTR_5
CTTTAGGCTCTGTAAGCATTAA
>TU6573_UTR_5
ATTTATTTACATTTGTTCTTGCACTGTAGTTGTTAGGACAGCAGCACTGATCTGGTCAACTAAGCTCTAAAAGAAAGTGCAAAGGCGGAGATGTCGGTGTGGTAGCGGTAAATACTCACAGGCATAGTTTTTATATCCAAGACTGGAATCTTAGGGGGTGCTCCTGGGATTTCATGTGCTCTAAGGTCTATTAATCCCCGATACCTTAGGTGACTTGTCAAAGAAGTGCTGCATTTATAAGGAGTTTGCAAGGAGGCCCAAGCAGGCACATTCAACTAAAGGTCAAGGAAGCAATTAAAGTTCTCAGCTTTCCCCTAAAGAACTTCCGCAGCCCTCTGCTGTCCCCCCAGCCTCCCATCTTAGCAAGGCAAGTGAATCTAGCAAA
>TU6573_UTR_3
AAGAGGTGTCTCTTGCTTAGGACTCTCCGTTTTTCACCAGTTTGTTTTCTCTGCATCTCTGCCAAGGCCAGTGTGAGTGCTGGTGGAGGGGGTGAGGTTGCGGTCCCTGCCGTGGAACACGGAGAGGTTAGAGTCCTTCGGAGAGCGCTTGGTTCTGTCTGGGTCTGTTCAGGGATCACAGAATTTAGGACAGGAAATCATCTTGGCTCAAGTTCCTGCTGGATTGTGGCCCCTGAGGGAATCTTCCAACAAGGGCAAACTTCATCTCCTTCCCACGTTCTCCCAGAATGCTAAGGAATGATGTTACTGGAGCTCACAGGACAGAGTCTGGCTGCTATTGGGTGGTTCAGAAAGTTTGTTTGAGTTTTTCAATAAGATGCTATGGAAAAACCTTTTGGC…
>TU5678_UTR_5
GTTTGCTGCTCCATGACACCCTCCTTGAACACTACCTTCCACCAACAGTTAACAATCTATCTGAAGGCACAGCATTTAAGATAGTAGATCTGGTCAGAGCCCAGATCCTAGGGTTAAAAACACAGGGCTTCTCATTGACTGAAAAAATAAAATCTGATGACATCTGGGACCCTAGTTTTGAGAAAATGCTCTGATGATAAGTCTTCGTTCTGGAGATTAGCAGACACAGTTCTAAGAAAATGTTCTG
>TU5678_UTR_3
TTCTCCCCTCCTGGTTCTCACCCCGAACAAGAAGGCAGACAATGTAAGCTGGTTTGAAAGATTATGTCAAAGTGAACTGCACGTGAGACTTCTATACCTGACTACAATGGCAAAGGCAGGAAAGGCG
>TU5801_UTR_5
GCTGTCAGAAAGAGCCGGACCCGGAAGTTTCT
>TU5801_UTR_3
GCCCACTAGCGCGTGGGCAAGCACGCCTTCCCCTGGGCCCATGGAACCCGGGGAATCG
>TU6179_UTR_3
AATAAGTCACTATTGAAATGGCATCATGTGAAGCTGCCCATTCCACTCAAGTTCTGAAATCTTTCATCATGTAAATAATTTCCATGTTTCTCTTTTATAATAAACTAATGATATCCAAGCTAATGACA
>TU6179_UTR_5
CTTTTGCCTGTGGCGTGAGAGCAGAGTACGAACTGCGGCAGCCGGAGTT
>TU6555_UTR_5
GGAAGAGTTCTTTCACAATCCTCATGCAGTTGACATTGAGTCTGAAGATTTCAACAGCCTGCCCCTTGAAGTAAAGCATGAAATCTTGACTGATATGAAGGAATTTACTAAGCGGAGAAGAACATTATTTGAAGCGATGCCAGAGGTGAAATATACAATAGCATGTTAATGTGTAAAGTTAAGAGTGCCAGCAAATTTTTTTGTTAAAATAAGAGAATCTTGGTAAACATTACACGATCTGTTGTTTTCAGTAAACAGCCTTTGCATATCTCTGAGATCCTGTGCAACATCATTTTGTATAAGTTGGAGCTTACAGACACTTACTCACAGAAGACCTCTTGACTTTCCACCAAGACCAAGTCTTATCTCCTGCTCTGTGTTCTCACAGCTCCCTGTGGT…
>TU6555_UTR_3
AGAAAAG
>TU5655_UTR_3
GGTCTGACCCTTCAATCAGCATGGATCCTGTTCAACAGAGGAGTGCGGCAATACACTGTCTTCAAGGTTTTAGATTGATCAGTGCCCCCAAGGGAACATTAGCTGCACTGTGACCGTGACCACTGTAACTGAGCCCACCCATGAGGTAAACCGCTCTAAGTTCTCTCGTAGCAGAGGTGGGTCATCCACCAGGGCTCTTCTAGATCTTTCCCACAGAAAT
>TU5655_UTR_5
GTTGATTTTTTCCCTCTACACATTAAGAAACAGCAACTTCTACTCTATCCATGTGCGAGTCATTACTTCCAGTTTTATCATGTTGAATATTTACTGAGTTCTACAATAAATCATGGAGCTTGTAAATACTGTCACAAGAAAACAAATTTATAAACTCATGTTATCACAGAGATTCCTGGAGCGTTCTGCTGTGTGGAGAACCCATCTCATCAGTCACTCAGGAATGTTATATATAAGATTTACAGCCCTTGAAAATGGAGCTTTAGAGGTTTTCAT
>TU5952_UTR_3
ATCGATAGTAATAGAGACCATACATTTATCAGCTGAAGAGTAAAAGGCGGTCCCTGAAGACCGATC
>TU5952_UTR_5
TGCTTTAGAGTTCTGGAGAAAGCAGTGATTTCTGACCAGTTCTGAGCACTTTTCTGTTTGGAATCTGCCTACACACCATACCTTCCTGGTGTCCTGCCCGCCCCCTCTTCGCCAGAAAAACCCAACTGATTCGTGCTGCTTTGTG
>TU5891_UTR_3
TGGGTATACTATGTAACAGCCTCCCAGGTGGCTCAGTGGTAGAGAATCCGCCTGCCAATGCAGGAGACAGGAGTTTAACCCCTGGTTTGGGAAGATCCCCTGGAGAAGGAAATGGCAACCCACTCTGTATTCTTGCCTGGAGAATCCCATGGACAGAGGAGCCTGGCAGGCTGCAGCCCACGGGGTCGCAAGAGTTGGACATGACTTAGCAACTAAACCAGCACCACCACACTATAGAACGAGTTCTAAAACCCAAGAAAGTTGGATTCAAATCCAAACCTGAACAATCCTGGGCAAGTGACTT
>TU5891_UTR_5
GGCCTCTACTGTATACTACGTACATGGAAAAGCAAAGCAACATCTGCCTCCCAGGCTGACAAAGGGAAGGAGGCAC
>TU6765_UTR_3
GTAACTGAGAGATCTCACGGTCGAAGTCTTCGTGGTTTCACCAGAAGTGGAGAAGGGATACTGTGTGTCCCCGTTTCTAATAATACTGCGAAGACGGTGCTGACATGATCTCGAGTAGTTCTTCACAGCTACCGCGTGGCCCAGATTCTGGTGTCTGTCCGTATGTCTTCTGGAATGTCTGGAACTCCCTTTTGGATCACTCTGACCCCTCAGAGTTATTTGAGGAGCCAGTTGAAGTCCAGCTTGGCTTATGATTGCTCGCTCTTTCTTGGTCCACGTGGGGGCACGTAGCGTGAGCTGACTCTGGCGC
>TU6765_UTR_5
TAAACTAAGAGTGATTTTTACATTTTTTAAGTGGTTGAGTGAAAATCAAAAGAATAACGTTTCATTTCACGATATGTAAAAATATATGAAACTCAGATTCCAGTGCCTGAAGCTAAAGGTTTATTAGAACATAGCCAGCACTGTAATCCTCGCATATCATCTAAGGCTGCTTCAGGCAACAACGAGAGAATGGAGTCCGGCCTAGAAAGCTTGAAGTCCCTGCTGTCTAGCCCTTTTCAGAAGAAGTGCCTGCCCCCTGAACTGGTGGCCCCATCCACTCCTTCCCACCCACTTCTGTGCCCCGTACGATTGCACGGCCAGCGGAGCAGGGTTTAAGTGTGAGCAGAGCAGAGGAGCACGCTACACGAGGTGGAGGAAGGAGGC
>TU6407_UTR_5
TAGCTGATTAACAATTTTGTGATAATTTCAGGTGAACAGCTAAGGGACTCAGCCATGCATATACATGTATCCATTATCCCGCAATCTCCCCTCCCATCCAGGCTGCTACATAACATTGAGCAGAGTTCCCTGTGTTACACAGTAGGTCCTTGTTGATCATCCATTTTAAATATAGCAGTGTGTGCCTGTCCATCCCAAACTCCTTAACTGTCCCTTCCCCCTGGCAGCCATATAAGAGATGTCATATGCTATTTCTCCTTCTCTGACTTACTCCACTCAGT
>TU6407_UTR_3
TCTTAACAAACTGGATCAAGGAGTAAAGGTTGTGCGAAGAAAATGGGAGCACTGTTACTGTTCTCTTAACATGTACCAGTTTATATCAACAATGGAGGCTACAACTTGAATAAATGGGAGAATAAAGAAACGAGCACAGATTGTCTTACTAGTTATCAAGTAAGTTTCTGGAGGCTGTGTGTATAGTACAGGCATTTATTTATTGTGCG
>TU6363_UTR_3
CTTTGTGAATGACAGCTTCCATCAGGCGGACTCAATGGAAGGCCAGAGAAGTTACCAGATGTATGCTATTCATGGTGGGTGTTGGCTTCCCTAAAGATAATTGGAAGGCTTCATTGGATTGATAGAGAAAAGCTCCGCAGTTTCATCCTAGCATGTCAAGATGAAGAAACAGGAGGATTTGCAGATAGGCCAGGAGATATGGTAGATCCTTTCCATACTCTGTTTGGAATTGCTGGATTGTCACTTTTGGGAGAAGAACAGATTAAACCTGTTAGCCCTGTTTTTTGCATGCCTGAAGAAGTACTTCGGAGAGTGAATGTTCAGCCTGAACTAGTGAGCTAGATTAGATCCCTTGATGGAGA
>TU6363_UTR_5
TTCTCAGTCATGGGTACACCGCAGAAGGATGTTATCATTAAGTCAGATGCACCTGACAGCCTGTTACTGGAGTAGCATGCTGATTATATTGCATCCTATGGCTCAAAGAAAGATGATTACGAATATTGC
>TU5700_UTR_3
GGAATCTGCCTGCCCAGCAGGAGATGCAGGTTCAATCTCTGGGTTGGGAAGATCCCCTGGAGAGTGAAATGGCAACCCGCTTCAGTATGCTTGCCTGGGAAATCTCATGGACAGAGGAGCTGGTTGGGCTACAGTCCATGGCGTCAAAAAAGAGTCAGACACGACTTAGCAACTAAACAACAACAACAACAACATCTGCGTTGATTACTCCTGTATGGAGGATGGACTGAAGAATGACTGGGAGAATCTGGAGACACCTTTTGGGTTCCTCTTCTTCTTTTTAAATGTATTTATGTATGTGACTATGGCCGGTCTTAGCTGGTTGTGACATGAGAACTCAGTTGTGGCCTGTTCGATCTCTTAATCATTCCTTGACCAGGGATGGAATGTGGGTCCCCT…
>TU5700_UTR_5
GTGATTTCAGTATAATGTGATATGTACCAAAAGTCATACACAGCATAGCAGCTTCAACTTCAGCCTGGTTGGGAGTGGAGCGTGAGAAAAGGCAGGTAAAGGTAGTTGAGAAAGGGTTCCAAGAAGAGGTACGCACTGTGTCAAGTCCTAAGAGCCAATGAGGTGGCAGTTGCCCAGTGAGTGATGAGGAAGACAGGGAACAGCAGGAACACTGGCCTCAGGGCCATGACCTTTAATTGCAAAAGACCTCTAACTGTAAGGAGTTCAGTGAGTCTCCAGACTGTGTAAGA
>TU6732_UTR_3
AAAGGTGTCCACTGCTTGTGCGAGGCTTGGAAAGGCAGCCCGGGATCACTGTGGCAAGGGCACTTCTAATAAAACCTGAATTTAAGAGAAACTCCATCTGAG
>TU6732_UTR_5
CTGGAAGGAAAGGCCGACACCGCTGCCACCCAAGAGGAGCCTGGCGTGCTGCAGTCCAGGGGGTGGCAAAGAGCCGGAC
>TU6049_UTR_3
AAGCTTTCGAGATCCTACAGTAAACACCTGAATTAAGCCTTGTGCTAGCCATAGCCCATACTCTGTGAGTGAGACTGCTGTCTTCCAGGGCAGTTTCAAGAGCAAGTCAGGCACAAAACAGGTGCTTAGTATCCTAGGAGCG
>TU6049_UTR_5
GTATTGCAAAGGTGTCTACAGCCAAGGATAATGATCAAACTAAA
>TU5663_UTR_3
ATCTGGATCATGTGAACTGTCAATAATACGTCGCTT
>TU6483_UTR_5
AATAAATTATATAAAG
>TU6483_UTR_3
TTGCTTTCAGTGGTACCTGTTTGACTCTCTTAATATGGCGGGAGGGGATATTTGAAGCTGCCTAATAGCCTGTCTTCCTGTTGGAGTAAAATGTGGTAGGACAACCCCTCA
>TU6584_UTR_3
ATAATTTTTAAACAATTTTAAAAAATCACTACTCATGTTTAAATTAATTGATGTAACATTTGTATGATATTTCTTGCAAAGAAAATTTTAAGCCTTTACTGGG
>TU6584_UTR_5
GGGAGAAGGCGAGGGTGGGATGATTTGAGAGAATAGCATTGAAACATGTATATTACCATATGTGAAACAGATCACCAGTCCAAGTTCG
>TU5961_UTR_3
CGAACACTAATGGCTTGTCCTATGATTAAAGAAGCCCAAATGGCCTCTTTGCTGTTAGAAAACCCTTATTATGGCTGCAGGAAACCCA
>TU5961_UTR_5
TTGGAAATCGAGAAAGATGTCAGAATCTGGTTTCAAGTGATTATCCAGTGTACATCGATAAGACTGAAAAGCAATCAGATTGTAAGATCCTAGATGGATCCTTTTTTCCCCC
>TU5961_UTR_3
TTGCTTTTCAGTCTTATCGATGTACACTGGATAATCACTTGAAACCAGATTCTGACATCTTTCTCGATTTCCAA
>TU6414_UTR_3
GGACCTGGGTCTTGCATGTTCGGCGTAGGGCGCTGGAAATTGTTCTTAATTTTTAAAGCAATTTTTCTGTGACTTGAATACATACCTGCATACAGATGTATGTTTTTAATATATAGGCGCGTGCACATTGCAGGCATTGCCCCTCAGGTTAGCACAGGGTGGCGTCGCTGAGTGTGCCAGGGTTAGATGACCCGGCTCTGTGTCTCAGGCAGGACTTTCTTCCTCGCGAAGTCGGGGCTGGAAACCAGTGCCCTGCATTCGAGGCCCTTGGCCGGAACGTCCTACGATGG
>TU6414_UTR_5
TTTTTTTTTTGGACGATTGGGCTGACCCAGCACAGGAAGAAAGTCATCAAGCGGTCGCGATCGTTTTCCATTACCTGAAAATAGGTGGCAAAAGAGACTAGGTTTTGGGTTTTTTTTCCTTTACTTTGATGGACTAATCCACTTTTTTTGTGTGGTTGCTGCTGTTTTTTTAATTCGGAACCTTCTGCGTTTTTACAAAGCGGTTTCTGTGTCGGTTTGCCCCACCCTTGTGCTGAAGTCCTTTCTCCCTCATCCTTAGTCTGATCACACACAGTTCTTAATGGGGGGTTTCAAAGCGGGGGCGGGTGGGGTGACGACGGAAC
>TU6121_UTR_5
CCTCAGTTCAGCAAACTTAGTTTCACGTGGGAATGAACTGAACCATGTTGAAATTCAGTTCATCATCTAGGCAGATTTGTTTCTTGAATTGCTTCCTTCTCTCTCCTCTCTCACTCCTTTTTTTTTTTTTTTTTTTTTAACACTGAAAGTTTAATTGAAG
>TU6121_UTR_3
ATACACACTGTTGTGGCAAGGACCTGACCCTTCCTGTACAAGGACCTGAGTGCTTCGTGACGACACACGGAGGTGGGCACGTGACACGTCCATTCACACAGCAGCAACTGATGCCCTCGGTTAACGCTGTGTGGACACAGCGTCCAGTAAGGTCACTCTGCGCTGTGACCGTTGGTGTTCTGTTAAGATTTTCATTTCAGTGTCTGTGTCCCAGTGTTTTGAACCTAACTTAAAAAGATGTTTCCAAATTGTATTTATTAGATGTGCTTTTCCTTACATTTTGTGTGGCCA
>TU5616_UTR_5
CAGAGCTTGGCCGCC
>TU5616_UTR_3
AAAGACAATGGTTGATTTTTATAATATGCA
>TU5749_UTR_5
GTTATATACACACACACACACATATATACACACATCCAGTTTTTAGATTTCCTTCCCATTTAGGTCACCACAGAACATTGCGTTGCCCATGCTATACAGTAGGTTCTCATCAGTCATCTATTTTATATATAGGAGTAA
>TU5749_UTR_3
GTGTGGCCTTGAAGGGCCCATGTGCAGCTGGGAAGGTGGACATCAAAAATAACAAAACAATACGAGGCCACTTAAGTGACACAGACAAGGGCTGCAAGAATGCAGAGTCCTCCTCTTCTGACTGGGGGACTGAGAGAGGCTTCCAAAGGGGAAGGGATTCAACACCTGAAACGCAGCACTGCAGCACGC
>TU6292_UTR_5
AGAAATACAAATCAAGACCACAGAGAGGTACCATTTCACACCAGTCAGAATGGCTGCGATCCAAAAGTCTACAAACAATAA
>TU6292_UTR_3
GGAAACCAGAAGTGAAAGAGACACGTGTACCCCAGTGTTCATCGCAGCA
>TU6752_UTR_3
GGATGGTAGTTAATTACGGTGTTCATGATGGAAAAAGAGCCCCACTCAGGCAGCAGTGGGGAGCTGGGTGGCAGGTGAGCTGCTGCTGGTCCAGCCATTCAGGGAGTTGTTACTCAGCTCTAAGGGTCCTTTTCAGTTTAGTTGTTGGGATGTGTTTGTTTTGTGGTAAATGAATATGGGCA
>TU6752_UTR_5
AAGACTTTTTCATCTAAAACTTTTAACAGTTTGGGGATACTCTGAAACTGATAATGTTCATTCCGACATTGAAAACAATTCATGTGCCTCTATAAGTAGTTGAAGCTGCATAGTTCAAGTCTTTCTGGTTTTAAACGTTTATTTGAAAGAA
>TU6252_UTR_5
GTGGGAGGAGTTAGTTTTGTGTTTTTGATGTATGCAGTATTTTTGAAGGAGCTAATGAAACACTGGACATATCATTGGTTGAAACAAATTAAGGATATTAGGTCTGTGGAGCTTTATCGTTTCTTTAAGCAGATCCTCTTGGGTGTATTATCAGCTGGATCTGATTATGAGCCTGTTGCAGTTTTACATACTAGATACTCAGCACATGTGTAACATGGTACAGTATTTTATCCTGAATACTACTTGATTGAGACTCTGCAGACAGCCTCCACTGGGGTTCCCTGAGTGCCCTTCACATCCTCTTCCTGGAGGTCCCCCTCCCTGGGCCTGCAGGCATCCCAGATCATGAAGATGGCATTACGGGAGACCCAGTGGTGGCCCCTGTTCTCGCTGGATGTG…
>TU6252_UTR_3
TGGAGTTTTTTTTTTCCTTTGGATTTCACTCTGAAGACATTAAAAAACTGTAAAATCATGTGACAATATCCAGTAGGTTATAAAAGAGGAATTATCAGCTTGTGTCTTCCCCATGAATAATTCAGAACTGATGTTTAATTTTTATCATGTTTGAATGTCCTATGAACGTTATATCCCTTGCAGAATATAAAAGATGATAATTAGTTTATTTAAGTGTGCTGGCTGTAAATGATGTGCAGTATAATATTTTATGCAATTAAGGGCTTATGGGACATATTACCACTTTTTTTACTTGTACTGGTAATAAGGAATGTTTGCGCCTCCACTATTGTATTGCTTCTGGATGTGAGCCATGTGATGATTTCTGCTATTATAATAAGTGCCACA
>TU5865_UTR_3
T
>TU5865_UTR_5
TCCCCAGCACCATCTCATCGTTAATCCTCCCTGC
>TU5730_UTR_3
AATTCCTGCATCTTTACTGTGAATAAATGAACTTCTCAGCTTTGCCCATTTGTCTATGGCTGTCTGGTTACAATTTCTTGCTCCCTTT
>TU5730_UTR_5
GTCCAACTCTTTGTGACCCCATGCCTATATGTGGCAGTAAATCAATCAAAGGAGAAATTAGGGGATTTAACTAGAAATAGACCTGACATCGGAAAGACAAAGGGAATCTCTAGG
>TU5730_UTR_3
TTTACTGCCACATATAGGCATGGGGTCACAAAGAGTTGGAC
>TU5794_UTR_3
TAGACAGCCACCCTCACATCCAGAAAAATGCAACTTAACTTTGTTCTAGAGGAGAGAGAAAATGCCAAAAAGCATTGGCAAAATGTTTTCTTTCATTTTAAAAC
>TU5794_UTR_5
TGCTGGGAAAGATTGAGGCAGGAGGAGAAGGGGACGGCAGAGGATGAGATGGTTGGATGGCATCACTGACTCCATGGATATAAGTTTGAGCAAGCTCCAGGAGTTCGTGATGAACAGAGAAGGCTGGCATGCTGCAGTCCACGAGGTTGCAAAGAGTCGGACGCGACTGAGTGACTGAACACCAACTCATCTGTGTGGCCTCTGCCCAAGCCACAGA
>TU6140_UTR_5
GAAACATGGAGTTTTAAAATTTATATGGGTCTCACTGGTCCTCCTGGGCATTGATGAGGAA
>TU6140_UTR_3
GATCTGACAGG
>TU6283_UTR_5
TGACATTTAGCCAAAGACTATATTTGGTTCAGGTAAAGATGAAAGCCTAACGATGGGCATCCGCTCTGTCCTGCAGAGGACGGATGATGGGATCTGTTTCTTGCCTCCAGCTCTGTGCACATGAGTCTTTGTAAAGGTGG
>TU6283_UTR_3
CTGTCGCAGCTTGACATTCAGCAGTGCATCTGCGCTCTGTACCTGAGGGGGGTGTGCCCACAGTGTCTCAAGCCAGGCTGCCTGGTGTGGTGTCT
>TU6687_UTR_5
GCGTTTACAAACGCATGTCCACACACACAGGAAAACCACACATGA
>TU6687_UTR_3
AAGGACCACACTGTTGAAACACACAGC
>TU6384_UTR_3
GCAGTAGGTGAGCACATGGACTTAGGAGT
>TU6384_UTR_5
TGGGTGATCAGGGTTTATTTCAGAGTATATATACACACCTTATGGAGAATAGAAGCGTGGCAGCTGAATAGTGAAGCACAG
>TU6739_UTR_5
TCTGAGCGTCGTGTTCCTGTGAGAAGGGCCCTCACTAGCGGGCCTCACGGGGGTCCTGTCTCTCGTTCCCAACTGTGAGTCATGTTTTCTTTTTAACTTGAGGTCCTGCAAAGGCTGTGGTGTTCATTCTTTAGCTCATTTTGCCGTTTTAAACGGTTATTGGGTCTGACACAACTGGGCAGAGATATTCCGCATTGGTTGGTTAATTGGCTGACGTTTTCCAGAATAGTCAGCAGTCTGTCAGAACTGGAAATCCTGGAGGCCCCTGGGGAAACCACCAAAGTAA
>TU6739_UTR_3
ATAGCTTGGACTTAAGGTTTCTTTAAAACTGTGGATCACTTACGTCTAATCGTAGAAAAGCTTCACTACTGTCGTGGAC
>TU5606_UTR_5
AGGGAGATGGAGTGGTGAAACAAATAAGGGTCATCATTTCTTTGCTGTAATTAATTAAAATGAAATGAACTGTACAGTTGCCACCATGTAGATAACATTAATAACAAGACTAGTCTTTTCAGCTTGTCGTAAGA
>TU5606_UTR_3
AGGTCAGCCCAAGAGAGGGTGGGAATGAGGTACATTTTGGGGAAATAAAAAAGAATGAGGCTTATAAAAAGAAACAAATTTGAGTCAGTTGAGCTGAGATGGATGAACCTTGAGCCTGTTACACAGAGTGAAGTAAATCAGAAGGAGAAAAACAAATACCACGTATTAACACATATATATGGAATCTAGAAAAATAGTACCGATAAACCGATTCTCAGGACAGGAATAGAG
>TU5589_UTR_3
CTGTGTAACCTTGGGCAAGCCATTTGATCTTCTGGGC
>TU5589_UTR_5
GAAATTTATATAGGAGCTGTTTTCATTCCACTCGTATCACAGGTTAAGTCTTGACTCTTTGAAATGCAAGACACCTATTTTATGCTTTGTTAAAATTATGATTTCACTTAGATCGACTTTAGTTTGTTGCACTCT
>TU6120_UTR_3
CAGCTATATGTTTGTTTACAGTAGATTCACCAGACACTTGCTCATTTTTTTGAATAATTAGTGATTTCAGCCTACTTTTTGACAGTCAAATATCACATCATAAAAAGTACAATCTCCAGAGCCCAAACAAAGCCCCCACAGGCAGCTGGAACATAGCATGCTACTTCTTCCAAGCTGTCCTGGC
>TU6120_UTR_5
AAAAAATTAAATAAATAAGTATAAAAAGCCTAATTTAAAAGTATAAATAAGTAAACACAGTAATTATAATATGGTTTTAGCTTTTTCTGAAAAAAAAGTTAGCAGCAATGAGACTAAAACATTTGGGGTTTAAATATCTGAATTCCTCCAATATGCCTTCCAACTGTAATTCCTAGCCTTTTCTATTGTGACAGATTTTTAAATTCACATAAATATTATGTACATCACAAAGTAAGTAGTATATATAGTATATAAACAAATCTATACAATCAAAACAGTTATGGAACAGAAGATACAAAACGAATGTTAAAAGAATGATTACCATTGCTTCCTTATGTGGTTTAAGTGGCCCTTTCTTGGAAAAGGCCAGCAATTACCCTTAGCATTCTATGCCTATCA…
>TU6619_UTR_5
TTCCGTTACATATAATAATTATTATTTATCCATCCATCTTCGGAGTCCAATCTGAAGTTGCATCTCCGTGGAGAGACGTCGGTCCCGCGCGGGGCTCTGTGTGGGAGTAAACACGTGGGTCCCTGGGCTGGACTTCG
>TU6619_UTR_3
GGTAGGACGGTGGTAGTTTTGAGCGGATGTCCGTAAACACCAGATTTTACCACTTGACTGTGAGCTGGGAGAATCTCCTAGCATGCTGCGGGATACATCTGCTGCGTCAAAACGAGGGCAAGGAGGAACAGACACTGGCCACAACCAAGACTGTCCGACCTTCTCGTGAGTCGCTCCTTCCGCTCATGTCGTCGAAAAC
>TU6569_UTR_5
CTTTCATTTAGTTGAAGGGTTTTTACTTTAAATTTTGCTGACAGGTCTTCATGACAGCCCTCAAATGGAAGCTTAAATTCACTTGTCATAGCTGTTAAAGAATTTTTTTTTTTCCC
>TU6569_UTR_3
GAAAATCATCATTGTAACGTGGCAGAATCTTGCTAATTTTTACTTTGTAATTGAAACCACTTTCGTTCTCCAGAGGACAAGAGCACCTGGTAGATTTTATTCAGGATCAGCAAAGATTTAATAGCAGGAAAATGGTGTTAAGCCTTTATTGTATCAAAAGCATTAAGACAGATA
>TU6029_UTR_5
GTAGAACCCCAAGAGGAAGGTGAAATTCTGAGCATAGAGCCCCTCCCTACTTGGAGAGTGCCTTCCAGAGCTCATTGTGCAATTCCTGGGTTTTGTTTTAGAAGTAAATTGCTTTTCTTCACAGTTCCTTTTCAAAATTTTCATACCTTAGCTGCCAAAAACAAAATGTATTTGCTTTACA
>TU6029_UTR_3
ACTGCTCCTTTCCCTGGGGAGCTGAAATAGTTTCTGGGGAGACCACATCTTTTCAGGCAACAAAGTGTGTACCTGGGCAGTAACCCTTCTTTCTCAGAGGGCCTAGTTTATACTACTGTTCATAAATCTATCTGAGTTTTAAGGGGTGCCTTGTTTTGAAGAAGAGATTTCTAAAGTTATGTAGAAGCAACAAAGCTTTCTAAAAATATTTTTGGCAGGCT
>TU5732_UTR_3
CACAGAGCTGGAAATTAACAGAAAAGGTAAGAAAATCAGAGAACCAATTCTGG
>TU5732_UTR_5
CGCGGGAGACAGCGAGCTAGCTTTGGCTCCTGTATTTATGTTTCTCTCTCCCTGGGCCTGTCCTATATAAATTGGGCCAGCCAGGAGTGTTGTTTGTTTTACCTGAGGTCCTCACTCTGGTCCTCGGACCTTCTTTTGTTTCATTTTC
>TU5579_UTR_3
AATCATCGTAGACGTACCCCGAGATTTTACTTTGGAAACACTCGGGAACTTGTGGGTAAATCAGAAATAGTGATTTACTCAAAAGGGTAACTACTGGGGGCTACTCTTCCGATTTGCTTCTGAAATGAATTTAACTCTTAGCCTCTCTTCCTCCCTCAGTAAACTTATGCCCCCAAATCAGCCAAAGTCATACACATTGCTCAGCCGTGAGGGCAGTAACAGTGCCAGCTGTTCGGGCTGTTTACGGGCTGGGTGTGTTCTGTCTATCCTGCCTTGTAGCAGTCCTGTGAGGTAGTGATGCCATCCTCTCAGATCAGAGAAGTCAGGCCCAAGTTAGGTTCTTTGCCTCGTTCACGCCACTGACAAGCGGTGGAGCTGGAATTTGGACGGAGCACGGCC…
>TU5579_UTR_5
AATAAATTGTTTAGATAAATTTCAAGTGAACATTTAAAATGAAGTTATGTCACTATGCTATTATGAATGGTTTAGATAGACATTTTAATTTAATACTGAAATATTTTTTGGCTCTCCTTTCCTCTTTTACCTTTCTCTCCTTCCCTAGTTATCTACACATCAGATTAGGTCATTGATCTGAGAGCTATACATCATTGACCCAGAGCAGTATTGCCTATTAAATGACCTCTGATCTGCCCAGTGAACTTTGATTTTATGGGGACCTTCGTTATCCAAATTAGAGTGCATGTTTCTGACTTGTCCCTATTAACTGACATTTCCAAAAACAGGTGAACATTTCTGGGTGTTTCGTGTGTGTTTTTGTTTGTTACTCAAGCTGCTTTTTTTTGTACCAGCTAG…
>TU6426_UTR_3
ATTGTACTTGCTTTTTCTTGAATTTATTTTCCAGTCAGTTATGTAAAATAAACTTTCACTTCTTCC
>TU6426_UTR_5
TGACCTCTCCAGCGAGCTGCAGATCTATACTTGG
>TU6223_UTR_3
AACTGATCAGCTAATGGGTTCTGGCTTTTCCCCAAAGCAAAGAGGAGCTATTTGCATCTGAGAATCTTCCTTATTTCTTTCTGCAGGAGGTGGGGAAGATGTTGTGGACGTTCTTGGGCTCCGTGCTCCTTGCCCTCATCTCAGCAGACGTACGATACTCCCTGGAAAGTGCCCTTCTTCTTGCTCTGGTGATACCTGCATCTTAGCATCACTTCTGGGATCC
>TU6223_UTR_5
CCTGGGTCTCCATTATCACTTGTCTTGAAATATCTGTCTGGGAAAACCATGAAAATATTTTTCCTCCTTCCAAGTCGTTCCCATAAGTGTGGACTCCAGTCCAGCTTGCCTGGCCAGCAGAAGGGCTGTTTCCCCCTCAGCGTCCATTCATCATCTG
>TU5670_UTR_3
AAGCAGAGTCTCAGAAAGACATTAGGACACTCATATTTATAGCAGTAAATAGCTCAAACATGCA
>TU5670_UTR_5
ATCAAGTGGGACCCTTTGGCACTGTTGGTCAGA
>TU6381_UTR_3
AGGCCAGATGACCTAGGGCATGATGAACAGCACCTTAATTTTAACATACTGTATTATAATAAAAGTTTATTTCCTGTAGGTCTGATACAGTTCTTCTATTTTGTGGCACAGAAGTTTGATACCTTCGTTGAGTATATAAGGGTTGTATTTTGGAAGACCCATGGCCCAGTTTCGGTCAGAAAACTTAGTCTGTTTCTCTAATATCAATCAGATCTCAGATAATTAGAAAGTGATTCAGACCTGAAAGTAATAACCAGTAATAAAGATTAAATATTTTATAGTCTGAAGGAAACAAATCCT
>TU6381_UTR_5
GATGAAACGAGGAGGAGGAAGAGATAGTGGCCATGATTCATCAGAAGAAGGTATTGCCGAGAAATCCAAGAGACTGCGGACTGCAAGTGAGCATTCTCAGACTTGTGATTGGGGTAATCTCCTTCAGGACATTGTTCTCCAAGTATTTAAGTATCTGCCTCTTCTTGACCGGGCTCATGCTTCACAAGTTTGCCGCAACTGGAACCAGGTATTTCACATGCCTGACTTGTGGAGATGTTTTGAATTTGAACTGAATCAGCCAGCTACATCTTATTTAAAAGCTACACATCCAGAGCTGATCAAACAGATTATTAAAAGACATTCAAATCATCTACAATACGTCAGCTTCAAGGTAATACTTTAAATCATTCTTTTTAAAAATAAAGTGTATTTAGTGGC…
>TU6161_UTR_3
GCGGTTATCACTGGTCCCTTACGAATGGGTCTGCATTCAGTAGGAAAACCATCTAAGTGAAGTTTCG
>TU6161_UTR_5
CTCATGTGATTTGCATTGCCCTG
>TU6280_UTR_5
GCAATAACTCTTTTTAAGGATGTGAATTGCTGGTTCATACACACACTTAAAGGTGGAGATGTCAGAGCAGTAATTACCCTCATTTCACAGGAGCCACGTGAATTTAAGAGATTAAAAAGTTCACCGTAGATCCCTTTGGTTTTTCTAATCAGGATTTGTGTACTGCTGTCATACTCTCCTGAGCTCTGTGTGCCAGCCCAGATCACAGAAAGGGAAGTGAACTTAGGACCAGCAGGCATGTACCCTGGCCCCTGTGGGTCAGGACCCACAGC
>TU6280_UTR_3
AGCAGAAACGTCTCGGAAGATGTCTGGGGAAGCTGGTGTCCTCTTCCAGAAGTACACGTATGACCACCTTCCTGAGACACTTGGGACAGTGCATTTACTTTTAGGGTTCTCTTTCCTTCCCTTAGAGAACTTGAAGTCAGAGGCAGCAGGAGTTACTCTGTTTTGTGGTGTTCTGGTGTTTTCAGTGTCCCAGTGCCCTTGGGCCCAGCAGTTGTGATCTAAATACATCCCTGTCTCTCTGCCTAAGGGCACCAAGATGCAGCTGACCAGGCCCGTCCTCTGACTGTGACAAGACTGTACTCAAGTTGTTATTAAAAAGAAAGATAAGTAGAAAG
>TU8042_UTR_3
GATGAGAATCGCAAAGGGTTTGTAAGAAAGCACATTATGGTGACTTTCTCCCCCCTTCCCATAACTGTATGTTTTCAAGCTTTCTGCAGAGGTCAGCA
>TU8042_UTR_5
TGCAAGAGTCAGAC
>TU7691_UTR_5
AAGGTTCTATCACACAGACTTAACTTATAGACTTCGGCAAGTTTGGTCCAAACCTATTTTATCCATCTTGCCTCCAACAAATGATCTTCTCTCCCAATTAGACTTTTCTATCATTTTGTATCTGCTGATCCC
>TU7691_UTR_3
AGGGTTT
>TU9154_UTR_3
CTGGACACCCCCCCGACCCCCTGTCCACGGACCTCTGCAGCCTTACCCCTGCCTGTTCTAGGACTCAACTAGCCAGCCAGGCCACCCTGGACCCCTCCAGGCCTCGGAGCCTCCAGCCCCCTTGCCTGTGGCCATGCCCCCTCCCCAGGCTGGAGGCCCCCTCTGTACAGCTGGCGCCCACAAGGTGTGGCTCCATTGCGTCCTCCTCCTCCGTGAGGCTTCCTCTGATCCACTCAACCTCAGGGGTCTCTTCGTGGGACAAGCATCCTTGAAAAACAGGGCACTGTCTACTTGTATGCACTTGTCTTATTTGCTCAGTTAAGTTATAAGCTCATGGAAAACAAAAGCTGGGGCCCGGGTCCCTACAGACCCCTCAGGTACCTTGCACACAAGGACGTA…
>TU9154_UTR_5
GTCGTGTCCTACTCTGTGCGACCCCATGGACTGCAGCCCACCAGGCTCCTCCCTCTGTGGGATTTTCCAGGCAAGAGTACTGGAGTTGGGTGCCATTGCCTTCTCCGAATCCTGGAGGCAGGGATGTTTAAGTCCCTGTGGTTCTGCAGTGGACGGAAGCCCATAAACACAGGCATTTTCAAGACCTTTGCAGCTGCAAACACTTTCAAACAGTCGTGTATGTTCTTAGCCCAACTAAACTCACTGACAGGAGTCAATGAGTCTGTGGTCTCTGAGCTCTTAATGTCAACCCACCAGCCAACTGGAAAGGAAATCAACCCTAAATATTCACTGCAAGGACTGATGCTGAAGCTCCGATACTCTGACCACCTGATCCGAAGATTTGACTCATTGGAAAAG…
>TU9154_UTR_3
CACGCGGACTCATCAAAACAGAAGCCTTTGCTGCAGGGAGCATAAGCTTCTTGAAGCATCGTGTGCCCTATTTTATGCAACCAAATAGCTAACAGTAAGAGGGTAAACTGCGTATATAGTCCTTTCAAAGGACTAGGCTGATGTGCTGTCGGTAGGCTGAACAAGATGAAATGAGGTCAGACTAGTTGCTTTGTAAGAGTCTTAGAGCAAATTCTGAATATTGGATCCCTGCATCAGAAACTGGCCAGTCACCAGCCAGGTGCGAGTCTGTCCTGTTAATTCTCCTTCGCCCTCCGTTAGTAATAAGCCCTGCCTCAGGACATGCGCCCTGCAGCGCAGGGCTAGGTTGCCTGTACACTCTGAACGTTCACGGGGATACAGCTGCACAATTTCAGAGGA…
>TU8171_UTR_5
CACAATAAAGGACAGAAATGGT
>TU8171_UTR_3
AAAGTCAAATGGCCCTTGGGAAGCATCACTACAAACAAAGCTAGTGGAGGTGATGGAATTCCAGTTGAGCTATTTCAAATCCTGGAAGATGATGCTGTGAAAGTGCTG
>TU8975_UTR_3
TGTTGGGTGCGGGGAGCCAGCCATCAGATGTGGGGAGGAAGGGTTGCTGGGCAGGGCCCCAAGACCTCTGTGAAATGGAGCTGCTTTCGCAACAGAAGCCCTTTCACTCCCCTCTCCTGTCTTTCTTTTCTCCCTGCTGTGTCAGAGGCGTCAGCCCTGGGGTAAGGAGCTGGCTGGGCCACCTGCCAGGCCACCCCTGCTCCCCGTTGGCCTGTGCATCTGGCCTGCAGGTCAGAGCTCCCCCCGCACACACACATTCTTTTTGCTGGTGCCTTCCCTGAGGTCATCATCACCTAGGAGCTGCCTCTCATCAGCCCTGGCTTGTCCCAACAGGATACCAACTGAGGGAATAGAAAAACTGTTTGAACTATACACACAAAAACATTTTCTGCAGCGGGT…
>TU8975_UTR_5
TTAGGGGGCGGCAGTTTCTGTGTCCGGGGAAAGAGGGAGCGGCAGGGCCCGTGGGCTGAGGTCAAAGGAGCCGTCCCAGAAGCTGCCCCGGAGCAGGGCCTCACCACAGAGGATATGGATGGTCCCAAGAAGCGNCTGAACCCCGGGGTCACTCACCTGTGTGACCAGCTTCTGAGTCCCGAAGTCAGTGAGTCCTGCCTCAGCCCAGGAAGGGGATGTCTGGCTGCTTCGCCAGAGGCTGGGGTGAAGCACTGCCCAGCAGGCCTGACCCGAAAGGCATCCCGGCTCTGCAGGTCAGGACTCAACCAGGAACTGGGACCTCAGAGGCTGGCCGCCAAACACTCAGGGTTCCTTCCAACAAGCAGAATCCAGGAGCAGGTCCTCCTAACTTTTCCCTTG…
>TU7413_UTR_3
CTGCTGAGAAAGCCAGGTCATAGGAGGACCACAGAGGCAGGAAGGCCCAGAGGTGGGCACAAGACTTAATGGTGGGAATGGGTGTTTGGCCTCACTGTGCTGCCTATCTGCTGTGTTTGGTCTGTGAGGGAGGGGGCTTCCCTGGATCCGAGCTTGATTGCTGTCCTGATATAAGCCCGTATTGCTGGGGTGCCTCCTGGGCCTTTGGAAATCCCGTGCCGGCTTCTCAAAGCTCAGCCTGGAGCTGGACAGCAGGTGGCCTACCTGTGCTCTGTGGGAGAGAGAAGCCAAACTCTTCAGTGCAATTGTTCTCTCTGAAGGATAGAACGG
>TU7413_UTR_5
CGTCTTTGCAGGAGGCTGCCCTGCCATACTAGCCAGCCTGGTCTGCCCTGCCCAGTGGCAACCCCTGGGGACCACAAACTGTCCCCACCAGGCAGAATGTCACAGCGTCTCCGGGGGACTCCTGGGTGCCCAGAAGTGGGCTGAGCCAGGGCCCCAGCTCTGAGCAGAGCGGAGCTGTGGTTGCTTGAGTGCTTCACCCTTTGAGTGCCGCAGCTGCCCCCTCTTCCTCCTGTTATTCCGCACGCACACTCTGGGTGTCAGGAGGTCTCCAGCCCTTGAGAGGTTTGCACAAGGAAAACGGCAGGGAGAGTGGCAGAAAGCAGGCTGGGGGGGGAGCTTCCTGGGCCAGCACTGGTTTTCCGCAGCCCTGGAGAGCTTGGGTGAGGAGTGG
>TU7413_UTR_3
CAGGAGGAAGAGGGGGCAGCTGCGGCACTCAAAGGGTGAAGCACTCAAGCAACCACAGCTCCGCTCTGCTCAGAGCTGGGGCCCTGGCTCAGCCCACTTCTGGGCACCCAGGAGTCCCCCGGAGACGCTGTGACATTCTGCCTGGTGGGGACAGTTTGTGGTCCCCAGGGGTTGCCACTGGGCAGGGCAGACCAGGCTGGCTAGTATGGCAGGGCAGCCTCCTGCAAAGACG
>TU8983_UTR_5
CAGCTGGAGAAG
>TU8983_UTR_3
GCTCGAGTCCAGGAGATAGTTCTGGCCCTGGAATTATTAACTCTGGACATTAAAAATAATTACATGGTGCTG
>TU8655_UTR_3
GGTTCTCCAGGCACCCAACAAGTTTGTGAACTTACTCTTAAGTGGGAACAGACAGTCAGGGATAGCCAGATATGTAAGGAAAGCCTGCAGTGCAAAGGTGAAAGGTCAGGGTGTAATAAAAAAAGATTCCAGAGAAGTCAAAGGAGGACCTTAAAAAACAAAGCAAGC
>TU8655_UTR_5
GTAAAATCCCCTGATACTTGAAGGATCGGCTCCCCTTATTCTAACACTGGGGCTCTCAACAGGGTAATTTGCTCACCCTCACCCTACAAGGGATAGTTAGCAATACCTGAAGACACTACTGTTTGTCACACTTGGAGATGGTAAGTGGTACTGGCATCTAATAGGTAGAGGCTGGAG
>TU8223_UTR_3
CGCTGGAGGCGGCACTCTCTCCCACATTAAATAGCACCTTTAGAAAATTCACATGAGTCCCCATCCACAAGGAAAAAAAAAAACAAAGAATAAAAAAAGACTTTGAACAAAAAGGAACATTTGCTGGCCTGAGGGGGGGGTGTTTCCACTTCCATAGCACCAGTGACTCCCTCCCCACCCCACCCCTTCACAGAGATGTAGCACCTTTGATA
>TU8223_UTR_5
GGTTTGGGTCATTTCCACATGCTTTATTCCAGCAATCAAAATAATTAAAAACATCTCAAATTATTATACACATACAAAATAGGTACAGAGTCTCTCGCTTCCTCCCACCCCTAGGGGGAAAAACTGCTTTGTGCTTTGGGAAATTGTGCTCTGAAACCCAGTGAGAGAAGATGCAGGACAGACTGAGAGAAAGGCCATGAAAATGGG
>TU7448_UTR_5
GTTTTTTAAATTAACACTTGTGTTGCTAAATCCTATTTATGTAAGTCTGCTAAAGATTTTAACCCATTTAAAACTTAAACATTTAAATAATGGATGGGTTGCTCTGAACAATTTAGCTTTCAGAAACCCCTTGTTTTAGTATATGAAAAGGATAGCCTAATGCGCATTAATGAGGTTGGAGAGACTATGAGAAATATGTATAGTGTATATTTTAAAACAGCTTTGCTTGTATTGTGAAGATTTAAAAACAAACTTGAGATTTTTAACGTAACTATTAACACAGTTTTAACATAAGTTATCCCACTGGGTTTAAGAGCATCTTGAATGTATAATCCTTTTTGTAACCCAGGTTGGTTTCTGCTTTTACCAGTCATCCAAACATATTATTTATGATTTTAG…
>TU7448_UTR_3
AATGAGGGTTATCAGCTAACTGATATGTTATCATTGAGATGCATCTATGAATTTGTACATTTCTAGTTCCTTTGGTGAAGGGGGAAAAAAAAAGATTTTGCAAAACCTAGATTTTGGCTTGGTTTATTGCCTCCTTTTTTGGCAGCCTTCATCTTCTCTTCTCATCTCCCAAAGTCCTTGAGCCTGTCGGGTTTTCATGGTGGACAAAGGACCGTGGTCTTTTAAAGCTGGGACGTGATTTTTTTTTGGTGAGAGATTATCACGTTGAAAGTGATGTTCTGCCACTTTCCCGATGACTAATTTAAAGTCTACACAGTCCTCTTAATTTTTGGACCAAACAGACGCCCACAGTGGAGGCTTCCCAAGGGTTCCAGTGGAGAAGAAGCCTCTCCCCCTCTG…
>TU8911_UTR_5
ATGAGACAGCTCTGGTCCCCGTTGGGTTCAGAAAACTGCCTTGGGATTATCAGGGTGAAAAATACTGTCAAACCACTAAAGCCGGAGGCCAGTGAAAAGTGTGTGCCCTTCTTTGACTGTCAAATTCTAATCAACCAAACTCTGCTTGTTTCTAATTCCTTTCCTGGCATTCAGGGTCCCCATCACGTGGCAAGCAGATTAAAAGCCC
>TU8911_UTR_3
TGAAACTGGAGAGCTTGGCTGGCTTCTAGCTTGGCAGCAAAAAGAAAAAAAAGAAAAAAGGGACCATTGGGCACTCCTTTCGTTGTACACCATCCCTTCTTCCCATTTTCCAGACCAGGGAAAAGTGGAACCCAGGGGGTAGACCAGC
>TU8121_UTR_5
GCCAGTTGATGAAGGTTAAAGAAGAGTGAAAAAACTGGCTTAAAACTCAACATTCAAAAA
>TU8121_UTR_3
AAGATGCTTGCTTTTTGGTGACAAACCTAGAC
>TU7655_UTR_5
TATGTGCTTCCAGGTCCACAGAGGATTCTCTGGGAATCTCTTTTAAGTACTAGACTTAACCAAGGCTAATACTGAGGCTGAAATACATCGTGAACAAGTGAGGAGGATAAATAATACACTCCTGTGACAACACGGAGGAAAAAAGCATAAAGTGAATATACAGAATGAACACAACCAAAGTTGAACCCCACACACTCACACACCCCATCTATAGAGAGAGATTAGTGACTGGAAGAAAACACCGAAACACCAACAGTGGCTATGCTCCCGATGGCTGAGACAAGGGGTGACTGAAGCTGCTTCCTCCGTTCACCTTTCCAAATCCTTAATGAGCACGTACTACTCCTTTACAGTGAAACAAACATGCAGACAGTGACGGCTTTACTGACTGAAGAGTTG…
>TU7655_UTR_3
CCAGCATAGCGGTTCCTAATCGCCAGTGAGTCAGTAGCTCCTCTCTCTAAGTCAGGGACCCTTCTCTCCAGGAAAAAACCCAAACATGTCCACAAAGCCTTTGGAAATAACCCAGGAAGCTCTGGGTTCTCCAGAGGTCCATGGACCAGCTTAGAACACTGGTTGGTTCGTATGTTCTCTTCGGCAGCTCTGTCTCCACTGCCACGGGGAGGCATGATATGGTCCTATTTCTGTTTCCAGTATCTTTGCTGAAGGACTGGTCTAGCTGCTGCTAAAGTATGCCAAGGTCATCAGTTTTATGCCCCAACCAACAGCCACCTTTCAAAACTGTGGCTTAACTACTCCACCGCAGTTTTCTTTGCAGACAGTAAGAAGCAATGGCACCATACTCAAAAATTT…
>TU8730_UTR_5
CCTGCGGGAGACAGGATTCTAGGCCAGGGTGGTGTGCGAG
>TU8730_UTR_3
CTCATTGCTCAGTACTTTCCATCCTTTCCCCGTCCCGGGGGCCGCAAGTCCATGAAACGGCAGGAGCCTTTTGTTTGGGGCCCCCTCTGCAGTGAGACATCCCCATCCCACCAGCTGACCCACACTGACCTTGACAGTGCCTTTCCACAGGAGGAGGGAACAGAACAAGGGGAACCAGCACCTGCCTTCTGGTCTCTCGCGCTGCTATTGCAACAAGTGAATAAAGGCTGG
>TU8848_UTR_3
AA
>TU8848_UTR_5
GTGGGGGCACTGTTTGCCAAGCCTTGAAAGGCTACCTCCT
>TU7016_UTR_5
GCAACATAGAATGTGAAGCTGCTGCAGAAAACGGTTTGGTAGCTCCTCGAAAAGTTAAACCCAGAATTGTCATATGATCCAGCGGTTCGGCTCCTAGGTCTTCTCGCCAAAGAACCGAAAGCAGAGATTCAGGTATCTGAACACCAGTGTTGACGCCAACAGCATTCACAACAGCCCAAAGGCAGAAACAACCCCGGCGTCCGTCACCAGGTGAATGGATGAACAAAATTACACATATGGAACCACGGAACTCAGCCACAAAAAAAGGCATGAAATTCTGATACATGCTATAACGTGGATGAACCCTGAAAACACGGTAAGTAATATAAGCCAGACACAAAAGGACAGACGCTTTATGATTCACTTTATGAGGTACCTAGAGCAGGCAGATTCCTGGAG…
>TU7016_UTR_3
CCTTCGCGCACAGGCTGCTAATTATCCCCTCATTCATTCACTGTCAGGCAAAACAGACCAAGTGAGGACCTACTGTACACCAG
>TU8942_UTR_3
TCTGTGAAACAGTTGACAGTAACGTGGTTAAACTGTTTTGCTTCAGAATTCTTAATATCCCTCCCAATGTTCCATGATTTTCCTCGAGATAATCAGTGGCTCACTTATATGTAATACAAAATAAAAATAAAAAATTCTCTGAAACCTAGGAATTTGCAGTCTACAAAAGCTAACATCTGATAACTCTAAAATTTCCTTATATTTCTATATTTACTATCATGGACCACAGGAATAATAATGAAAATTTGAGTTTGGAGAGC
>TU8942_UTR_5
GTTGATTACAGAGTTTATTAAGGGTTTTTAAATTTTACAAAGGAAGATGGGGTTAGTGGTTTAGCTTATTCGAAGGTTGGTGGGTCACCACTGTCTAACCGTGACTCAGTCTTTGGACCTGTGCACCTCCTCCAGTACTCCCACCTTCACTGACATGTCCTGCCAGGCATGCGGAACAATACATGCTAAATACACTTCATCAGGTAGGAACCAAACTCAAACCACGACAGTTAAAGGGGTAAGAAGGTAGCAAATTAT
>TU7924_UTR_5
ACCTGGCTGGACCCAAGG
>TU7924_UTR_3
CCTTCAGGACTTGGTGTCAAACATCAGTGGAAGAAAGGTAATGGCTTCTGCTTTCTTTAGGAGTCCAAGGACGAGGAACTACCTCATTCTCAACAGCTCATGAAACTCTTAAGTTTTTGTGTCTAAAAGTCTCTTTTTAGATTTCTCAGCACCCGGGGCCCCCTCTCAGGAGGGTATGAGGTGACAGCTCGCACAGCTGTGCCGAGCGGACCCAGATTAGGTATGACGTGTGCATTG
>TU7316_UTR_3
AGGATCTTGGTGTTTAAGTTGGGGGTGAGCGTGTGTGGAAGGGTGTGGGTTGCCCTCCCCCCAAAAAAAATAAAAGAAAAAGAAAAAGGAAAAAGGGACCCCTTCCCCCCAGGTTTCCTGCCACAAGTGGATACTAAAACTCCATCCTTAATTCGGGGGAGGTTCCAACTTTGAATGTGGGAATGAAGGCCAAACCTCCCGACCTCCTGAACTCCACACGCGAAAAGGATCAGGTAACACACCACCCTTGGAATCTTGTAAGAGGCTTGACTCATCTACCCCTTCCATTCCAACATCCTTTTCTAAACACCTACCACCTCCTCAAAA
>TU7316_UTR_5
CCCGGG
>TU8807_UTR_3
CCACACAGTGGGTGGCCAGCCCCTGGCTAAGAATTCTGGCTTGCATATCATTGCAGCCTGCAAC
>TU8807_UTR_5
TACGAGCTTACCACGGATAAT
>TU7685_UTR_3
ATTTAGAGCTGAAAGACCACGAGGGCAGCACAGCTCTATGGCTTGCCGTGCAGTACATCACTGTGTCTTCCGACCAGTCCGTAAACCCCTTCGAAGACCTCCCTGTGGTGAACGGGACTTCATTTGATGAAAATAGCTTTGCAGCCAGGCTCATTCAGCGTGGCAGCAACACCAATGCCCCTGATACAGTAACAGGTAAAGCACAGAAGGCCCCTAAGAGCTGATGCTTGAGTCTGAGACTCCATGAAATACTTGTCAGTGTTTTTACCAAAACTTGAGAAACTGAGAGGAATGCTGTTACGGGAATTATTTTGTATTTAATTTTAACTGTAGTAAAAAGTCTTTATCTTGGACTTCAAAAAATTGAGCCAGACCCTAAGTTATGTCTGTTAAGCTGAA…
>TU7685_UTR_5
GTTGGAGTTCAGAGAAGACGATGTGTTCCTGACTGAGCTGATGAAACTAGCTAATCGGTTTCAGCTACAGCTCCTTAGGGAGAGGCAAGTCACAGCAGATACAGTCAAGCACCTCAGATGGTGGTGGCTGAGCTTTAATTATGCCAAGCTCTGGGAAAACAGCTGCTTCTGCTAATGTAAATAACTTTTGCAAGGTGTTCTTTTAAAGGCAATAGTGGGGAGAGAATTTTGTCTCCCTTGCTTTTTGTTGTCTTGTAAGCTAAACTTTGCTGAAGCTTTTGGGTCTTCTCTCTTCTTTCACTGATTTACTACCTGTCATTACACAGATGTGTGAACTGATGAACTGAATGTGAAATAATATAATCCAGTGTCCAGCCCCTCAACTTTCCATCCTGTATC…
>TU7685_UTR_3
TAAGCTCCAGCCGTTCTTGTCCACCATGTCCACGTCAGCTTTGTGATTAACCAGCGTGGTGGCAATACTCTCCAGACGTCGGGAAAGGGCTAGATCTAATGCAAGGTCTCCGTTACGATCCAACTCATTCAGTTTCCCAGGGAGCTGCATAGAGAAATTCCTACATCAGCACATAGTCAGTAGAGAAGACAACTGACTCTCGGGCTTTGACTCTTCAATATCATCTCACACAATATCAGATTTTAGTCCTATAACTTACTACAGCTTATGCTCCGAATTCAACTGAACTCACAAACTTCTCTTGGGCCTCCTCAGGGCACATGCCTTTCCGGGAGCCCAGGACTAGCAGGGATCACAGAGCAGGTGCAAACACCATGAAAGATGACACAAGAGGGACAC…
>TU7825_UTR_3
ACTCCTGCTCTTCTCTTTATTGTCTATCCCGATTGACCAAGGGTGGTAAGGGCAGGGAAAGTTGGCTCCCACCCCATCCCCAGCTGGCTACAGTTTCCATTGTCTGGTTTCCTCCTCCTGAGTCCACTGGAGCCGCAGGGTTTCCTCTGGAAGAGGAGGGGCTGGGTTAGTGGCTTTCCTGCCACAGGCAGAAGATGTGGCCCACGATCCCCAGACTCCCTAGAATCTACCCACTTAGCACCTCGCCCTCCCCAGCCTGCTCCTTTCCCCTGCTCAGGCTCACGTCTGTGCTGGTTTTGGTTTGGGAAGTTTGGGTGACTTCCAGGTTCCCTCTCTGAGCCTTCCTTGCTTTGCCAGTTCAGCCCCTTGGATACCAGCCACTGACACCAGTCAGACATT…
>TU7825_UTR_5
GGGATGTGCTGATGAGGGAGGAGGGGAGGGTCCTCCCCTGGGGCGAGCCTGGGGGTGGGGGACAGGATTCTTTCCCTAGGGGCAAGGGGTGTCCTAGGAGAAGCTCTCACCCCTCACTTTCAGGCAGTGCTGGGAGGGGTGGAGGCGGGGCCAGGGGTGGAGAAGGGCCTGAGATCAGAGAAGCCACAGCCCCGCCCTCGGAGACTATCTGCAGTCACCTTCCTAGGGCCCTGGTCTCTCTCAGCTTGTCCTCCTTCAGTGGTTGAGTCATGGAGGCCTGAGAGATACAAGTTCAAACCTGATTGCCTGACCCTGGGCAAGCTGATTCCTCAGTTTCCTCATCTGAAAG
>TU7662_UTR_5
CTTAGC
>TU7662_UTR_3
TTTGTAGACCCCCACCC
>TU7835_UTR_3
GGAGCCGAGTCAAGGCGCGCTGAGACGGAACTCAGCCAAGCCAGGTTGGCCCAGCCCCCTTCCTGC
>TU7835_UTR_5
GCCGGGAATCCGTAAACGAGAGTGAGAAGAGAGTTCTCCATCACCGCGGA
>TU7087_UTR_5
TTTATTTTCATTTTTAAATTCTCTAGTTTCCTCTGCATTTCTTGAAGTATATTTTAAGGGAAACAGTGATCACCAGTATACTCTCGCAAAAGAAAAGGAAAGAGAAGAAAAAAGGAAAGAGAAAAAAAAATCTCCATCACTTTAGTGTGGACAGAGGCAATAAATGAATCAATGTCTCTGTATTTCTTCCCAATGGAACAGACTCTGCAGTACATTACCAGGTTGAGAACTGAAATATTTTCTTGTACCACTATTGGCCAGAAAAGAAAATAAATCAAATAAATTTAGTAACAACTTAGAGCGATTCCTCTTGTTGGAAGAATTTCCAACAGATTGGAATCTTGTTTTTAATTGTTTGTGTAAGTGTGTGCGCGCCC
>TU7087_UTR_3
GTGGACCAACAGCACAACCCTCGAGGAGTTTGTTTCCCCGAGCACGGAGCTGTTGCGTGTTTGCTCCTTCACGTGCTCCGCTTTTACAGACTGTAAAGGAAATCTGTTGTTCGTGAAGAGCCAGCAGTCACAGCTGTGTCCCTCCCTGAGAGGTGAGGGTACTCATCACGGACCCCGGGCTCCAGTTGTTGTGGAAGCCACATCATGTTAAACATTAAACTCGTTTGGGTTGAAAAGAATGTCAGTAAAATAATACACAAATTTTGTAGGTAAATAG
>TU6950_UTR_3
ATTGCTGCTCCTCCCGGAGAAGTAAACAGATGTTATTTAGGAGGCAACAGAGGTGTCTTGTGACCACAGCCAATTTTCACCAAACCCAGGGAGCCTGAGAGCGAGGAGACTGGCACGGGGATGTCTCTGCCTGAAATGCCTTCCCTTTTGATGCCAAGGTGAGCCTGGGACTACCTGAAGC
>TU6950_UTR_5
GGCTGTGCCAAAAGGAATTAACTAACACGAAGCCTCAAGCACGTGTTGCCATGCCTTCCCGCACTGGAGCTGGGTCCTGCTCCCCAGGAAAGGGGCCTCATCCTTCAGGACTGATCTGTAC
>TU8308_UTR_5
GCCCCGCCTCCCCTTTCCAGTCCCCCTTCCCTGTTTCGCCTCCCTAGGGGGACACTCAAGGTACAATGCCATGTGTACCTGTAGTCCTTGGCCGCTTGCCCCGCCCCGACACACCCCCTCCCTCCCCTGCACTGAGGAGGCGGGCGGGTGAGGAGGTGGGGGGCCTGGAAGAGTTGGGTCAGAATGGTACGTGCACTGAGAGCAGCACCCACTGCCCCCGCCCGGGCTGAGGCCTGGGAGAGGCTCGCAGTGGAGGAGAGTGGACTCATCGTGGGGCAGCAGGCTCTTGCCTGGGAAGCTCCCCATCTCAGCCCCGGGGACCCCCTGGCCTCCTGCTTACCCGTCCTTCTGAGGGTATGACTCTGAGGTAGATTTCACAGAGGGAATGTGGGTCGCTGG…
>TU8308_UTR_3
TACCCTCCCCTCTCCCAGGCCCAAGCACTAGATACCTTCTTGGATCCAACTGTTTGAGAAGAGAAAGGCAGAAGGAGAGGCTGGGTAGGATACGCCCCTCCCCATCCCAGCCCTTCCCACCTCCCCAGCAGAAGCCAGGGAGCTGGGGAGAGCCTCGGTTGACCTCCCGGGAAGAGTCAGGGCTGAGTGGTGCCTGGACCAGGGAAGACGGCACACACGTTGACTCAGTAGCTAGTGGAGGTATCTGGGGGTCGCAAGGGGCAGGAGCCCCCCACGAGATTCATGCAGCATTCAAAGTGAGTGAGTGAGTGGGGGTGATGGGAAAAGGAGGAGAAACTGCCAGTGGGTGGGGGGAGGCACCCTAGATCTTGCTGTTCTCCAGATGGGAGTCAATGTGTT…
>TU7402_UTR_3
CTAGTATCTGCACTTCCATGTATGACCTTAGCCTCCGAACTTTCTGGCTCCTCTGGAGTGAAAAGCCCAGAAAGGTGTGGGTCTCGGGGGTGAGGGCTGTCCACATGGGGCCAGCTAAGAGCTCCCACCCCTTCTTTCCATCCCTCTCACACCCCAGGTGATGCACATGTTCAAGGGGTGTCGGCGGGAGGACATGGCCCCGCACATCTACGCAGTAGCCCAGACCGCCTACAGGGCGATGCTTATGAGCCGTCAGGACCAGTCCATCATCCTCCTGGGCAGCAGTGGCAGTGGCAAGACCACCAGCTGCCAGCATCTGGTGCAATATTTGGCCACCATTGCAGGCACCAGCGGGAACAAGGTGTTCTCTGG
>TU7402_UTR_3
GGACCAGCAGGCTGGGGCCGGCGTATGTGTGCAGCAGGCTGGCACCGTAGCGCTGGCGCAGAGTGTGCAGGACGCTAGACTCGTTGAGGTACACCAACGAGGCCAGATCCTCCAGACGGTCGCAGGAGGGAGCATTGGCCTGCAGGATGGGACAGACAGGTGGGCACCGAAGAAGAAGCAGATCTGGTTGGCCATGCCAGCAGACAGCCTGCCCAGCCCGGCAGGGCGCCCCTCTGGTGCCCTCCACCAGCCTCCCACAAACCTTCTCCACGTCCTCCTCATCCACGTCCAGGATGGCCCCATCGTGGTCCAGCTTCACTCGCACCTTCCCCTCGGGCAGGCTGAGCTCCTTGGATTTGAGCTGAGTGGCTGCAGAGCAGAGACAGACAGACAGACAGA…
>TU7402_UTR_5
CCTCCAGCAGGTGAAGACAGAAGAGCAGATTGCAGCCGAGGAAGCCTGGTATGAGACAGAGAAGGTGTGGCTTGTCCATAAGGATGGCTTCTCGCTGGGTGAGTCTGGGGAGGCCCAGGGGGCAGGTGCCTGGGCCCCTCTGGTTTCAGGACTAGGCGGCTGGTGGGCCTCTGGGTCTGGCAGGGCTGGGTGGTGCATGGGGAGAAGGCGGGGCCGTGAAAGCCCCAGAGAGGACTGCTGTGGCTTCCCAGGCCCATGTCTGTCTGTCTGTCTGTCTCTGCTCTGCAGCCACTCAGCTCAAATCCAAGGAGCTCAGCCTGCCCGAGGGGAAGGTGCGAGTGAAGCTGGACCACG
>TU8071_UTR_5
CAGGGGCAGATGCCACTGCGTCTGGTCTGAACAATGTGGGCCCTGCCAGCTCAGGGGGCAGGGAGACGGGAATGACAAGCTCGCTTCAGGTGGCCTTGTTGGAAAGATGGGAGAGGTGTGGCATGGCTGGCCAGCCTTCACACACCCAGCTGCTGTGCAGCAGCCACCCCCCAGGCTCTCGGTGAATGAGATGTGGTCGCTGCTCCTGGGTGGTGGTGAGGGAACGGGGAAGTAGTTGGGGTCTCTCCTTGGGTCTCTG
>TU8071_UTR_3
CAAAAAATATTCGATGAAAGAATTTGGGGGAAGTGCAAAAAAGCACACAAAAGAAGAAAAATACTGTCTTCCAACACCTAGATATCCATGCTTAACATTTTGTTGTCTGTCTTCACCTACATTTTAAATATATACTTTTTTTAAAAGCAAATTTGACATCATGTTGTTTTGTAATCTGTTTTTTTCCTCAACAATTTGCCATGAATGGCGTACCATAGAAGCTAATATTTACCTACAACTTGGTTTTCAATAAAAGGATACATGCAAAAAAAAAAAAACCCTAAACTAAACCAAGGAGAAAAAAACACAAATTCCTTACAAGGGGCAATAATAGCCAAGACTCCATGAGGAACTGGGCTCCCTGAGAAGCCTTGCAGAGTTTGGGGAATCATAGTGATG…
>TU7030_UTR_3
TCAAGTACAACATATTAGAACTATTTCAGGAATTTTTTTCCCCATCATTTCCTAAATGTTTATCATTATGGAGGTATGGACAATTTTGGAAGAATCAAATCTAAGAAAGTAATTACTCATAAATACCAGGAACCTGATCCACAATGAAATGTTGGTTTCAGTGCAGCTAAAGAAAAGTTCCAAACAGTGTCCAGCCCCCAGTTTTGGAGGAGTGGAAAGCACTTTATAACAGCGAATGTCCAGTACTTTAACAGGACTTAGAACCGCTAGAAGTAGATGAAAACG
>TU7030_UTR_5
GGTGTGTCTGTGTGTCTGTGTGTGTCTGTATGTGTGTATGTGTGTGAGTGAGTGAGTCTTGTCTGTCTCCATGGTTTTTTCTCCTTAATGGAGTGAACTGTAGGACTTGGAATTATAGAGTACGAAAGGTAAATAAGTGTCTGGAGTCTCTAAGATGATGGG
>TU8384_UTR_5
CGGGGAAATAGGAACACACTGTCCTTTATTTGCATTTCTCAGAATACTGTACAAAGGGAGTAAAAATCCTATTCACACTTTGCTTAGAAAGATTTTGAGGTGAAAGTTCCTT
>TU8384_UTR_3
GAAGGTCGCAGGTGAAGGGCTGAGGAGGGCTGCAGCACTGCTTCTGTGCAGCATCCCCACGCCACCCCCCATCACCACCAGAGACGGTGTCGGCGT
>TU7602_UTR_3
GTAAGAAGGACATGGCCACGTG
>TU7602_UTR_5
GTCTACGAGACAGCGGGTGGTAGGACAAAGTGATACATGCTTTCACGGGGGACATGCGAGTAGGGGCTCGTAATCCAGC
>TU7602_UTR_3
AAGCATGTATCACTTTGTCCTACCACCCGCTGTCTCGTAGAC
>TU8744_UTR_3
GGACCAGGGCCTCACCAGGGCTCTGATGTGGGTGGGGGCATGATACTTTGACACTTTGTCTGCGTTGATGTACCTTCTCAAAGCACAGTTATCCATCGTGAATCAGCCTGTGCACTGACCTGTGCAGGAGCAGGGAAGTGGGGTTCCCCCAAAGTGGGAGGGAGGCCAGGTATGGCGGTAGCCCCAGTCTCCAGTTTCTGGGGTTGGTAAATAGCTGGGTGAGGTGCAGGGGTGCAGCCTGTCCCCCAGAACATAGGCCAGGTTCAGTGTACACCTCTGCAGGCCTTGGCCCTGAGGGAAGAGCTAGTGTCTTTTCCTAAGGCCACTCACAGGCCTTTCAAGGGCAACTCTAGGAAGAAGTGATGAAGCCATGGTCACTCATACCAGTGCCCTGAACTA…
>TU8744_UTR_5
CTCATCATCAATTTAATAACTTGGCAGGAGAGAGACACTGCTGCATTAAATGTACACGTTGGCTATAGTAACATCTTGGTTTTAAAAATGGTAAAACAGAAAAAGTATGCTTTTGTACTTTAGAGAGTTTGCATTTGTTGACACCTTGCTCCTGAGGGAATGTGTTCTCACATCCTATGCAGTGTTCCTTCTAGAATATGAATATGAATATGAAGGTCAAGACCAGGTTCTCTGTGCCCCTCCCCCAGTGCCAGTAGAGAGCAAGAGTCAGGAGGAAGTGGTTGTACCTCCTGGGGGGTACTTTACAGGAGCTGGGCCTCCCAAAACAAAAGGCTGTGAATAATGTGTCTGCAGCCTCCACCCGACTTCCGTGTTCTGGCCTGGGTGCTGGCCCACTGA…
>TU8744_UTR_3
AAAAACTATAAAGTCCCCAAATTTAGGTATCTAAACTCAGATTTCATGAGTGCCTCTGAAATCGAGATGTGGTACAAAGATCCCTTGTCTCAGGCCCCAAATTGTGGTCTGTAAAACAGTCATGGCAATCACAAAAATGTGGGAAGATTGGGCAGGAGACATGAGGCAGTTCCCACTGGTTCTCAGAGAGCAGAGCAGGCCTGTGATGCTTATTATCAGCCCGGCCTGCTGCTCAGTGGGCCAGCACCCAGGCCAGAACACGGAAGTCGGGTGGAGGCTGCAGACACATTATTCACAGCCTTTTGTTTTGGGAGGCCCAGCTCCTGTAAAGTACCCCCCAGGAGGTACAACCACTTCCTCCTGACTCTTGCTCTCTACTGGCACTGGGGGAGGGGCACA…
>TU7410_UTR_3
GGAACGCTAGGCCTGAGTGGCAAAGGAGCACAGTGGGCCCCCCTTTGGATCTGGGGTTCCCATCTGTCCACAGTGTCCTCTGGGTGGGACAGGAAGCTGAGAGGCACAGTGGAGGGCTGAGGACGATCCATCCAGCCCCTTTCCCTGGAAGGTGATGCCTGCTTGGCTGGTCTTTGGGTTGGGGAGCATTTCTCCTCAAGCTTTGCCATTTTGTGAACCCTTCTGGGGCCTCATGGGGTTGCATAGGGGAGTGGGGT
>TU7410_UTR_5
CCTGCGGGCCCTCAGCATCTCGGAGCCTTCCGCTGTCGCTTGGGGTTCATATCGGTCTACCGTCTCTCCTCTGAAGCCCTTGGGACCACAAGTATTTTGGAAATGAGTGATTTTTGTATTTGGGAGTGTCTAACGATGTACATAATGAGCAGCAACCCGTGACCAAGCACATTCTTTCCACGAGAAAACGATGACCCAGCTCAGTGGTAAAGAACCCACCTGCCAGGGCAGGAGAAACAGGTTCGATCCCTTAGTTGGTTCGATCCCTTCCCTGGAGAAGGAAATGGCAACCCACTCCAATATGCTGGCCTGGGAAATCCC
>TU7368_UTR_3
ACTACAGTCCATGGGATCGCAAAGAGTCGGACTTCACTTTCCTTTTCCTTTTAGGTGAGTAAAGAGGAGTAAAACATAGTGTTTGTCCTCCAGGGGCTCATGGATTAGGGCTAGGGCAGAC
>TU7368_UTR_5
CTGGCCTGGGGCAGAGGGATCTGTTCAAGTCAGAAAATATGTATCATTCATCTGCTCATTCATTCAACAGTCAAATATTTCATGACTGCCTGGCTGTCGTCTGGACACTGTTCTAAATGCTGGGGCAGGATGAGGTCCTGCCCGCATGAAGTGGATATTCTAATAGAGGAGTTAGACACAGAAAATATGTACCACACCTCCTAAT
>TU8440_UTR_5
GGACGACAGAGG
>TU8440_UTR_3
GCGACTGAACTGAGCTGATGCACCCCTACATTCATTATAGCATTATTTACAACAGCC
>TU8824_UTR_3
CTGGGACCCTG
>TU8824_UTR_5
GGTGTCTTATGGCCAGCATCTGA
>TU8380_UTR_5
AAGGGGCCTAGCAGGCAGAGCACTGGAGTAGGGG
>TU8380_UTR_3
TCCTGCCCACCCCCCACTCACACTCCCTTGCACTCACGTTCA
>TU8925_UTR_5
TGCCCCTCAGGGCGAGGGGGACCACAGCTCTGGCTTTGAGGTCCCCGGAGGCGGGGGCAGCAGCACAGATGAGGGCCTCTCCCGTGGAACAAGTTTTCTAAGCGTTTGATAATGTGAAGCTCCAGGTGAAGGGGATGCCGTTGAGCACATTGCAGCTATGTAATTTTTGGTGTATGTAATGTAATATTTAAGGTTGAAAGAATAAAAAAATATTAACTCTTACTAGGAAAAAAAAAGAGACAAAATAAGAAGCCAAAGC
>TU8925_UTR_3
GGATCACCCAGAGTGACTGGCGGGGCTGTGCTTCCCGGTGCGTTGTTCACGTGGAGATGTGAATGCCTATTGCTTAAGATATCTGTATAAAGTGCTGTGTGATTAAACTTTTTTTTTTTTTTACTTGCATTTTTTTCGGTTTGGCTCATTACAATGTAC
>TU7376_UTR_3
CTCCGTTTCCCTCCCCTGCCCCCGGCCAGCCCCACTGACAAGCCCAAGCGGCAGCTAATTAGAGCGCTTATTTAATGCCTCCCGTTTAATTCCCC
>TU7376_UTR_5
CTTGGTAAGGACACGGGGTGTGCAGAGCCGGACTCGGGCGGCTGCGGGACGATGGAGCCGTGACAGTGGCTTCTTTTATGCCAAACAAGGCCCCTTCCCCAGCCCAGGACTTTCTGCAGGGAGAGTAGGCCTCCACTCCTGTGCCTCTCCCCACTTAGAGGCCTGGGAGGGGGTGGCGAG
>TU6922_UTR_5
CCCAAGTATGAACTGGCTCTGAACAAGGCTTTTGTTTCAGGAGATCAATGAAGGTGCTTTGAACCATCTCCAAAAGCAGAGAAGAATCACCAAAGAACTTTTCTTCCCAGTAGCAAAGGAAGAAAATCTTCAAACACCCACAGTTCAACTATTGCAGGGGATCTTCCCTACAAAGATGAGTGCTCTCCCAAGGAAGTGAAAGTTCGTGTTGGAAGGTGACACAGATCAACACTTCCGCCGGCAATATCAAGTGCTCTGGGCTTAACTAGAATGCCCTGAAGACCCAGCACAAGACCAAAGATGAGCTGACATAACATCAAACATCTATATGGGAAGGCCTGGGGTGCCTGTCTCCAGTGGCATCGCCCTTTTCAGATC
>TU6922_UTR_3
GGAGCTCAGGAAATTCCAGCCATCCACTCCCTCCAGCCCTCAGTGGACTGAGGCTATTTCCACTGCACAGAAACACTGCAGGAAAAAATAGCCCCTTTTACTTGAGCCTGGCAGCTGGTTTCCTCCTTGGTTTCAGTCTTTCTGACCCTTCTCCTGGTCAATTCCTACATCTGCATTTGGCTCAAGTGAGGAAGAGAGTAGAAGGGTTCGGGCCTCTCTGACTCACAAGAGGACCAGCGCTGGGTTGAACAGGAATGTTGCTGCTGCCCATGGATCTGAGAGCAGGCCCTTCTGGCCA
>TU7851_UTR_3
TAACTTGCTAAGAGAACCCACAGAGAGGATGGGGGTGGGGGAGCAGATCTGGGCGGAGGGGAAGGAGATGGAATAGTCCCATAACCAGCTGACGTTTCCAAGGTGGCCACTGGGGACCCAGCCAAAGTGGCTGCCCCTCCCCCAGGGCGCCTGGGAAGTAGAACTTGCAGGATATTCTGGGAAAGGGAACAGAGGGGAGGGAGCCATCGGCAAAAACAAAGTC
>TU7851_UTR_5
CATTTTATTGTACTTTATCCTCTTTTTACAGTAGATCAGACACAGGCATTAAATAACTGCAGAGAGAGACCACTTGGGTGAGGGGAGTGCAGGAAAACAATGGGATCCAAAGGGAAGAGCCTCAGATCCAGCCAGAGAAAAACAGGGAAAGGTCCACCCATGGGTGGGGTATGGAAGCTGCAGCATCAAAAAAGAACGGGGAAATTACAGGTGGGGAAGTGAAGGGTGTGGGAGAGGAAAGAGTTAAAATGCCTCTATAACTCAAGAACACAGGAGGTCCCTCATTTAACATTCT
>TU8262_UTR_5
AATTTAGATGTAGACACCATTTTACTCCTACCACCTGCTATTTTTCAGAGGCATTTTACAGCTTTAAAGTCTGTGGGTGCAAGAACTATAGAGGGGAAAGGCTGGGGTGATCTTCTAGTTTTCATCTTCATTTTATTAAAGGGGTGATGACTGGATTATATAAGA
>TU8262_UTR_3
CTAGTACAAAATAAATGAAACTGCAATTCTTCATTGGAACTATCTGGGGAGTAACAGCAATTTTGCAGGGAGGAGGGGTATATGCCAGAAAAACCGCATTACTCTCTATTATATTTCTCTTCTAGACTTTGTGTTAATGTCACATCTGATTCTGAAGGGGCAAAGACTTATGAGTCCAAGAGACATCCTATTGAAATGGTGATACAGGAGAAGGAGGGGGGAGTATAGTTTCATCTTCTTGTTACCAAAGGAGAAATAAAGGCCAGGAGCTGTGACCAACATAATATAGCTAGTCTAAGGCGCAACTCCAGTCATGCCAGGGAAAACCTCAGAAGGATTGCACAGCTATAGTTGGCTCAATCTGATTCACAACATTATTTCATATCATTCAAAAGTTCC…
>TU8106_UTR_5
CTCTGGGAGGATGGAGGGGCA
>TU8106_UTR_3
GGAGGCACCACTGGCCTCCAGGAGTTAGGC
>TU8708_UTR_3
AACAAGTCAGCCCATCCGAAGGAAAAACTGGCACCACGGGTCAGCATTATGTTCTATTCATAGCACTGGATGAAAAAGACACTTCTTACAAAGAGAAACATCACACACAGGTTCAGCCGCCAGAAGCCTTTCAGTCTCTATGACATCCCAGCAACAG
>TU8708_UTR_5
GCAGCTACTTGCCGTGATGTTCGAAAGGAATGCTATTCTGAGGTGGGGGGAAAAGACAGCTGTTGGTAAGGGTTCCACTGGCTGGACCAGCATGTAAGGCCCTCCTGTTTCCACAAGTGCTGCCTTGCCTCAACCAGGTCCAGGACCCCTGGCTGGGGCTGCTCGAGGGGATCCCGGGACCACACAAGGAACTGGGTCCCACCTTTCCAGAGTGGCCCCTGCTCCTCGAGGATGGATCCATCAGGGAGGCCAATGAGGGAGATCCTTCCCAACTCCTCAAGCAGTAAGAGAACTGG
>TU8130_UTR_3
GCAGGATCCTTGCTGCCCAAGATAGGCATGAGGATGAGCCTATGACCCTTCCCAGCTGAGAAGAGCCAGTC
>TU8130_UTR_5
GGCGTTTCAGGCACAGGGTACAGTCACAAAGACCCCCTCAGGTGAGAACGGCCTCCCCGCCCAGATGGAGCTTGAGGCTGTTAAATGCTGCACCCAGCAGGACTACCCATAGAGGCTGTCCCAGGCTGAGGCCAACCTGGGCATTAAAGTCACACTCCGCCTCTGGCTGAGG
>TU7013_UTR_3
GGAGGTGGCACTGGATAATCCAAAAGCCATTTGTTTAGGGCTTGGAGCCAGAGATAAGTAAGGTATTTTTGC
>TU7013_UTR_5
G
>TU8946_UTR_5
AAAAATATGGCCGTGATGACTTTTGGGGGGCACTTTTTGGGATCCACACCCTGCAGCATGTGGGATCTTAGTTCCCCCAACCAGGGATCAAACCCTTGCCTGCTACAGTGGAAAGTCGGAGTCTTAACCATCTGCGCCAGAGAAGTCTTAAGATGATGACTTTTGAGCCGGAAGTTTTGGCCATATTTATTGTCCTGTATGTGGGCTACATTCCCTAAAGAGAAATCGCTCAACAGAGACACAGTGGAGACTTGAAGATTTTATTCTTATACGAGGGACCGAA
>TU8946_UTR_3
GTGCCAGCACAGCTCCTGCTCCTTCTGTTTTGGATTTTGCCATTCAGAGCACGTTTCCATGCAGGTCCCTGTACATGTTTTATCTTGTGATCTTGTGTTTCTGGAGGTGAGGGTGCCGGGTCATTGGGGAGCAGTAATTTTGTACAAGAAAGTACTTCTTGATCAGGGTAGTGGTCCCGTATACTGTACTTGCATTTTTATATACTCGTGTGTAAGTATTTGACAATAAAAGC
>TU8095_UTR_5
TGCTGGGGG
>TU8095_UTR_3
CTCCAGGTGGGCACAGTCAGACTAGGCCAGGTTTGTGTGACACCCAGCTGGTGTTGGTATAGACTGGACAATTACTTGGTTGTGCTGGAAAGCATGTCCAAATAATTTAGTGGGATCACAAACTTCAGAGTCAGACTGACTTA
>TU7990_UTR_5
CAAAGTCAAGGACATGATCTTAACCAGTGCTTCATGGAATTAACCTAAGAAACCTGCTGAAATGGGTTGCTAAATGCAACCCCATTATCTTAAGAAAGTAATGAATGAAAGCAGCTATTTAAACAGTATGAGGAAAAAATAAATACTGCAAAATGGATTTGAGTTTAGTGCAGAAAGTGGGTCAGGCAACAAATCTAAAGACTTAAGGGGGAGGAAAGAGGATACAGAGATTACCTAAGAAAATAAGAGTGGCCACGTGAATGAAAAAGCAAACCAGCCTATTTATGTAAGAAGAAATTGAAATGACTGGTTTCAAAAGAATCACTGAAATTGGTACTCCTTGTAC
>TU7990_UTR_3
TAACTGGGGCCCCAAGCAGCACACAAGGAAAACTGGTAGAAACACAATTAGAAATAGGTGAAACCACTACTGTATGTACTGTCCACAGCATTGCACTCTCAGAATTTCAGACCATGTGCTGACAGCTGACCTTCCCTTCTGCTTGTGTTCCTTCAGTGCCTTGCCTTTGGTAGGTGATTGAGATATGCTGGTTGAATTAATGAATATGTAGTCAAGTTAGGCTGGAGTAATAAGGTAGAGTAACTGATGTGGCGTGAAATTGGCATATCTTTATAGTTTTTGGTGCATACATGCAAAGAAATACATAACCAATATGGCCATTTGTTACTAATAGGAATGACTTCAAAATGAAGAACTATAATCCGCAAATCTTTCCAGCGGGGGTATTCGTAAAAAGTC…
>TU8593_UTR_5
CGCAGGTTAAAGTTTTGTAAAACAAGGCTAATTTGAGAATTATATAGCATTAAGTAATTCAACTTTATCTTATTTTTGTTATCTTTAATAACTTAATTTCATGAACTGTTAAAAAATATATTTCATTTGCATCTCCCAGCTTACACATTTCTGCACTGACCTAGAGAAAAACCCATGTGGAGAGTTTCCATGCACTTAAAAAGGCGGCAGCACATGCTGTTTTCACAGCAACTTGTTATTGCCTTGGAACACACTGGCACATAAAGCATCAACAAAAAATACCCACCCACCCCTCTCCCACAAAAAACCCAACCCTTTCCCAGCCCCAGCAAAAATTACCTGGTACAAGCAGTGACTTAAAAAAATGCTTTCTCAGTAGGAAGCATTTATAAA
>TU8593_UTR_3
CTTCACGCAGACCACTGATCTCACCGAGGCGAAGCAGGTAATTTTTCATGCATTTGTTACTCGAGAAAACATACAGCCACTTAAAATACAGCATTCACATTGTCATGAGCTCATTGTATCAGGTAAGGAGAAAACCGTGCTCCTAGAAGTTTCCATGTACACGTAAGTATCCTAAAGCCTACAGATCTCCTAGATACTGTCATAAGCACCTCCCACCTATAAACATATACTGAACTAGACTGCTGAGTCCCTGAAATTTCAATACCACATACAGTGTTCTAAATTTTATTTTTTTCACAAGTTTAATGTAGACACAGAAGAGAACACCAAGAAATGTTTATTGTGTAATTCCAATTGTTATTTGTGGAATTGTGGTTTATAGTCAATCTTCATTGCCAT…
>TU6958_UTR_5
GAGCAGGGCGCGGATGCTTCAGCTCCTGGCTGGAACCAGGCACCGTGCTGAGCTTC
>TU6958_UTR_3
GGATGGGTTCTTTCCGCTTACACCCC
>TU7739_UTR_5
ATAAATTTTTCCACTCCGAGAAACATCTGGGGTCTATTTGCTCCACTAAAATTGCACATGGAATTCAAAGCAATGCAGCAGGTTCTGCACCTTCCATTTCTTCCAAGCTCAAACCTTTCAGTGGATATTTGAGGAAAAATGATGAGGCTATTGGATTTGAAGGGATTTTTAATGACATATCACAAAGGGAACTAATGGGAAAACTACCCTTGATGATGGAATATAAACTTGATTTCCTGTGATACAGTGTGTGCTGTTCATGAGAACAGAGGAGCTGCATCTCACAGTAGTTGTCTATTTTCTGTAATTTGATGTGCACAACATTGAAAGTACTGACACATGGGGGAAACCCCACATACACATACCCCAGAGTGGATAAAATTTTAATAACTGACAATA…
>TU7739_UTR_3
ATAAATTGTAGTATATGGATACAACGGACACTGCTCAACTATAGAAAGAAATAACTAGCAATACAGGCAACAATATGAGTGCTTGTCCCAAGTTTTATGCTAAGTGAAAGAAACCCAGTATGAGTGATTACTTGTGTGATTCCGTTTATAATCTGTAAATCCTCAAAACATGATTCCTTTGGTGGAGGCAAACGTCCAGGGATAGAAATCAGACTGGTAGTTGCTAAGGGCCAGAAGTAAGGGGTGAGGCAAGGGCACAGCAAACCTTTTCAGTTGACGAAATGTTCTTTATCCTGATCATGATGTCGCTAGATGATGATATATAGTAAAACTGGTGAACTTTATGTAAATTTTAC
>TU8388_UTR_3
GACATCCGCTTCATTGACATTCCCACCTTTTCTCTGCCTATCAGTCCTCTCCCACATTCGCCTTCTTCTCTCTCTAGACTCTGTGGCCCGATCATTTC
>TU8388_UTR_5
GGGAAATGAGAACGGAGGAGCTGTGGGGGGTGAGTGACAGTTAAAGGGTACAAAATTTCTTTTTGAAGTAATGAAAATATTTTGAAACTGACTATGGTAATGGTTGTACATACTTGTATATACTAAAAACTACAGAACTAGACATTTTAAACTGGTAAGTTGA
>TU8408_UTR_5
GTCCTGGGCCCCGACTCCACTTTCCAAAAGTAAAGATGGGGAGAGGGAAAAATACCCAAATCAAGGAAACAAGGGGCACTGAGGGGAAGATGTGGGTGC
>TU8408_UTR_3
CTGGTGGGGCCTCCCCCTGGGCTTCTTCACCCCCAGAGCCACC
>TU7390_UTR_3
AATCTCTGACCACA
>TU7390_UTR_5
CTATGCCAG
>TU7872_UTR_5
TGCGCCACAGAATTGGGGGCATGGGGTGAGGGAAGGGGGGCAGGGGATACTGGGATAATATGGGGGGTCTAGAACACAGCACCCCCACCCCCAGCATCTCTCCCTACCCTTTCACACCACAGCTTAGATCTCCCTGCTCCCCCTCCACACAAAAACCTCAAGTGTGGGGAGAAGAAAGAGTTTGGGGGTCCCCTCCAGTGGCAGGTTAAGGGAATTCACCCTCAGACCCCTAAAATTGTGCCATTTAAAGACATTAGACCATTTCTTTATCACTTCACCCAAGGGGGAGACAGCTCTCTCTGGGCTTGACCGCCCTGGAGAGGGGCAAGAATCCCCATCTTCCAGCAAGTCCCATACGCATATTGGCAGTGACTAGTACCCCCGCCCTAAATTCAGGGG…
>TU7872_UTR_3
AAACTGCGGAGCAGGAATGTGGGGAGAGACTCCAAGTGGCAGAATTATTGGTCCATCATTAACACACTGAACTCCAATACACTTACACACCAGCTGGGGGGAGGGGAAGGAGGGACAAGAGGTTTGGAAAACTGGGAGGGGGAGGCAAACCGGACTAGAGGGGCTGGAGAGGGCGATTCTGGGGGCCAGAATAGCCTGGCTCCCCAAAAGCCCAGGCTCCCCACCACCTGCAAGTAATGTCATGCAAATGAAAGTGTGATACAAGGACCAACAGGGACTAAATCCTCAGTAAAAAAAGAAACACAGGTTGAAAGACTGAACAGAAAAGTGATGGGAGGGAAAGGAAACCAAAAGGAATGTCAGTAGGCAAATGGATGCTAATTAACATGCTGGAAGCTC…
>TU8125_UTR_3
ACTGAGGTATAGTTACTATACAATTTAAGTTTCAGGTGTTCAAGATAGTGATTCAGTTGGCCTGCCCAACACTTCCACAAAC
>TU8125_UTR_5
CAGCTGACTGTCTATCTGTCGCACACGTGGG
>TU8089_UTR_5
TTGAACTGCTCTGGTGGGGCAGCCAGGCTCTCGCCGTGCTCGCC
>TU8089_UTR_3
TAAAGAATACTGGCCAAGGCCTCCCAGACAAGCACGGCGCAAGAGATGCTGGGATGCCTGCAGGAGCTTCCGACAGTCCCCGAGTACCTCCACAGAGGGAAGTGAGGTTAGGGAGGCAGAAATTTCCCCCAGGAGACTGGCCTTATCTTTAAGCTGCAGGGCAAGCTCCTCCTGAATAGCAGCTAAGACTCCAGAACTCTGGCTGGACAAGGGACAAGCCAGAGAGCCGGCTGGGTCCTGATGACTTGATGCTTCTACCGGTGGGTGCCTGGCCCAGGACACCTGGTCGCCGTCTCTGGTGCCCAGTGGAAGCTGCAGGGCTTCCGAGACC
>TU9190_UTR_5
CATGTGGCCCAGATGCCCACGCCCCGCAGCCACTGCTGAGCACACCCATAAACAGATGCACCATCCCGCCAGCCCTCCTGGGCAGGGCACATTCTCCAGGGACTGTGC
>TU9190_UTR_3
GCACTGGATGAGCTGTCCAGGTGCACTCCTGCCTTCTCCCCTCTCCTTTCTCTGCAAGGGGACATCGTTTTCCTTCCGCACCCATCCTGCCTGAGCTCCACTGGATCACTGTTTCCGGGAGGAATAGAATTCATATGCCTTCTCTCATTAGTTACCAACAACATCTACAAGTACAGCGCTGTCTGCCAAACACATATATTACACACGTTAACCTTGGGTGACCTCAGAAAAAAAGACAGAGTAAGAACCTCCAAA
>TU7279_UTR_5
GTTCTCATAGTTAAACCAGTTGGTCAAATCAAACTCCTTTTCTATCAGAGAGTCTGACATCATTGTTAAATTTGAGTGGATATGTTAATATACATCCCTGTGATGCTGAGCTCTA
>TU7279_UTR_3
AATAATAAAACAGCCAGTTATTTTACCAGCAAAAGGGGTAGCAA
>TU9071_UTR_5
GGCAGTAATGATACCTACACGTAAGTGGCCACTGTCCTAGTCATTCCCATTATTTTTGGCACACCTCTGAAGTCAACAATATAGAGAGACGGATATTTGTGTAAGTCTATATAATATGGGTAATTGTATCACACCAAATCAAATAGATTTGGAGGGAAAAAGAACATGATCTCTTTTATAGAGATAT
>TU9071_UTR_3
GCCACCCATCCCAGTATTCTCGGGCTTACCTGGTGGTTCAGCTGGTAAAGAATCTGTTTGCAATGTGGGAGACCTGGGTTTGATCCCTGAGTTGGGAAGATCCTCAGGAGGAGGCATGGCAGCCCACTCTAGCATTCTTGCCTGGAGAATCTCATGGACAGAGGAGCCTGGTGGGCTGCAGTTCATGGGGTCACAAAGAGTCAGAACCGCTGAGCACATCTAAGCACATGGAAAAACGGGCATAAACTTTGTGGCCAATCCACTATTTTGC
>TU9013_UTR_5
GCCTCGCGAAGGTGGGGTCACGGTACACGTATGTACAGGGGAATGAGGGAGACAGAGAGTCCCGGTGGCCCGGTGGTCGTGTGATCAGGGAGGCTTGGCTGGGCCTGAAAACCACTCTGCTGTTCAGCCTTTTGACCAGAAGCGGTGCCCCGGTCCACAGCCACGCTACCCCACGCCCCTGCTTCGGTGTAGGAGGCTGTGGGCCTCCCGGGCCTTGCGCTCTTTGTCAGCAGGAGGTTGGAAGCACCAAAGACGCTAACGTTGGATCCTCAGGGGAGAGGGTGGTGGGTCATCACTTCCTCCTGGTCCCCAGGCTCCTCCCTCACCCAGCGGGCACCGGTCGGGGGTAGGGACAGGACAGAGGGAGAGGTAGGGAAG
>TU9013_UTR_3
GGACAGGGTGTCTCACTGACCTGTTTTGTTCGACAAATCAGGTGGGAGGGATCAGCCCCACATCTGCTGTAAAAACTGGCTTGTGGGATGAGTTTCAATTCTTTGGATAATCAAGAATCTTACACTGGCAAGAAAGAGAGTCGCTTTTTCAAAGTGTCTGTGAATACCTGAGACCGCCCTTACCGCCATGAGTAAACTCACAGCGGAGATTCTGGAATGGAGGTGAG
>TU7802_UTR_5
GTGGAATTCGGGTACAGAGGTACTCTGGCTCTTCATCACTAAATGATTGTACTATCCTGCCTCTGTTCTTGGCATTATGTTTGTTGGAGTGAAGGAGATTCCGCTTTCTGGTTGCTGAAATGGTCTAAGCCTGGACTCCACCCACTGCTGGGAGGATAGGGAG
>TU7802_UTR_3
GGTACAGAGGCCCCCAGGTACCCCCATCGAGGAAAGGAGGGCAGACACTGGTATGGTGGGAACTAGGATAAGCACCCTATCTCTTGTCCCCACCTGGGGGCTGACTGCTGTGGCAGCCTTCA
>TU7645_UTR_3
GGATGAGGC
>TU7645_UTR_5
CATCGCCCACACCCTCTCACACCAGCAAGTGAATGGCACAGCCGGGCTGGGGCCCCCGGCCACAGTC
>TU7220_UTR_5
CTTGCAAACAGT
>TU7220_UTR_3
AGGAAAACAGAGGTTGAATGTATATACAGAATAGTCTGAAGATTTCAATGTGAAAGCAAAGTGACTAATGAGATGGAGTAAAATACTGACCTAA
>TU8085_UTR_5
GACAGGACGACACAGAGCACGGGCAGAGGCTGGCAGGTCTGGTCTGAGCTAACCACTGATGTGCTCAGAACTGCCATACCCCAGGCGTCGGGCACAGCTGCAAACAGAGATGAGTCTTGGTCAGCTGCCAGGAGCTGAGAGACCCTATGA
>TU8085_UTR_3
GGTGTGGGACATTTCCTTTTCCTTGTGAAGGAGTACAAAGTGAGGTGCTAATTACCAGGTGCCTCTGCTCATTACATTGAGGTCATGGCAGGACTGCTCCCCGGCCTGGTCTGTGCCTTGCTCCAGCCTGGCTTGGTTTATGACCTGGATGTGGGCTTGGGGAGCTAAGAAGTGGTCCAACTACCCCATACACCCACCCTG
>TU7323_UTR_3
GGACACAAACACATTTGACATAATTCCCTATGTGCCTTTTT
>TU7323_UTR_5
GTTGGAAGGGACATTCAAGTTTCAAGTCTCCACATTGAACTTAAAAAAAAAAAAATAGTCATCATCAGCATGTGGAGGTAAACAAGCCAAGTTGTATAACTCCAGGAGGTAGAGGCCTTCAATTTGTATTCATATATACAT
>TU7482_UTR_5
TCTGATTATTGGAAGCTCCTGAGTTCAGC
>TU7482_UTR_3
AGAAGCTGAAGTTCAGAG
>TU7417_UTR_3
AGCGGCTTCTTCAAGGACACACAGCTGCCCAGGGCAGGAAGGTCGAGGTCCTGTACCTCACTTTGTCTTCTCTGTCCTCTAATCTTTTACTCCTTATTCCTTCTCTGACCTTTGGAGCTTCGTAACCCTTCCCCCTCCACTCCATTCTTCCCTTTCCCTG
>TU7417_UTR_5
GGAGATAAAAGGCAAAGCCACAGGAGTCCTAGTCCTTCCTTAATCTCCTCCTGGTTCCCAGGCCTGCAGGTTCACTGAATTAAGAGCTTGCATGAAAATCCCATAGACTGAGGAGCCTGGCGGGTTACAATCCATGAGTTATCATTGCAAAGAGCTGGACACGACTGAGCGTGC
>TU7650_UTR_3
CACACAGGATCTGTGAACATCTTGCAGTGTGTCCCTGAGTGTACTTAGTCTCCTGTCTTTCCCTCTTCATTGCACAGCTGACTTTCTCCATTTGCTCTTGTTTTAACTGTAGTAGGTGAAAAGCTCTCCTAAGACGACATGCATAGTTTGAGAAGTCAGGCCTGAAGGGTTAGGGCATATGCGACTTGGGAACTGGTATATTTTGTACTTTGGCTTCACACCTTTCCCC
>TU7650_UTR_5
GCTCACCAGGAATAGAGGAAGGCAGATGAGGACTTAGGTGAAAACTTCCAGCTCTGGGGAGCCCACTTTACTGCAACTGAATGCATGCCCTATAGGATACACCTCTAAGACGGTAATTTGGAATCCTGCTCATCATCATTCAGACTGATCTCATCAGGTATCAGGTTCAGTTTGCTAACCCAGCCTTAAATCCAATTAATTCACTTACTAAAAAAATATGATTATCTGGGAACCTAACTTTCTAAAATAGGTAGATCAGTACCCTCACAG
>TU7409_UTR_5
GGTCTCCTTAGGGGCTAGTGGTTCAACTCACGACCAGCCCATCCAGCCAAAATGCCCCTGCCAACTCCTGTGTGCCAGGTCGGCACTTCCCTGAGGCAGAGTGGGCCAGGCGGG
>TU7409_UTR_3
GCCTCTATGGCCTGGGGGACAGGACAGGCCTTTAGGAAGTACCC
>TU7394_UTR_5
GGTTGTGGAGTGACCCCTGGTCCCCCCAGGAGGGGAGAACACAGGGCCTGGAGCTCTGCGGGTAGGGTCACTGCAGGGTCATAAACTTGAGTGCCGAAAGCCTAAGACGGTTGACTTA
>TU7394_UTR_3
ATTCTGTTTCTAATTCCCCATACAGACCAAATAA
>TU8592_UTR_3
GAAACTATAACAAAACTTTGAAAAAGAAAAATAGAAGACCTCTTACCCAGTTACAGGGGTTAAGGAGAAGGCAGCACTCTGGAGGGAACTGGGAGCCCTGAAATGGAGGGAGTGAGCAGGCCAGCTCACATTTGTTTCCAC
>TU8592_UTR_5
GTCTGGGCCAGGGGTCAGGGG
>TU8592_UTR_3
CCCCTGGCCCAGAC
>TU6873_UTR_3
AAGTCTTT
>TU6873_UTR_5
GCTCGATTATTCTTAAAGAACTACTATAGCGGCAATCAATTTTGCAAATGTATACAGTTATAGCCAAAAGTTTTACAAAAACAGCTTAAATCCAGAGTCTCCATTTCACAGCTTCACTAACTAGTGTGTGTTTTACTCCTCGTTTAGATTTTGTATCTCGGAGTTATCTGCAGAGATGGAGCCGCTGGAAGACC
>TU6873_UTR_3
ACGAGGAGTAAAACACACACTAGTTAGTGAAGCTGTGAAATGGAGACTCTGGATTTAAGCTGTTTTTGTAAAACTTTTGGCTATAACTGTATACATTTGCAAAATTGATTGCCGCTATAGTAGTTCTTTAAGAATAATCGAGC
>TU8524_UTR_3
TGTTCAACCAGAC
>TU8524_UTR_5
ATAAAATCCGTTTGTTA
>TU8090_UTR_5
GAGGGACTCCCTCATCGAGCACGCGGCAAGACTGAGCTCAGCCCTGACCCACGTGGCATCCGCCAGGGCAGGGGCTGGGGCTGGCCGGGCACATGGCTGCCTGCTTCCCGAGACATTGGCTGCCTCTCCTCCCAGCGTCTCCAGGTGCCGGCTCAGGGACTCGACCTGGCTCCAGAACTCTCCATCCACCAGCACCTTCTTGGCCCAGGCATCTGCTGGGGCCCCTGGACAGACCACAGCACTTTCAGACTCCAGCGGCCACCGTCCTGACTGAGCGATCTCCAGGAAGACTTGTGAC
>TU8090_UTR_3
AGCTTGGTCTCCAGGGAGTGGATAATGGACAGGTAAGCATCTGGGTCACTGGGCATGGGGAGTGAGCTGGGGGTAGCCTCTGATGACATACTTTCCTCCGAGGGTGAGCGCTCCTGACTGGTATCCGAGGACATGCTGCTGGCTCCGGTCTTCTCACACCCGTCAGGGTGGGTGTACTTCTGACACTGGATCGTGGAGAATCGGATTCTTTGCCTCTTAATGCCAGGTGCTCCCTGGTCAGGTTTTGAGGACACTTCCGACCTCAGGGGCACCGTGCTCTCTTCTCTGCTGGGGCTGCTGTCCCCCAGGTCCTCCCCTGGGGCCACGTCCTCCAGCCCCAAGCAGGGCAGGCCCAGAGGCATGTCGGCAGTCTGGCACTGCAGGCCCACACGAGCAAGG…
>TU6920_UTR_3
AAAGTGTTCCTTAACTGTCATGCAGGAGTCAGCAAATGAGGTACCCAAGAGCCTCTGGGTAGCCCCCACTCAGCTGCCTGCTAAATTTCAGCAGACCTGGAGCCTACTTGAGGCTGCATGGGTGGGGCAG
>TU6920_UTR_5
TTTTGTGCATTGATTCTTTAGGACATAATCAGTGTTGTAGACACTGTTCCTTTGAAAGGC
>TU9067_UTR_3
TCCCGGTGACGGGGCGGTGGTGTGACTGGGCTCTCGATGAGCAGTGGGATTGCAGAATCTACGTCTGTAGAGGCGGTGGTTGTCGTTTCTGTTCACTGACACGTGGGGGGAAGTAGAGCTCTTCGGAGAGTGTTGGCACTGAGGAGGGTGTGATCTGAGACGCAGGCTGACATCTACCAAGGCTGGGCTTTGCAAAGGCTGCAGGTGGAGCCCAGGAGCAGCTCCCTGGGGCAGCCCCGGAAGCTGAAAATGGAACACCTGTCCAGAAGAGGCGCTTAGACCTCACGTGGATGGGATCACGGGCCTTCTGCACACTCTGAGCCTGCGCTCAATTCTGACCGTCACCAAACCAAATTTGACAGCTGGAGTTTCACAACAGCCACTCTAGAACACTACTTG…
>TU9067_UTR_5
GTTTAGTTCTGGGGGCAAATATTTTTTAATAGAGGTAGACACCAAAGTTTTTCTGGGGAACATGCTTTTTCCACAATGCAGAAAACTGTGAATGTTTATAGAAATACACTCCAGGTCTTCACCAGAAGCACTAGAATTTATAATTTATAAAAAAGAAATGCTCAAACCTAGTTTGAATTTTTAGAAGCGGTGTGGAAACAGTGGTGGCTTTCTTTTCTTTTTTTTCTGATCTCAAGTTGCCTGTTGTATGTTCCATTTTTGGAGGTGAGTGTGAGTTGAGGACACTGAAATGCTTCCAGACTATATTCATTGGTGTTTCTTGGGGGTCTCTGTCGTAAGGGGGAGGGATGAGAGTGTGGAAAAGGTCAGCCTTGCCTTTCTGAAACCCCTGCCAAATGC…
>TU9067_UTR_3
AGAGAACAAGCTTGGCAGCCAAATACTCTGATTAGCATTTGGCAGGGGTTTCAGAAAGGCAAGGCTGACCTTTTCCACACTCTCATCCCTCCCCCTTACGACAGAGACCCCCAAGAAACACCAATGAATATAGTCTGGAAGCATTTCAGTGTCCTCAACTCACACTCACCTCCAAAAATGGAACATACAACAGGCAACTTGAGATCAGAAAAAAAAGAAAAGAAAGCCACCACTGTTTCCACACCGCTTCTAAAAATTCAAACTAGGTTTGAGCATTTCTTTTTTATAAATTATAAATTCTAGTGCTTCTGGTGAAGACCTGGAGTGTATTTCTATAAACATTCACAGTTTTCTGCATTGTGGAAAAAGCATGTTCCCCAGAAAAACTTTGGTGTCTAC…
>TU8551_UTR_3
CAGAGACTTCCTAGATTGGCT
>TU8551_UTR_5
AAGGGTGTTCTCAGAGAAGGTAGAATGAGGCTTTTTTCATTGAGAAAGGTGAT
>TU8043_UTR_5
CTACTAGTCTGCAAGGATAGAAAATAGCGTGCTGACCTGCTCATTGTGGCCTGAGGAGAGGCCTGTTAAAAACCAGCCTTGGCCTTGGTGCCTATTTCAGTGCTTCCCCGAACGCCCCTGACCTAGAAGAGTCTCTGATCTCCTCCATTTAGCCCTTAAGCCTCTGGCTGTCAGCACTCACCACCTCCTCCAAGCAGCCTCCTGAGACCACCCTGCCTGTGGTGCCGTGTCTCCTCTGAACGCCCGCGTGTGTTGTCTGGCTC
>TU8043_UTR_3
ATGCCTTCTGTTTCCCCATGATCTTCACAGCACGCAGTAGAGTCTGCTCTGTACATTGCTCACTCCAAAGGTTCCTCTCTCTCAGGCTTGTTTTCAGCATCTGTCAAAGCTGAAAATAGTGGCCATCGTTTTCCGGCCCTGCACGGGAAAGTAGGACGCCCTGCGAAGTGCCATCCTCACGG
>TU8721_UTR_5
GACACAGCCTGCTCCTCCAGCCTGCTGGCCCTGCAGAGGGCCTACCAGGCCATCCAGAGAGGGGAGTGTGCC
>TU8721_UTR_3
TGGCCGTCTTTCTGACCAAGAAGTCCTTGGCCCGACGGGTGTATGCCACCATCCTCAACGCTGGCACCAACACGGATGGCTGCAAAAAGCA
>TU9089_UTR_5
GCTCGTGTTAACAAGTATAAGATAAAGAAGAACAAAGGAAACATCATTAAGTCAGAGATTCTTAGGAACTTTGTGTTCATGTCTATCCAACTGTCACAATATTTCTATGAGGTCCATTTTACAGATAAGTAAGCTGTGTACAGATGTGAGGGTTGGACTGTGAAGGAGGCTGAGCAATGAAGA
>TU9089_UTR_3
AGAG
>TU8675_UTR_5
GTTTGTTTGTTTTGGCCTCACCACATGCAGTGCAGGCTCTTAGTTCCCCGACCAGGGATAGAACCCTCACTCTCTCTACTGGAAGTGCAAATGCTTAACTATTGGACCTCCAGAGAAATCCCCTTATTTTGCTTTGTTTTCTCCTCCCAACTGTATGAAATGGTAGCTGGACA
>TU8675_UTR_3
TCTGCTTTAAGCCTTCTTCATCACATTCACAAGTGAGTCATACTTCCTGCAAGTTACACCAGCTCACCTTTCTGGGTTCCAAGCATTCACAGATATTAAGCTCATCTCTTATCCTGTGAATCTTAACTTCAATTTGAGGTCATTTCCTG
>TU8755_UTR_5
CAGGAAAGCATACTGGCTGCGCAGAACGCATCTTCCCTTCTGGG
>TU8755_UTR_3
AGTCAGTACTGAGTTCTCAAAAGTGCTGATGCTGCCCTCTGGTGTCCTCATTCCTAGACTGGCTGG
>TU7434_UTR_3
TTATATTTTGATGTTGCCAATATTGCAAAGCCAAAATTTTAATTTGCTTATTTAATATATTTGTTGGCCAGAGATCTATTTTTATATCAATGTGCCTTGCATGTATATTTAAAAAATAATAATAAAATTGGAAAGGCCATGTTACAATGCCTGAGATAGTTGATGGTTCTTAACCACCTCACTAATTTTTATGCAGTATGAGATGTTCATTCTATTGCCCAACTGGTGCTCTCTGTTTCAAGTTATAGATCTTGTCACAAACTGGAACTGTTTTATAAACTGGGAAGTGATTTAAGTTACATTTTTGGTTGTTTCTTTTTTCATTTTGTTCTTAGTCTGTTAGTGGCTGTTCTGTAGTGGGAAAAAGTAAAAAGATTCTTCCCTTCCC
>TU7434_UTR_5
ATTCTGTTAGTATTACACATTTTGGCCTTAAAATGTCTTCTACTACTGAAAATCTTAATTTTGCTTCTGTCATTCCCTCTGCCTCAAAAAGAGAAGTTGGGAAGAATGGCTTAAAGGAAATAGTAGTATTGGTTTGTTGCTGACCTTTTAGAAAGAAAACAATTGTCTGCTATATATATTGGGGAGTGAGTTTTGTTTGTATACAAAGGAGAAGTAATATTGCCCCAAGCCAATCCGATTTAGTTTAGTCAAATCAATCAAAACCAACTATTCTGCTTCTCTAGTGTATTTTTACTTAGGAAAGATAAACTTACGCTACTTGAC
>TU7309_UTR_3
TGTCCGAGGGCACGGATTCTGTCCTCCGAAGCTTGGGGACTGTTTAAAAAGAGAGGGGGTTGTAACCATCAGCAGTGAACAGGATCAAGAAAGATGCACCCCAAATCCCGAAGGTAGAGGGGAGAAGGGCAGGACACTCACGTGGAAGGAAGGATATTCTACAGGCAGGGGCTTCTTTTGTACACTTGTTATGACACTTGAACCTG
>TU7309_UTR_5
CCGAGTGAGTGAACAATGCCCCCAAGAAGCCATCCCACACACAGGGGGGCAGCCTGGGGACTAGGTCAAGAACCCAGGCTTTACATCAGACAGACTTGGCTTTGATCGCGGCTCTGCTGCTTACAGCTGGGGGCAAGCCACTTACTCCCTCTGAACCTCAGTGTCCCCATCTGTAAAATGGGCACAATCACAGCAGGTTTAAATATGGTGATACATTCAGTGTTCAACTACTGCTCTTAGCAGTAGAGACGGTTTGGCCTTGAGTCAGCCAGGATGATGGGCAGAGAAGGGAC
>TU8272_UTR_3
TGGAACACTAATGAGAGATCATGATGCAGCCGTCCTTTTGGATTTCTTTTTAATAATATGTGACCCTTCACCTTTGATCCCCTGACCTGCA
>TU8272_UTR_5
GAGGAGGATGTGGCGCTCGGAGGGGAA
>TU9126_UTR_3
AGCTATTTCTGCAAAATGTAAACCTGATCATGCTG
>TU9126_UTR_5
GTGCAGAGGCCAAGCACACAAGGTTTCCTGGGCAGAGGGGGCCATCTGACTGCGCGGCAGCTCTGACAGTCTCCGAGCCCCTCAGAGAGCTCTGGAGTCAGGAGTGCCTGGTGGAGGCGTCC
>TU7686_UTR_3
AGATAAAGGTTGGGAGCAGGCGCATCAACGCCCACAAGTTTGTCCTGGCGGCCCG
>TU7686_UTR_5
AGAGGAGGTGGCCAAGTTGGAGAAGCACTTG
>TU7421_UTR_3
GAGGTTTGTACAGAGGACCCCCACTGCAGGACCGTCAGGCAACAAACATCTATTAAGTGCCCACAGTACGATGAGTAAAAACAGAGTCCTGCCCATGAGGGAATCAGTCTGGAGAGTGATCTAGGCAGCACAAGCGGCTCCCAAGATCCATCCTGGCTGTGAATCGCAGTGCTCCCACCTGCC
>TU7421_UTR_5
CTTATACATTCTGGAAGATGGGATGGCTACTGTGGGCTCTGCAAAGAGCTACTAAGCAATTTCAGAGTGTCCTGCCCTCCCCTCATCCCC
>TU8494_UTR_5
GAGGGTCGCTCGGCAATTGCATCGGCGGCGAGTATCCTGCAGCATTTCCCCACTACTGCAGCGGTAGTCACG
>TU8494_UTR_3
ATGAGAGAATAGCATCTTTGGGGG
>TU7929_UTR_3
CCTGGAGCCCGCAAGAACCCATGTTTCTTCACTTTTCCCGTTGATTACTTTGGATTCACAGGACTCATGTCTCTTAAGGGCAGCCGTCTAAGAGGATAACTCTCTGGTCTTTCTCTCTCCATCGTCCAGGCCGGTAACTGATGAGTTGTTTTTCTTGTATCTCTTGGTGCCCCTTTCTCTGAGTCAGTATGGCGCCCTCATAGTGATAGTAGAAAGATGCTGAATATCCTAAAGCAAACCAAGCTCTGCTACTTTTCTTCTCAAAACATCCCAACCAGAAAGGTCAGTGTGAAGGCCTTCACTAACATGCAGGCTGCCAGGACGGATCTGTGTCTGGCGTGGAGAACCACTCCTTCCGGTCTGGGGTTGGGCTGTGACACCAGC
>TU7929_UTR_3
CAGAGACTTGTCCCAACCCCTCCCTGTCATGAGACCGACTCAGCTCCCTGGGATGGGCGAGGGTGGAGGAGGGGGCTTCCCCGAGGAGGCGGCTGCAGGCTGGGTGGACTGGGATGTCTGGAAAGAGCACGTGACTTGGATGCCTGATCTGCTCCAACTTGGGGTGAATTTGCTGAATGAGGTAGTTTCATCCTGACCTCTCCAGGCAGGGTCAGTCTGGGAAAACTGGAGCCAGACCTTCTTCCCAAGACTCCCACTGGTGAAAAGTAGCAGAGAAGAGCCAGGATGTAGGCTCTCAGAATATTCAAGGCCCTCAGAATATTCAAGGGGGGA
>TU7929_UTR_5
TCCCCCCTTGAATATTCTGAGGGCCTTGAATATTCTGAGAGCCTACATCCTGGCTCTTCTCTGCTACTTTTCACCAGTGGGAGTCTTGGGAAGAAGGTCTGGCTCCAGTTTTCCCAGACTGACCCTGCCTGGAGAGGTCAGGATGAAACTACCTCATTCAGCAAATTCACCCCAAGTTGGAGCAGATCAGGCATCCAAGTCACGTGCTCTTTCCAGACATCCCAGTCCACCCAGCCTGCAGCCGCCTCCTCGGGGAAGCCCCCTCCTCCACCCTCGCCCATCCCAGGGAGCTGAGTCGGTCTC
>TU8034_UTR_5
TCCATCCATTTCTATCTCTGTTTCCAGATGCATTTTCACAGTTCTTG
>TU8034_UTR_3
TCCCTGCCTT
>TU8248_UTR_3
CCTGTCATATGAAAATTAAAAACTCCAGGAACATTGTGACAATACATATATTATCAAGTTATACACAGGGTCTAACAAGGTAGAAATCCACTTTGTAAGTAGTTTCTGAC
>TU8248_UTR_5
GTGGAGACAAATCAACTGGAGTATAGGTGAGTTCCA
>TU8509_UTR_5
GGGTTAAGCCAGACATTCAAAGGGCCATTTTCTTAATGTAGGTCCATGAC
>TU8509_UTR_3
ATAGATGGACATGAACCTACGTGTATTTTTTTCTGTCCTTCAATTCAGAAGTATGCGTGAAGTTCTACTGACATAAGAATTTTTGGTAGTTCTTTATCTTAGCCAGCGTGAAGTATTTAAAATCTTGCCTGTTTTAGAATAACTACTTCAAATTCTTTAGTAACACTTTGTTTTGAAGGAAACTATGCAGATCTGGTAATTATCCAGGATACATACGCATATAAGTCATTTTCTGAAATTTTCCCTTCAATCTCACTGCAGTTGACCTTTTGCTCAAATGTTGAG
>TU7759_UTR_3
ATGTCAACGAAGAAGTAGGTAATCTTGGATCTTGATAGTGGCTGTCTTGGGAATCCTAGGGGGGACCCCTCCCAGCATGAAGCTGACAACTGAAGGGAGAGTCAGGAGGCAGAAGGAAACCAGATCCTTGGTGATGCTGTTAAGTATAGGATCTATCTTTGCTTGTGACTGGCCCCG
>TU7759_UTR_5
CTGAGTTGGCCTGAACAAGGTCGAATTAGAATAGAGTGGAAATAGGATCGAGTCTGCAGATTAAAGGGGTGAGTCATGGTCCCGGCTCTTCTCTGCTGTGATCTTAGAACAAGCCTTTTCTCTCTCTGGTCTCAGTTCCCCATCTGTGAAATGAGAGATGAGTTGGAGGCTGTTGGTTGCATCCCTGATGTTCATTTCCCCATTTCCTTTCCCAGCAGCCCCTG
>TU7859_UTR_3
ATTTTCACCAGAATTGGGTCCACAGTTGTTCAGTTCCCTAAGGGGATGCTGGACCCGGTTTAGGCACGAGTGAGGGCAGGGTAAGCTTCAAGTCCTTGGGCCGACCTGGAGGGAGGGCAGTCGTCAGGGTTGTTCTTGACTTGAGGGTCCTCAGACCCAGACCTTTCCTGAGG
>TU8364_UTR_5
CCCTGAGGTCCAATAAT
>TU8364_UTR_3
TGCTCTGCTCAGGCAGCATCACCTCTGGATCACCGCC
>TU7339_UTR_3
CCTCACT
>TU7339_UTR_5
GAAGGGAAGAAAACCGGATCCTGATTCTCCTGAGGTTATTATCTACCTCCATGACTGCTGGACAGACCAAATGCCCCCTTTGTTTATCACATAAATACATAACCTGTTCAAAGCATTTTC
>TU7090_UTR_5
GGATTCCAGAAATAATTCTTATCAGAGAGACTGTTACCTCCA
>TU7090_UTR_3
GTCAGAATCTGCATTATTAACCAGGTGCCCCGGTGATTCCCATGTACATGCAAGTTTGAAAAGCCCTGATTTAAAGATAGGAATACTGCTTAACTGGTAAAGCCTGTTACCATGTTGCAATCTTAAGTTTTTTCGCATGGCTAATTGATATGTAGTCCATTTATCAGCCCCTATGA
>TU7556_UTR_5
GTGGTATTTTTCACCCTCAAAAAATATCCCGAGAGATCAAAGAGGTATAGCTTACTTTAGGTCAATACCGCTTACCAAACTCTCCACATGCTTTTTCCTTTTATCCCCTCAAACAGGCAGAGAGATATTAGTCTTCTCTGAGCTGGGGGTGACTATGAAGAGTCCACAGCTATCTGGCCATTCTTCTTAGTAGTTATTGTTAGAATACAATAGAATTTAAAGCTGGAAGGAACCCCAGTCATTAGTTCAGAGATGGTTTAGTTGGTTTTGAGTCCCACAGATAGTGGTTGCCTGCAGTGCTGTGCTGACGAAAAGTAACCTGTGACTCCATCTGGCTTTGTTGGTGAAGTGCGCAAGTAAGTCAC
>TU7556_UTR_3
TTCTAAAATCTGACTGTCCTTTCAGTGCCAATCTACATTTCCCTGACATCCATTTTCAGAGACATCTTTAAAAAGTTATGTTTCCAAATACAATATATGTTGGTCTGACCAAGAGAAATTACATCTAGCCTCAAGGAATACAAAACATGCTTCAGTTTGGGTAATACACTTTTAAAGGATCTGTAACTAAAAATGGCAAATGTTGTTTCCACTCCCTGTATCACCAGAGCCAGTTACAAACACTCTTATAATTATCATGTCACACTAGTTTGTGTCCATCTCCCCGTGCAGTTCCCCCACCCTTTCAATGATCTATCATGGGTAAAAACAATTCTTTAGAAATGAGTAGAATAAAATATTCTTTAAAATCAAGAAATGTGACAAATTTGGTCCCTTACA…
>TU7393_UTR_5
GCTTGATCTGG
>TU7393_UTR_3
TAGGAAAAGAGGCGCTCCAGGAGGGTGTCCTCCGTGGCCCCTGGCACCAGAGCCTCCTCTTCCAGCAACCACAGCAGGCCCCTCGCCTCGTCTGTGCGGGCCAGCGAGCGGACCTG
>TU8225_UTR_5
AGGGGAGGGTCAAAATGAGCTCTTGAGTCTGGAATTTGGCAAGCAGAGTTGTCCAAAACACAATTTTCCATTCCCAGGCAAAGGGAGGCTGAGACGGGAAGGGAGCAAAAAGGGTATAGAAGTGGAGGCAGCCAGGCAGGTAATAATCTCAGGCAGGGGAGGCCTTGGTCGATGGGCCCCCTCCCCACCCCTAGCCCCACATCTGGGTCTCATTACTCTGGCAACACACACAGGTGGAAAA
>TU8225_UTR_3
AATCTGATGCAGGTAAAAACCAGGCAGCGGATTCACTATTTTGGATAATTTCAATTTCCTCGAACAAACAAAAAGAAAAATGAATAAAATTGGAATTTGTAGAAATAAATCAACATAAAATCCATACCAGCAAGGGCTAATATTACACACACATGGTAAAACTGGTTATTGACTCAAGATTGATGGTAGAAGCATATTTTCCTGACATCAGCAGAGCTAGAAAACTGACCCAGGAAAGCTGGACATGGTGGAAAGTAACTGGTCAGAAGAGAATATTCTCAATGGCAGAAGATAAAATTGGTCAAATTTGGCACAGGCCAAAAAAAAT
>TU8893_UTR_3
TAGAAACAGTTTACTTGCCGACTTGCCATTTTTGCCAAAACCAAGATGTTGAAGGATGCGTCCGTCGCCAGCGTCGGGGTCCCGGCCGTGGACCAGTCCAGCCGGCCCGTCTTGGGACGCCTTCGCTTCCTTCTCTGTAGCCAGATTTTTGAAAACTTGTTAGTTTCACTGGGATCTGTTCCACAGTGGCCTTTCGCTATGTGCCTCCTGAGAAATTCGTCTCTTTTTGTATAAATAACAAAGTGTTGAAAATGTATTTCCTGAAATAAATGTTCCAAATGCAAACCCGGAA
>TU8893_UTR_5
CGGGGGGCCCTCGTGGGCTTGGTGCCGGCCCTGCCCCCACCTCGTGTGACCAGGGAAGTGTATCTGTCTGTCTAGACATCCATTTGGCCCGAGACACTCTGGTTAAGTGAATGCCCAGTTGGCCGCCCCAGACACACGGCCCCCCTGACCGAGGCCTGGCTGACACCACGACCAGGGAGGTGGGAGGCCAGGCAAGCCTGACTGTGTGTTGCCCTG
>TU7150_UTR_5
CACCAAGTCCTTCGATTCGCTCTCTTTCCTTGGGAAGTTCCGGCTT
>TU7150_UTR_3
CGTGCTGGGAAGACCTGTCATAGTCTTTGGCCATTCTGC
>TU7056_UTR_5
GCCACATCATGTCACTTACACCCACAAGAGCTCTGAAAGGAGTATTTG
>TU7056_UTR_3
TGACTGAGAAAATGCTCATTTTACGTATTGGAGACAAGGAATAGTTTGTTACTTTTTC
>TU7619_UTR_5
TGATGATCTGAGGTGTAGCTGATGTAATAATAATAGAAATAAAGCGCACAACAGACATAATGTGCTTGAATCATCCCCAAACCATCCCCACCCGGCTCCTGGTCTGTGGATAAACTGTCTCCCATGAAGCCAATCCCTG
>TU7619_UTR_3
TAAACATAACTCAGAAAGGAGGTGTTATAAAACCTTCGCTACAAGCTTGATTTTATTAGTGTCTGGTCAGTGAGCCAGCCAAGAATACAGAGTGAAATCCAGAGAACGAGGACTGGAAAACTAGCAGAAAACACACAGAGAGTTGCCA
>TU7700_UTR_3
CTGTGGCTCAGATCATGAACTCCTTATTGTCAAATTCAGACTTAAATTGAAGAAGGTAGGGAAAACCACTAGACCATTCACGTATGACCTAAATCAAATCCCTTACCTTTACACAGTGGAAGTGACAAATAGATTCAAGGGATTAGATCTGATAGAGTGCCTGAAGAAATACGGACGGAGGTTCGAGACATTGTACAGGAGGCAGTGATCAAGACCATCCCCAAGAGAAGAAATACAAAAAGGCAAAATGGTTGTCTGAGGAGGCCTTAAAAATAGCTGTGAAAAGAAGAGAAGTGAAAAGCAAAGGAGAAAAGGAAAGATACACCCATTTGAATGGAGAGTTCTAAAGAATAGCAAGGAGAGATAAGAAAGCCTTCCTCAGTGATCAGTGCAAAGAAA…
>TU7700_UTR_5
TTGCATCCATGGACTGTTTGGTTTGGAGAAAGAATGGGTTGGTACAAAGACTTGGGTTTTTTTCTGAATTTGGGGATTATCTGAAAGGCCATTCCAGTGTGGGATTGACTGAAGCCTGTATTTGAGCTGCGCTAGATCTGCTTAGACCTGTTTCCCTCACTGTTGCTCTTCAAAGCACTTCGCAGTAAACCTTACACAAACACCTGTCTCAGAATCTATTTCCTAGGCAACCTGACTAGGACACAAGGCACTGTGTAACCCAAGACAGTAATGCTGAAGAAGCTGAAGTTGAACGGTTCTATGAAGACCTATAAGACCTTCTAGAACTAACACCCCCAAAAGATGTTCTTTTCGTTATAGGGGACTGGAATGCAAAAGTAGGAAGTCAAGAAATACCTG…
>TU9136_UTR_3
TTCCTTTTTGTTAAGGGTAGACTGGTTCTCTGGCCTTGAACCTTTCC
>TU9136_UTR_5
CGGTGCGCAAGGATGAGAATTTATTGTGAATTAGGGG
>TU9208_UTR_5
GCGTAGGACATACACCTGCAAAGA
>TU9208_UTR_3
AAGTATTCAGAAGATGCTGCCCCTTTATTTTAAAAAATTTTCAATGAATTTAAGCAAAAATAACATACATCTGTACATCAACTGGCCATTTCTGGTACAG
>TU8479_UTR_3
GTTAGTTCTTTGCATCAGGAGGCCAAAGCATTGGAGTTTCAGCATCAGTATCAGTCCTTCCAATGAATATTCAGGACTGATTTCCTTTAGGATGGACTGATTGGATTTCCTTGCAGTCCAAGGGACTCTCAAGAGTCTTCTCCAGCACCACAGTTCAAAAGCATCAATTCTTCGGCACTCAGCTTTCTTTATAGTCCAAC
>TU8479_UTR_5
CTTGTTTGTCCCCCTGGCTAATTTGTCTCAGGACTCTCCCCTAGGTGAGCACACACCCCTCAGCCAAGATGGATTCCAGCCCAGAGGCCTACAGGGTGACCTCCCTTCCTTTTGCTTCCCTTGCCCCATTCAGATTCAGATTCAGTTCAGTTGCTCAGTTGTGAGTGACTCTTCATGACCCCATGGACTACAGCACGCTAGGCTTCCCTGTCCATCACCAACTCCCGGAGCTTGCTCAAACTC
>TU7977_UTR_5
GGCTGCTGAGAAGCAGAGGAGAACCAAAGGAATAGCAGGGGAACATCATTTGTCTCTACTACATGCAACTGTCAGTAACACAAGGTTTTCACGGTCTCACCTCCCTCTCGAGGTTACAGAGGGATAAACAAATGAGGTTAATAGACATAAAAGAACTCTGAATTAGCTCTAAAGAGTTTTACTAATTTG
>TU7977_UTR_3
CCAAGCAAGACAAAAGGGAAAGCAGTATTTGCACCCCATAGTCTCTTCCAACTAGCTTTCAGTCTTGAAATGATTAAAGTGTGTGGGGGGCGCAGATTTTTACCTTCCAGAGATGGTTGCT
>TU8156_UTR_5
CTCTGGGGCCCATCCGAGTGTTCTGGCTTCAATTGGACAGTGATCTTGTATCTCCATTCTGTCTGTATATATCCCACATGTCATTCAAAAGTTTTAAAACTGTGGCAAAAGGCATGTGAGATAATACTACTGTCTTAACCGTTTTTATGTGCACAGTTCATTCCTGTTAAGTACAGCCCCGTTGTTGTGCAGCCAGTCCCCAGAACTCTTTTC
>TU8156_UTR_3
AGTAATATTTGTATTTTTGTGACTGGCTTGATTCCACTTAGCATAACGTCCTCAAGATTCACTCATGTTGCAGCAAGTGTCAGGATTTGCTTCCTTTTTAAGTCTGAATAACATTCTGTTGCATGCATAGACCATCCAC
>TU7847_UTR_5
GCTGCGTGGATTTTTTTTTAAGTTGGGGCGAGTGATCCTTCCTAGTGTCCCTGAAATGCGGCCACCAGGTGGCAGCCTGCTCCATCTATTGAGTTGGTGGGCCTGGCTCAGTCTTAAATTCCATAAGCCCAGGCCAG
>TU7847_UTR_3
AAGTCATGTTGTTTAGTCACTGAGTTGTGTCCGACTCTTTTGTGAACCAATGGACTGTAGACAGCTAGGCTCCTCTGTCCGTGAGATTTCCCAGGTAAG
>TU8614_UTR_3
TTGAGATGGCATTTGTAGTTGGGCAGGCG
>TU8614_UTR_5
CCTCCAGTTCTGTTATTGGGCCAA
>TU8230_UTR_3
CTTTGCCGTCTCACCTGTGGCCCATTCTAGAAGTTGAGCTATTTCCAGAAAACCTCTCCTGACCCCGGCCTGTCAGCAGGTCCCCTCCTCAGCCCCTCCCCCCTTTCATGGTACTGTAGCAGGGGAGCTCCTTCCCCCTCCTTGTGCCTTCTTTGTATATAGGCTTCTCACGGCAACCAGTAAAGAGCCCCC
>TU8230_UTR_5
GGGCTCTCTTTCATGAATTGCTGGGAAAACCTCTGAACTCAGCCATGGCCATTACGCGCACTCGTAGGAAGCGCAGCCTGAGGACACAGAGGTGGACATGCTGCTAGACAACCAGGACAGGCTGTGCTGGGACCACTCTGGGAGCATGATGGTATCCTCAATAGAGTGGGGACCAGTTCTGGGCCACAGAG
>TU8230_UTR_3
GTTCAGAGGTTTTCCCAGCAATTCATGAAAGAGAGCCC
>TU7349_UTR_5
CGTCCTCAGTATCTGCAAAGAGAAGGGAAGCCAGGCCCTGGGGGTGCTAAGACCTCCCCCAGGCCCTTGCCCTCAGTTCCTGTCTTGAGTGTGGAAGGGTCACTGCTCAGCTCTGAGGAGGTTCTGGAGGAGGAGGGTTTGCTGTGTGTTAACCGTTCCTGCCCTGCCAACAGCCGGCTTGCGTGGAGTGAAGGCAGGCAAACTCCAGCAGGGGTTAGTGCCTTGGCCACCCTTCTCCACCAAGCAAGGGCTTGGGCCCGGGAGCCAGCCAGGGATGAGAGGCCAGCC
>TU7349_UTR_3
CCCCAGGTCCCCTCCCAGCCTTCCTAATGTGCAGCCTCCTTTGCCACACCTGGGGTCAGGGTGACAGCGAGCTGGCCCTCACTCAGGCTGGTCAGCAGCTGTGGCCTGTGCTCACGGGTGCAATGGGAGCTCCTGCTTGGGCCTGAGCAGGGGAGGCTGCATCTCAGAGTGCGGCTAGCCAACCTATTATGCCTTGGTGCTGTGTGCCAGGCCTCTGCCCAGCCTGGCTCAGCCCCCCATCCACCCACCAAAGGCTGCTCACCACCC
>TU8940_UTR_3
ACTGAATGTCGATACAATACTATTCCAAACCTTTCTGTGGACTTATAATTGTTCAATGAAGTCCTTTATCACAGTTTTTTCCTCCCA
>TU8940_UTR_5
GGCATCACGGACTCG
>TU8659_UTR_5
GGATGAGAAGGGGAAGTAACTGGAGGCCCAGATGAAACAAGATTGGGAAAATACTGATAA
>TU8659_UTR_3
TTTTTGTGAGCTTCAATTAAAAATTCCTTGACTTTTCCAGTTGTCATATTTGTATACACCTTTCCC
>TU8241_UTR_3
TTTTAATGTACTATTTTATCTTTCCACAACAATTCTAGAAAAACAAAGCAACCTCAAAATAAGCAGTGTAGCAGGAGACTTCAATCTGTCATCCCACAAAGGTTGAACCTGAACACAGTTCTTAGGGAAGTGAGATGTGACTGAGATGAAACAGCCTCCCCAGCTTCCTCCTCTTGATGGTGAACAGCTTGACTCAGATTTTCAAAACAGGCCAGCTTCAGGTGACTTCCCTGGAAAAGGCTCAACCCCCTGCAAATCATTCCATTTAACACACTAACTGAACCAAACGGAACATGGAGGACAGAGCCTGTCCATAAGCCTAACAGACCCCCCAAGTGTTAAGCAGGGATTAAAAAACTACCGAGGACTTAGGTCAAGTTCTGAAAGCAAAACCTCATT…
>TU8241_UTR_5
CAGGGTTCTGAGTCACGCAAAGATTTAAAAGCCCGAGGAAAGAAAAATGAAGAAATTTCAAGATTAAAAAAACCGAGGAAGGGAGAGAGAGAGAGAGAAAGTAGACTTTGCGCTGGAACTCAGTTCACTGACATGAAAAATTACAAAACTTTTAGCTATACTGAGTCTGGATGAATGTGATCAGTTAAAAATAATCTGTTAGCCCTTCTGCTCAGCCTTTCCTATAATGAACCCCCAACTGACCATGCTCTTTAGAAGTTGCCCAAACTCTTCCAAATCTGCCCCAAATTAGAGACTGGCTCTTCTTATCACCAAGAAGACTGCTACCAGGTAATTACTTGCAGAGGACAGGGCAGTAAA
>TU7527_UTR_3
GAGCATCTATCCCTGTCAGCCTTCAGAAACTAGAAGAGCCCACAGCCTTTGTACTGTGCTGAGCCCACAAAGGCTGTGTGTGGCCTCCTCTGCCAGCTTTACAGCCACAATGCCTGCAGGTGAAATGGTGGGGGACAACCCACAGAACAATACCACTCTACTGACAGTCTCCCAACACCTTGGAAAAGTGCTAAAGAAATATACATCACTGAAAAGAGGCTCCATGCCTTTTCAGCATGAAACCAGCCTCCTCTTATTTTTATCCCAAAATAAAAACCAATGAAAGAGC
>TU7527_UTR_3
AACCCACTCCTCTCCAACATAACACCACATAACAAAGCAGTCCCACCGGGGCCACTTAGGCACAGCCATACATGACCTTTTGGTTTACCAGGGACCTGGGCGAGGTGAAGGGGTTAGGAGAGGTCCCTAGTTTCTCTGGGCCACGCTGCAACTCATTGGACCTCCGTGACGAGCAGCTGAGGGGCTCCCAAGGAAGCCCAGTCAAGGCAGGAGCCACCATATGGAAGGGAGGTGCTCACACTACACTGCTGGCATCTTGGTCTTCAACCATACTCTCTGTGGCTGCAAAAACACTGCTCAAAAGTCAGTCCCATACTCTAGTCCCACCCCCCGCTTCCCA
>TU7527_UTR_5
TGGGAAGCGGGGGGTGGGACTAGAGTATGGGACTGACTTTTGAGCAGTGTTTTTGCAGCCACAGAGAGTATGGTTGAAGACCAAGATGCCAGCAGTGTAGTGTGAGCACCTCCCTTCCATATGGTGGCTCCTGCCTTGACTGGGCTTCCTTGGGAGCCCCTCAGCTGCTCGTCACGGAGGTCCAATGAGTTGCAGCGTGGCCCAGAGAAACTAGGGACCTCTCCTAACCCCTTCACCTCGCCCAGGTCCCTGGTAAACCAAAAGGTCATGT
>TU7735_UTR_3
GAGTTCTCTCCATTTTGACAGGTGGAAACAGGGGCTATTCCTACTCCTGCGTGAGCCTCAGAAACATTTGGCTCCTGTGTGGTGGTCCTTTCCCTCGCCTTGAGTAGCTTCCTGTTACACATGAGCACATCAGTTCTTAATGAAGTCCTCTGGGATCCCAGTCCCCTGGCCTTACAGAAGGCAAGTGTGGAGCATTGGGGGAAATGGCAGGGATGCGAGGGGAAATGCGGGTGGAGCAGAGACTAGGAAACCCTGTGGAAGATTGGAGGGACTGGGAGGATCGGTTCAGTTCAGTCACTCAGTCGTGTCCAACTCTCTGTGACCCCATGGACTGCAGCACACCAGGCCTCCCTGTCCATCACCAACTCCCAGAGCTTATTCAAACTCTTGTCCATTGAG…
>TU7735_UTR_5
CTTTTTTTTTTTCTTAATGCATAAGTGATATCATACAGTTCTTGTCTATATCTGTCTGGCTTATTCCACTTAGCACAATGCCCTTCAGGTTCATCCATGAATCTGTAAATGGCAGGACTTCCTTCTTTGTTAAGACTGAATAATATTTCATGGTGTGCGTGTGTGTGTGTGAAATTTTCTTTATCCATCCATCTGTCAACAGAGACCTACTTTCTTTCTATGTCTCAGCAACCATGAATAGTGCTGCAATGAACACAGGAGTACAGTTATTTCTTAAAGATAGTGCTTTCATTTCTTTGCATATGAATCTCCCAGAAGTGAGATTGCTGGGTCATAGCATAGTTCTATTTTTAATTTTTTAAAGGAACCTCCGTACTGTTTTCCATAGTGACTGTTCCA…
>TU7679_UTR_3
CACCTCATCTCTACAGATGTGGGAGCCATGGAAGAGGGTTAGTTGGAGAATAATGCCCTGATCAGCAGGAAAAGACTTGGCAGTGGGGGGCTGTGGGGTTGCAGCTGGAGGGAGTCCAGTTGAAGCGGGTGAGAAAGGAAGGCCTCAGCCAGAGGAGTGCTGGGAACAGGGAAGGGGGTGGGACTGCCAGGACCTGGAGGCTGGCTGGGAGGAGTCCTTGGTGTGACGGGGCTGCTTTAACATGGCCATGGTGGGACCAGCCAAGGGAACCAGAAGAATCTCGAGGAAGACGACGAAGATTGGATGCCAGGACTGTGGAGTCTGCGGTGCCTGCAGAAATGATCAGGAAGGCTGCCTGAACTAGAT
>TU7679_UTR_5
GCTTTGTGCCTTTATTAAGTTCTTTAGGCCATGCTTGCCTCATCTGCTAAACAGAGCGAATAGCACACTTCCCATGTGCTAGGTACAGTAGCCGTGGGGCTACACAGCCAAGTAGTGTTCAGTCCCCATCTCAAAAGACAGTCTGCAGTCCAGCGCAAGAGGTTGGCAGGAAGTTCATAGTTGCAGGGCACTGTGATGGTCATTACTTTAGAAGTGAACCCAGAATTATTTTCCTAGAGGAAAGCACATCTAAGTCCACTGGTGGGTTGACAGTTAGCGAGGCCTCTCGGTTGACTTGAGTTACC
>TU8181_UTR_3
ACTGAACTGAAAGTCCATCTGATCTAATGTGTCATT
>TU8181_UTR_5
GGGGCAGTAGGAAAAGGGGACAACTGAGG
>TU8488_UTR_3
GCCTAGGTTTGCAGCAGCTGTGGCCTGGCCTCTCCCGGTGCTGGGGGCTTGGCTTTGTGCCCCAGTCCCCTTCCTGACTGAGCTCTATAAAGGACTATTAAAAAAAAAAAAAAAGA
>TU8488_UTR_5
GTCTTGAGATTTTTATTTTTGCATATGTAATCCATCCTGTACAGGTAGCTAACTTTGTAAACGCTGTGTATTTCCCCTGCCCCCATGGCTGCTGGTGTAAATAAACTGCATCTCCCGTTGGTAGCCCGGCCTGCCCACCCTCATTCCC
>TU7351_UTR_5
GAAATAACCGAGCAGAAGTGTCCCTCGGCCCCTTTCTCCACCAGGGGTAGAGAGCATCTCCTGCCAATAAATGCAGGCTCCAGCTAATGGGCTCGGCGGGCACCGGCCCAGCCCCTCCCCTCCCAAGGGCAGTGGGTTCACAACTGGCTCAGGTCCCAGAGCTGCCTCCCACAGATGCAAGCTAGGCCCCTCAGAGCTCCCCAGCCACATCTGCACAGTCAAAGGTCTCGCCCCAGGCTTGGAACTCCTTCCTTCCACTCCCCTCCCTGCCAGACACACTAGCCAGTCCTCTGAGTGCCCTTCACCCTTTCTCCTTCATGCTTCATGA
>TU7351_UTR_3
AAACCCTCGCTCTGCCAGGCCAGTGCATTCAGGGGCCTGCCTCCCTCGCCATAACCAACCACTGCCCCAATCGCAGCCAGGGCGGGCACCTTGGCCCTCACCATCCACCTAGGCCTGGCCTCACAGAGCCTCTCCTGAGACAGAGGGCTGAGAAACAGCCTTCCCCCCCCCCCAGCCTGCTCTGACATTGTTTTGAAGGGTCAGAGTTTTCTGCTTGGATGGGCTGTAACTGCTGCCCCCACTATGGGGCTGAGTCAGCCTCACCCC
>TU7945_UTR_3
GATTCACCAAGCAAATCACAAAATTGTACATCTCCTCTTTATTTATTTACTAAAGATAATTTTAAAATTAGCATGAC
>TU7945_UTR_5
CAGATTCTGAGAGTGATGCTGAAGAGTGCACCGTTATAGGTGTTAGTGAAGAC
>TU8142_UTR_3
CCCAACCTAGCATTGTATATGTTTGAACCTTTTGTAATAAAAGGTTTATGCATGTGAATTTTTGCATGATAGAAACTT
>TU8142_UTR_5
CTGGATATTTGCTGATTTTAAGGAATGGCTGTTACGCATGAAGATCTAAACAATGATGCTGTAATTGTCTTTTAAGTCATACCCTTCAGAAATATATTTTGAAACACTTGTGG
>TU7693_UTR_3
CAGTCACTCTACTTCTCAGGAGCTGTCTTAGGAGGTAGTCTAGATTCTAGAAACAGGCACATATTTGGCCATAGATATCCCACAGCTTTCTTCCTGCCCACTGCAGAGCTTTGGTATGGTTGAATTTGGGTGACTGTAATATTGATAACTTCATTTGGGGATTTAGAAG
>TU7693_UTR_5
CTGGCCAGGGATTAATTTGAGTGTGGTATATAATCTTTGGAAAAATGTTTTAAGTAACATAACCTGGAAATTACAATCCTGTTCATTACAATTGTTCTTGAGGGTCAGTCTGTGCCTTTAGATTTTCTAATAAAATATGTACGTAT
>TU8555_UTR_3
ACTGAACTGAACTGAAGCAAGACAAAAATCACTGTG
>TU8555_UTR_5
TGGGGGCAGGAGAAGAAGGGGACGACCGAGG
>TU6915_UTR_3
ATTTATAGCCTGTAGGTGACATTTTCTGCAGACATTTCTGTAGATGACTAACCTCAATCATTTAGTTTAGTGAACGTCCATATTAGAGGGTGACTTTTTTAATTCTTTCTC
>TU6915_UTR_5
GTGAGTCATCACAAAGCACCACGAG
>TU7823_UTR_3
AACATGGTTACTCCGGAGAGCAACCCGGCGCCTGACTCGACTCCTCCGATGCCTCCTGGCACCCCCCTGATACCCCCACCAGGGGATTCTCCATTGAGGCCGCCAGCAGCCCCCACACTTTCCTGCTTCTCC
>TU7823_UTR_5
GGGGGGATTTGTGCACCGTG
>TU8400_UTR_3
ACATGAGAAGAGAAGGCTCAGCCCCTCTGCCACCAGCGGAATGAGGTTCAACACAGTTGAGAGGGAACCCACTCACTTGTCGGAAACAAGAGTAGAAAGAAGGAAACAGCAGTTATCAAGGAAGATTTAATTGCTTCAAAGAG
>TU8400_UTR_3
TTTATTGTATGATTTATTTTGGCGTTGTTTCTGATTAAAGTACTCCCTTCCCCACTTAGCATTGATGCCCCCCATCCCCCCGCCCCAAATGTGTAATCTGGTCTCAGGTTGGATTCTTTGGTACATTTCTTCTGGATGCCGTGCAGTTTAATTAAACCTTGCTAAAAAACAAAC
>TU8400_UTR_5
GTTTGTTTTTTAGCAAGGTTTAATTAAACTGCACGGCATCCAGAAGAAATGTACCAAAGAATCCAACCTGAGACCAGATTACACATTTGGGGCGGGGGGATGGGGGGCATCA
>TU8319_UTR_3
GTGAATGAGAGTGTGAGAGACAGACACTTAGACACCAAGGATGTTTTCTACCCTCCCTCTTAAAGGGAAGAAGGTGGGGCCCGTGTGCCTTAGCTGTGGAAGGAGCAGGCACAGCTGGAAGAACAAAAAGAGGGGCAAGAAGTCTAGTAGGGGGGACTCTGGACCCTCCCCAGACGGTCTGGGGCACAGGCAGCTCCCCATGGTCGTAATGTAAAGATTGGAAAAAGGTTGGTGAGTAACCCTGGTAAGTGTCAGTCCTGCCTCTGTGGAGGGGCCCCACCCCTCTTCTCTGGCTCTGACAAGCAGCAGGGGAGCAGGACCCCTGTGTGCTCGGAAGACAGGGAGCC
>TU8319_UTR_5
GCCATTTATTTCCAAGGTATAGACTATACTGTTCAGACAGGACTTTTCAGAAGCAGGAAATCTTAGTTGTCGCCTAGAGAGGTGTGTCAAGGACACAGTGAGAGGAGACATGCGGACGTCGGGCAGAGGCCTATTCAACACTGTTACAACACTTTTAAATGAGCAAAACATCTTTAAAAATCCTTATAAATTCTTTATAATATGTTACACATTTAGAGACAATATTTACAATAAAGGATGAGGGAGGGAGGATCAAGAAATCTACTTTACAGCAAATCTTTGCATAAAACAAGAGGACCGATCGACGTGGCAGTGGGTTCACAACCCCCTGGGCTTCCCTGGG
>TU7861_UTR_3
CCTCAACAGCTGTTATTTAGCTGACACTTAGCCTTCCCTGTGTCCTCTCTGCCACAGAAGAACTCTGCTAACTCCCTTCCAGAGGCAATAACTCCAACAAACAAAACCACACCATGGCTGACTACACAATAGGCCTATAGGTTCCCATTATGCAGTAAGCTGGGACATTGACATATTCTCTTCATACTGAAAAGAAC
>TU7861_UTR_3
GCCACTTCGGATGGGGTACAAAAAGGAAGCATCAGCATGTATATTCATGAAGGGCCTGTGACTCTGACAGGAAGGTGAGGAAGACGGGGTTGGCCTTGCCAGATGGTGACTCTGCAAGAAGGGGCTTGACAGGGGTGATGCAAAGA
>TU7861_UTR_5
TCTTTGCATCACCCCTGTCAAGCCCCTTCTTGCAGAGTCACCATCTGGCAAGGCCAACCCCGTCTTCCTCACCTTCCTGTCAGAGTCACAGGCCCTTCATGAATATAC
>TU7381_UTR_3
GACAGCCCCACAGGACTCAGTTCCTGCCAGGAGGCAAAACGTTCCCAGCAGAAAGTGCGGCCGTCTCCCCACTCCTTCCTTGGAGGGAAGCCTGGGGACGCCATACCTATTGGTGCTGTTTCCTATGGAGTTCACGTCTTCTCTGCACCCCTCAAAAGTGAATATTCTGTCTTCTGGGCATGACGGTGGCGGCCTATACTTCCACGGCCTTTGCCCTCTCTGAGGATACCAGAGTCCTGTTTTTTTCCACCTGACCATTTCCCCCTCTTCTTTGTCTCTTAGCACAGAGAATTTTACCCAGGCC
>TU7381_UTR_5
GCCACATTGTTCCAGAGGAAAGGGGGTCTCCATCTGATCCCACAGGTGGCTGGGAGTGGAGCTCAGGCAAGGAAGTTTGGGGGTCTAAGAGCCTCCCTCACTTTGTTTGTAAAATATGTATGGGTGGGTATGTGTGGGGGAAGAGTTGGCCCTGAGATTTCACCTAATACCCCAAAAGACTCAACTGCACAAATGGACAGCTGTTAAGAGAGGCTCACTACTCTGGACTCTGCACTACCCTTTCTTGTCTCCGTGTGTCTCTGGGCCATTCTCCATCCCCCTCCCTGGCACCTCGCTGCTTCTGCCTAGTCAAACAGCTGTGCGCTGACCACTAGC
>TU7032_UTR_5
GGGGGGTGGGAGGATTATTTTTGAAAATTCTGCATCCGTTCTTGGTTAGTCACAAAAGGTTTCAAGCACCCAAGCT
>TU7032_UTR_3
GCTCATTACTACTGCCCACCAAGTGCTTCGTTT
>TU7348_UTR_3
TCTTCTCGATGGTGGCCTCCTG
>TU7348_UTR_5
GGTTTGAGGTGGACCATGAGGGCAGGGGAGTTAGCCATTTCCTGAGAAGAGCCCAGGCTGCGTCAGCCCAGGGAGGCCAGTTTGAGGGGCTGTTCCACTGGGGTGGGAGGG
>TU8694_UTR_5
ATTTTGGTCTTCAGAATGGATCAAAAAACACTAATCACAATACAAAATGTTCATTGTAAGGTGAACATATAGAAGAAT
>TU8694_UTR_3
GACGTATCATGCCTGCCACGACTGTGTCAACTTCAGTAACCAGCACCTCATCCTCACCAGAAGGCTCTGAGCACAAGCTTTTTAATCTTTGATGGAGAAAAAAGATCTCTGATTTTTAGCCAAGTTGAGCGTTTTGGAATACATTTGCTGGCCATGTGAAATTACTTTGTATATTGCTTACTCATGCCTTTGGTTATTTTCCTGTTGGTGTATTTTATTTATAAGGAC
>TU8615_UTR_3
AGTTCTGGTTTCCTGTTGTTTTGGGCAGGGTTCTGCAGTCGGCCACGTCCTGTCACAGCTGAGCTGTTGCTCTTGATCTTCTGTACGATTCCTGGAAGGCTGAATTTTCACAAGTACACCATCTT
>TU8615_UTR_5
GGAGAAAGTACCACGAGTGATTTAAAGGACTGTCTCTCTGTTTTGGCCCCTCTTGCCTCCAGGACAGCTTTTTTTTTTAACTGCCTTTTCTGCTTGTGGTACTGGTTTTTAACCCTCCAACTGTCTCAAACTCGCTTATTCACTGTATTTTATTTGAGCACTTCTCT
>TU8294_UTR_3
TTCTGTTTGGGCTCTAGAATTATAGGCAGCAAATGATGTTAAGAAAATGGATGACGTTTTAATTCACTGATCAATCACAGGACCAATACCTGAAAAGTCCGGAGAAGTTGGCTTTAGCTAAGGTCATACAAATTTATGATAACATTAGTCAGGATCTAAAGCTAACCCCCAAATCTGTGTTTCCAAACGTATCACAGTTTGGAACTGCTACCAGGTCACAGACTGCTAAATATATTTTGAGCAGTATGAAGACAGAATGATGTGACAATCTCTATAAAAATTGTAAATGCTCAGTAAATACTAAATTAATATCGTGAGACCACTCAAAAGACTCACACCAGATACCAGATTTTCAAGCCTATAGTATTGAAAAACCATTCAAGCGTGCAGGTTGTTCCC…
>TU8294_UTR_5
GTTTTCATTGCATGCATAATCAATTCCAGTGTCTTCCCTGGGAAAGAATATGGTTTTTTAAAATACTTATTTTTGTCTATGCCGAGTCTTGGTTGCTGTGCCCCAGCTTTCTCTAGTTGCTGTGCGTGGACTTCTCATTGTGATAGCTTCTCTTGTTGCAGAGGACAGGCTCCAGAGTGCACAGGCTCAGCAGTGTGGGGAATGCGCTTAAATGCCCCATGGCATGTAGGATGTTCTTGGACCAGGGATAGAACCTGTGTCCCCTTCATTTCAGGAGGATTCTTAACCACTGGACCACCAGCAAAGTCCTACAGTTTATTTGGAACAAATGCTTAACTATTGAGTAGAGCTGAATTGATCTCAGTGGAAATCCTGCTTCCCCTTTTGTAACTGACAAGA…
>TU8260_UTR_5
TGGGGAATGTGATTACCCAG
>TU8260_UTR_3
TATGATCTAAGACCGGTCACCCAAGAAATAAGCACAGAAGGGACCTGGAC
>TU7172_UTR_5
GACAGAGCTGTATCGATCCCTTTTTGGCCAACTCAACCCCCGTG
>TU7172_UTR_3
ACCGCCACAAATAAAGAGTATTTTTACTGTTGCCGC
>TU8493_UTR_5
GGTTTGGGCCATCGCTCCGGGGCGGCGCCATCGCCCCCGGCTCTAGGG
>TU8493_UTR_3
GCGGGGCCAATTTACCTTGATGCTAGTGAAGCTTAAGCTTCAGGGCCCTCATCGCAGGCTATCTCTTTACTTTTGATTCATCATTTGGTATTATTTTTTACTCGCCCCTCCCCCTCCCCACAAACCCAGTTCTGCCCTTGGAACTTACAGAGGGCATTTTGTGAAGGACCAAG
>TU8204_UTR_3
TCCAGTTCCTTTTCTGTGAAAGTCAAAACCAGTCCATAAATACATGGTAAATGGAAAGCAAGGAAATGATCTAACACAATTCAGTGTATTGGAGGGAGATCCTGAAGGGCAAGAGGATCCTTCAGAAGAACTGGTGGTGATTGTTGAAGCTGGGTGGGTGGTTTCTCTTTTAAACTGTATGTGTATGTGCTTTTGTATGTATATTTCTTAATAAAATTTAAATTTTAAA
>TU8204_UTR_5
ATGATCTGTTTCTTCCCCTTGGCCATCCCAAATAGATCAGTTGTCATTAGCTTTAAAAATGTTCAGGAACAACAGCTTCAGAAAACAGTTGGGTCCAACTGTGCTGTGACTTCTGGCTGTCCCATCCCTAGATACACACCCTAGAGAAACATGTGTGCATGCGTGTCATAGCAGCAGCATTTGTAATAGGAGGAAAGGAGGCAAAGACAAACTGGAAAGACTTTA
>TU7906_UTR_3
CTTGGACTGCGGGGGCCCCTCCCACTCTACCACCAGGACCTGCCTCTCACCCTGCTTTGCTCAGGACAGAAGCCAAGCTGCAGGTGAATCCAGGGGGCAGCCCCCTCATCCTCCTTCCTTCCATCCACCCCAATCCTTAGCATTACTATGTGTCAGAAAGGCAGGGACCCCGCTGTCAGGGGCTCCAGACC
>TU7906_UTR_5
ATGCATTGGAAAGGAACACTGACCCAAACAATGTC
>TU7329_UTR_3
TTGGTGGCTTAATTGAGCTTGTTGATCAACTTGCAAAGGAAGCAGAAAATGAGAAGATGAAGG
>TU7329_UTR_5
TCCAGGGCGGGCACCATGTTGCGCGCAGCTTTATCCCCAGCATCTAGCAGTGCTGGCATGTAGTTGGCACTCCAGGAATGTGTGTTGAATGAACGATGCCTGTGACAAGCAACTGGACTTTATTCTTTCCTGACCCTTGCTCCT
>TU7340_UTR_3
AAGGCAGATGGGCACTGGCTTCGGGAAAATGTACGGACAGACCAGTTCTTTCCTGTTGTTGTCTGAGTCTCCTCTACAGCCCCCTCTGTTAACTGACAGGATGGGGCTGTCCTGTAGGAAGAGCACGTGGCCTTGGCTTGGCTGAGTACGAATCACTGACTGAGAATCAGCATCTGGCAGCTGAGACCCTGGAGTCTCCAGACTTCGATGAGGAAGCACAGTTACAGTTCTCCCAACTCGCCTTCCATCGCCCGCACCATGACATATAGCTCGGCCAGACCCACCACAGAGGCCACGATCAAGGCAGCCAGTACTCGCTGGGAAGGGAGAGAATCAGGC
>TU7340_UTR_5
AGCTCAGACAATTCACAGTACACATACTCTCCTTACAAATACAAACAAGTACAAGGGGTTTTGCAATTAAAAGCAGACATACTGCTTTGCTATCTGAACTTTTTTCATTTTTGGAAGCAGAGCAAAGGGTGACCGGAAGGTGGGAAGTTGAAGGAGGGCTGATGAATAGTGAAGACCGGCAGAAACATAGAAAATCTGAACAAGGCCAGCAGAAGGAAAAAGATGAAGGCAGAAACTAAGATTCCAAAAAGTTGCTTTGAGTACAATTGCACCATCCTGTACCAACTGGCTTTCTTTTAGTTGATGTCCTCTGATCAGTTCCTCTTCCAGCACAAACTAGAGAAAGCGAATCCCTCTGCTTTATTGGAGTCTTCTGATATAAATTACAGGTCTGCATC
>TU9148_UTR_5
ACCCACGGCCTGCCCTGGAAAGTGTGTCCCAGCTGCAGCGTCCACGGGAACGAATCGTATCCATCGGCAACCCGGATTTTACATTAACGAGGGCATCCTTCTGAGCATGT
>TU9148_UTR_3
CCTTTCAGTCCCATCTAGGACACTAATAATAAAATCATGGCAATGCACG
>TU7681_UTR_3
TCTCCGTCTCAGTTTTATTTTTAATCTGGAGGAGAAAACCCTATTGAGCTATGTAGTGATTAGATCTGAAAGGCAAACTCACTCCCCAGGTTACAGTAGCATGAGCAAGTCGATGGGATGCTTCCAGGACAGCCCCGCCTGGAGCTCGTGAGACGAGCTTGCTTCTGGGACCTGGGCTCACTCCCCTCAGGACCAGTCCCAGGAGAAGTTGGCGCAGACTGGGCAAGCTCAGCCCCTCTAATCTGAGGCACCAAAGCTCCCCAACGCCCAGCCATGGAGAGGAAGAAGCCAAGGGCAAACAATTTCCTAAAGGGGTTTGGAAGCCACGTTCTCATTTTGTGGAAGTAATTCAGTGAAGAGCTGACTAATTTGACTAAAACACTTACTAAATTTCCAGAA…
>TU7681_UTR_5
AACAGGAAGACTAAACTTGATTAAAATGTAATTTGCTGCATCAGTCAACATTGTTAACGCTAAGTTAACTTTTTAACTGCCGCTTGCTCATCAGAGCTGTGAGACAGTGTATTCTTAAGTCTTTTTTGTTTTAAAGATGAAGGTACAAACCTTGTGCTACATTTAAACAGAGTGGCTAAAACTAACCTTCTATTACCCTCAAATACAGGAAACTTCCCACAAACTTAAGTGCCTGCATTTAGGACTTATTAATTTCCAGTTCTCTTTGTAGTGGAGTCTCACTGAATGATGTTAGAATGTGTGTTCTGTCTGGAGTTTGTTGCCAGTGCGTTGTCAACCCGTCGCCCATTCAGTTGAGGCCGGATCAGATCACCCAGTTCACCTGCCTCTCTCTCTCCA…
>TU9086_UTR_3
TCCCTGGGGCAGGAAGATCCCCTGGAGAAGGGAATGGCGATGTTTATGTTTAACTCAATGTAAGCTCCAAGCCAAGCGCTGGATGAAGGACGCAGGCCAGAGCAGAGGAGAGCAGTATTATCAAGCA
>TU9086_UTR_5
CATGCCTTAGTCAGAGTGAACGTCAGTCAGTTTCGATGGCAAGGCTGCCAGCATGGCTGCCGCTCAGAGACAGCCAGAGTCGTGTCGCCGTGAAGACGGAAGGCTCCTTGTGAGCAGACGCTCCGGGTTACGGTGTGTTATGCG
>TU7236_UTR_3
TCCTGGTTGGGGAACTAAGATCCCACATGCCACGGGGCAACTGAGCCCATGTCTGCAAGAAGAGAAGGCTACATGCC
>TU7236_UTR_5
TGTGATTTTGTAAAAGTGCTCCTAGG
>TU8349_UTR_5
GGGCC
>TU8349_UTR_3
GTAGGGTATTGGGAGCAAAG
>TU7833_UTR_5
CGCCATCTTGATCTGTTCTTGCATATTCAGAGCGATTACTGCATATTC
>TU7833_UTR_3
CTAAAG
>TU8913_UTR_3
GCACCCAGTGGGCCCAGGCAGCACCCCATCACGTGTCCATCACACCTCAATGTCTCTCTTGGTTTGGCTTTGGTGATGAAAAGCAGAAGGGCTGGCATGAAACTATACTGATTTTAAAATGATGGCATTGGTGACATTGGTGATATCTCAGGTGTAAAGGGTGTGTGGACGACAGGAACATTGAGTGACAAGGAAAATAAAAGTCCAGGAAAACCCTTCAGCTAAACAAAGCAATCCACACAGACAGGGAGGAACGCCTCTGGAAGGGATCACCCCAGGCATTGTGGACCCTCCCGGCCAAGGAAAGTCCTGGAGTGGGGGTCGACTCCTGGAAGATTTATGTAGAAAAATGCACCCCAGGAGCCCACTTGCTCCTCTCTGGGGCTTCCACTGTATTGC…
>TU8913_UTR_5
GGACCAAAGGCTGAATACAGAAATCCAAGCCATAAAGAGTACATGAGGTTTGGTGCCTGCAAGCCACATTCAGAAAGTGTCCAGACAAACTTCATAACCTGGAAAGAGTCACCTGTTTTTCCAGTCAGACCCTGGCCTGGACAAGGACATCTCTTACTACCGCTGTGTGGGGCAGGGACTACTCACAAGAGCACATCTGCTATTTGTTACATGGTTCTATGTGGTCTTCCTTGTTCTCTGTTCTGTCCTAAGCCCATGAACCTAAAGTACTAGACCCGGAAGAGAAGGTCCCTGGGAATGTAACATGCCCTGGGAACTGACATTGAACATTTCCCAGCCTTGCATTAGATAAAAAAAGAAAATTTCCTATAAACTTAGTGCTTTTAAAAATGTTTTAAC…
>TU8402_UTR_3
GGACACAGGGCAGAGAGACACATGCCTGGAGGTCCTGAGGCCCCGGTGCTCTGCCCCAGCCCCATCTCGGGGGTGAGCCACTCCTTCCAGGGGTTGCTGGGAAACTGTCCTTGCCCAGTGGTTAGGCAGAGAGAGAGGAGAGGGCAGGCCTTGGAAAGTT
>TU8402_UTR_5
GGGTGGGGGGGCAGGCCAGGGAAATGGAGGAACTCAGGCTCCGTGTCTGTCGGCCTGTCTGTCCACTGTGTGTGTGTGCATGTGTGTGTGTGTGTGTGTCTGGGGGCCCTGTGGGCGGTGCTGGTGGCC
>TU7600_UTR_3
TCCCAGTCTCTTCTTTCCTTCATTTGCAAAACATTTTTCTGAAATGGGAAACAACCTAACTGTTGGATGATAAAAAATTAAAGAGATATTCCTTATGAAAGGTTCCTAAACAACCAACTAAATCAGGTTGTGTAAGAATATGGGAGCTTGTTCATGCTATCCTGTTACATGTAAATCATGTTTCCTTTTTATAAATTTCATTCCTTTTGGCCTCAGAATACATGTTTAGAATTCTTCCATTTTGTGTTTATTTTGTGACTGGTTTACAGACTTAAAAGACATGAGGGGGACTTCCCTGGTGGTCCAGTGGTTAAGAATCTACCTTGCAATGCAGGGGACTTGGGTTCCATTCCTGGTCAGAGACCTATGAGGCCCCACGTGCTGCAGAGCAACGAAGCC…
>TU7600_UTR_5
CTCAGGCTCTGTCAGCACAATCTATATGTTGGCAGGGACACCGCGGGGACCTGAGGGCCCTGTCCGGTCTGTCCTCCGCCGTTTTGGTAGCTTCCAGAGAGGCCAGGCAGAACCCAAGGTCAAGAGTGCCATCCCCAAGCCTCCACGTCGGGCCCTGAGTCGGAACAGGGGCAGCCCCAGGCTGGACTCTGGCTCTGCCCATCAGAGCCCCAGCTCAGCCATGAAGGAGGAGCTGACTGGGGCCTTGGAGTCTGCAGGGACTGGGTCAGAGGAGGGTGCCAGGAGCCTGGGGGGCGGCATCAAGAGCTCAGGGGGTGGCCAGGAGGTGGCCCCTGAGGATGGTCCCCTAGGACAGGATCCCCAGAAGGTGGCTGATGAGGAAGGGCAGGAGGAGCCCCA…
>TU8980_UTR_5
CAGGATCTCAAG
>TU8980_UTR_3
CACAGCTGTGGGTGGGGGAGCAGGACCCTGGACAGTTACACGGGATGCCAGTGAGGAAAGAGGAGTGGTGTTAACATCCAGATCCCAAGGGAGGCTCAGGAGAGACGGGTGTGGCCAAAGGTCTTGTGATGACAGATTTAAATGGTAAGTAGGTGCGGGAGAATTCAGGGTCTCCTCATTCAGCAAGTTTCTTGTCTAAGAAAACGGTATAACAG
>TU7196_UTR_5
GGGTGACAGAGG
>TU7196_UTR_3
CAAAGGGTAGTACTCTACTGTCTTGGTATAAGGTAACTATCAGAAC
>TU8904_UTR_5
TTTACAGACATAAAGACTGAGTAAAAAACAAAACAAAACCCACCCAAACACAAAATGTGAGTACAGAACTTAAGGCGAAGAACATCACACATAACAACAAGAGGGAAGCGGCCCAGAATTCGTGTTCCTGACAGACTCCCCTCACTCCCTTTCGTTTCTCTTGTGAAAGCAGTTACCAGGAACCTTACCAGTGGTGATAAGAGGCTGCGGCTGCCCTGGGAGAATGTACTCGGTGGTATTAACAGAGGCTACTGAACCTCTGCAGCCCAATTCTGCAGATCTATCACAAGCAAAGGGAGCCTGAGCCTGGGAGAGGGAGGAACATGGGAGTGCAGGGCCCAGTTCCCAGCTGAACGTGAGACAGGCAGCCTTGTGAGATGGTCCTGGGGATCCTGGCTC…
>TU8904_UTR_3
GAGTAAGCTGAGAAGCGGGTCCTCCCCGGGTGACACCTTGGCTGCAGCCTTGTGACAGACCCTGAGCTGGCTGGAGGACCTGGTTCAGCCATGCTGAGATTCTAGACCCACAGAAACTATGAGAGAATACATAGGTCTTGTTTTTAAGGGTTGAGTTTTGGGGTAGTATGTCACACAGAGATAGACAACAAATACATCTGGGTAAACAATAATGTGCTTAGTGAAAAAAACTGTTAGTTGCTCAGTCATGTCTGACTTTGTGACCCCATGGACTATAGCCTGCCAGGCTCCTCTGTCCATGGAATTCTTCCAAGCAGGAATACTGGAGTGGGTAGCCGTTCCCTTCTCCAGAGGACCTTCCCGATGCAGGGATCAAATGCGGGTCTCCTGCATTGCAGG…
>TU7502_UTR_3
ACTGAACTATAATGGAGATCAACTAGCTAACAGGGGTGAAAGGCAAGATTTCAACTCAGGTCTTGGGTAAAATCTTCATCTACTGTCTCCCACCATACTATGTACCCCCTCAACCTCTGGAGACAGCCCTGATTCCAGGCTGACCCAATC
>TU7502_UTR_5
CAGGAGGAGAAGGGGACGACCGAGG
>TU7104_UTR_5
TGGAGA
>TU7104_UTR_3
TTCGTGAGGTCCATGCAGAGGTCAGAAAAACCCATCAGTGCTGACGGGGGCTACCTCCATCATTTTAACCAGG
>TU8527_UTR_3
TCAGGACTCATGTAGCATTAATCAACTGTGAATTATTGAGGGGTAAGGGGGTATCCCCTGAGATTCCATCTGGGGAGAAGCTCGACCCCATACCTTGCCAGGTGGCCTTTGCCCAGCTATCCACATTTAGCCATTACTCCTCCCCAGGGAGAGACTCCCAGCCCCCAGGATGTGAAGAACTGCAGCATTCGCACTGCAGAGTTGCAATGGTAGATAACTTTGTAAGCAATAAAGTTTGAGGTAATGACAA
>TU8527_UTR_5
GCCCAGGCCAGGGCTGGGGCGGCAGGTGTGCCTCCCCTTGCGTTCATGGAGGGGCCCCTCTGACCCCCTTGTCCGGCTGTGCCTGGCCACCAACCCCTCTTCTAGCACTAGGAGCTTTTCAGGCCAGGGAGGGAGAAACGCCTGACGTGGGGGTCTCCCAGGGAGGGGTCTCCCTGGGAGAGAATGCCACTCCTCAGGGTACCGCGACTCAGGCCCTGAGGGGAGGTCAGCTTCAGAAGAACCAGACAAGGCGTTCAAGTGACATGGTTCTCAGCCTCCAAGCACGTGCCCCTTTGCCACCAGCCCCCAGTCTGCCCCGGAGCAGCAGGCCCCGAGCCCAGCCGCAGGCCCAGCACTGCCCCTGCCCAGCTGGCACTCAGCTCACTCAGCTGTGGGAGT…
>TU8986_UTR_3
CAACTGAACAACAACAACACACAGTCAG
>TU8986_UTR_5
CTCTGGCTCTCCTCAGACACTGTGAGGCTGCTTTTC
>TU7635_UTR_5
GGCGGAGTGGAAGGCCTGCGAGGTGGTGGTGAGGCAGCGGGAGCGGGAGGCTCACCCGGCCACACTCACCAAGTTCTCCTCGGGCAGCAGCATCGACAGCCACGTGCAGCGCCTTGTCCACCGAGACTCCACCATCAGCAATGACGTGAGCCCGACGGGACCTGGGGGCCGGGGGCGGGGCGGCCAGCCTGCCGGGCGCCANNNNGTGGGCAGCGGGGCCCTGGAGCACGCCTCCACGTGTCCGTGTACTCGCTTCCTTCCACTGAAAGATGGGGTGACGGTCCCCCTGCTGCCCACTCCTCTGGCTCGTTGCAGGAATAAATGACATGGCGCACTGTGTTCTGTCCTAATAGACTAGCAGAGGAGGGTGGATTTATGGGGGATTAGGGAGGCCCTCCT…
>TU7635_UTR_3
CTCACCCCTGAGGGCCCTCCACTCTTCCAGATAGAATTACTGGACACCGTGGCCTTAAACCTGCATCGCATAGACAAGGACGTGCAGCGATGTGACCGCAACTACTGGTACTTCACACCCCCCA
>TU8997_UTR_5
TGGGAGCTTAGAGTCCAAACCATTGGACCACCAGGGAATTCCCAGCTTGATATTCTAGAAAGATGTAAAGATCCTGAGTTTGTATCCCTGCCCATCACTTTATAACTGGGCAATCCTGGGCAAGTTT
>TU8997_UTR_3
TTTTGGGGGGGACTTCCCAGACAGGGGGCAGGGAAGGTATGGGAGCGGGAGCACCGTGTCCCTCCCAGGCCCTGGGTGTGCAGGCCTGGTTGGTGGGGCCCCAGAAGTAAGCCAACCCCTCCCCTGTAGTGTCGCCCTACCTCAAGAGCCTGTCCATGGTGGCCGCCAACAAGCTGTTGCACCTGCTGGAGGCCTTCTCCACCACCTGGTTCCTCTTTTCTGCCGCCCAGAACCACCACCTGGTCTTCTTCCTCCTGGAAGTCTTCAACAACATCATCCAGTACCAGTTTGA
>TU7675_UTR_3
GACCTGAGACCTCCTTGGGGTCGCTGAACACTGCCCTGCCACCCAGCCCAGGGCTCAGCCATCCCCACCTCTGCATGGCCGGGTGACCCTTGGCCTTAGTCTCTGCCCCTGCCGCCCGCACACCCATGAGCCAGAAGGGTGTCTGTCACTAAGAATGGCGAGTTATCAAGGGCACATTCCCTCCCTCTGTCCTTGCTGGAGGGACCCGTGAGCACCTGGATCACCTCCGTGGAGGGAAGAGAGCGTTCGAGGGACACATGTTTCTCTGCACTCATCTCTTGCCCCTCCGGCAAAGACTAGCTCAGCACAGAAGCTGTGAGCAATGACTGCGTCCTTGCCCCTCCTCGAGAGAGTACAGAGTGATTCTTTTATATGTAAATCAAGATCCACGTCCCATCC…
>TU7675_UTR_5
CCAGGATCTGCAGCCTGCGAGGGGCCTGCCCAGAGGCTGGAGCTGGCCCAGAGCCCTCCTCCCTGGATCCACAAGCACGCACACTCACACTCTGAGCGCTTCCCCTGCTTTGAGGCGGGGCATGCCCTTAGCGACCCGCGGGCGTGTCTACACTGATGGAGTTCTGGGAACCACTCTGATCTCACTCTTAGTGAGTGCCTGGTCTGGGGCCTGGTTGGCCCCAGGGTGAAGAGGGGACATCCGGACCCAGCCTTGCACAGCGAGGACAGACAGCCCCCTCCATTCCACTCCGCTTCCTTGGAATCGACTCACGAGGGCTTGAGCCTGTTTCTGTTTATCCATGCAGGGAGTTGAAGACTTACAGAGAGGGACACAGGAGTGGGGGAGGGGGGCTGAGCA…
>TU7675_UTR_3
GTCTTCAACTCCCTGCATGGATAAACAGAAACAGGCTCAAGCCCTCGTGAGTCGATTCCAAGGAAGCGGAGTGGAATGGAGGGGGCTGTCTGTCCTCGCTGTGCAAGGCTGGGTCCGGATGTCCCCTCTTCACCCTGGGGCCAACCAGGCCCCAGACCAGGCACTCACTAAGAGTGAGATCAGAGTGGTTCCCAGAACTCCATCAGTGTAGACACGCCCGCGGGTCGCTAAGGGCATGCCCCGCCTCAAAGCAGGGGAAGCGCTCAGAGTGTGAGTGTGCGTGCTTGTGGATCCAGGGAGGAGGGCTCTGGGCCAGCTCCAGCCTCTGGGCAGGCCCCTCGCAGGCTGCAGATCCTGG
>TU8727_UTR_3
TGTCGCGGAAGTTGAGGGAGGCGTAATAGATGGTGCAGAGCTGGACGCCAGGGCCCGTGGACTGGCTGTGGCGCAGAGGGGAACAGACCCAGCGGATGGAAGACAGGTCCCCTCGTGTGAGTACATTTATGAAGGCGTGCTCCGTCTGCTCCTCGGGCTTGTCTAGGGGGTGACAGGAAGTGGAGCCCTAGGATCGCACATGGCCCTGACCTGGAGCAGAGCTTCCAGCCAGAGTCCTCTTGCCCTCTCCTCAGTCCACCCACCTGGGAGGCGAGGAACCCGGAGGAGCAGGGCAGTCCCGGGGGGCTCACCTTGTTCCAGTGGGAAGTGGCGGAATGCTCCCCAAGCCCCATCACGGTAGACGTTCATCACCAGGTCACTCTGGAGCACCTTCTGCAG…
>TU8727_UTR_5
GGCCCCCAGTGATGACGTAGCTCTTGTGGGCTGGGCAGAAGGTCTTGCACAAGGCCGCCATCTGGGTGGGTTTGGTCCCGTGCAGCACTGCCTTCTGCTCTTCCTCACGCACCTGCAGCCCAAGCAGGGCCCCTGTTCACGCACTGCTGGCAGGGGCAGGGGCCAGAGACCCTCAGGGCACCCCACTCACCTGAATGACCACTTTGCCGATGTGTTTGCCCTGGGCCATGTAGCGGAAGGCGTCCTCCACCTGGGTCCTGGGGAACACTGTTCGCTTGAGGGGCTGTACCACACCCTCCCGGATGCCCGCCTTCAGCAGCGATGACACTTCCTGCCACATGGTGCTGTTTTCTTCAAAGAGTGCGTCCAGTAGGATCCCGTGGAAAGTCACGTTCTTCA…
>TU8727_UTR_3
AGAACGTGACTTTCCACGGGATCCTACTGGACGCACTCTTTGAAGAAAACAGCACCATGTGGCAGGAAGTGTCATCGCTGCTGAAGGCGGGCATCCGGGAGGGTGTGGTACAGCCCCTCAAGCGAACAGTGTTCCCCAGGACCCAGGTGGAGGACGCCTTCCGCTACATGGCCCAGGGCAAACACATCGGCAAAGTGGTCATTCAGGTGAGTGGGGTGCCCTGAGGGTCTCTGGCCCCTGCCCCTGCCAGCAGTGCGTGAACAGGGGCCCTGCTTGGGCTGCAGGTGCGTGAGGAAGAGCAGAAGGCAGTGCTGCACGGGACCAAACCCACCCAGATGGCGGCCTTGTGCAAGACCTTCTGCCCAGCCCACAAGAGCTACGTCATCACTGGGGGCC
>TU8763_UTR_3
AACCAATAAGGTCAGCAGCCTGAGCCATGCAGAAGGCAGAACACTGCCAGTAAAAGCAGGTAAACTCAGGGACAGGGCTGGAGCCGGGAGATGAGGCCACTCACCCCAGTCCAGAAGCTAAGCTGGGCCTGCCTCACCTAGGGCCCCTTGGACATCAGTGGTGGCGTTTC
>TU8763_UTR_5
AGACAGCAGAGCATGCTGTGGACAGTCAGTTGGTCTCT
>TU8025_UTR_3
AAATAACTATCTCTTTCTTTGGAGAGAATAAAAAATCACTCTTATACAGAAAAGATACTAACAAACATGCACTAATCTTACCTCCCTCTCCCCTGCTTCCTTTGCCCCACCCACCACAATTTAAAAAAGTATTAAGTCACAAAGATCAGAAGAGACTCACTCCTCCCCAGAGCAGGGACATTGGCCCCGAGCCCCATGTCTGGTCAGCTAGCCTGGTGGGCACGTCAGTCTCCCATTTCCACAGTGGACGTCTCGCCTCTAGCACCAAGGGCAGTTAACACCAGGTCCCTCTGCTTGCAGTGCTGGGCACGGGAGGCTGACAGAGCTCACTCTGCTCCTCCACCTGGGGGCCACCTCCAGGG
>TU8025_UTR_5
TGATTACACATAAAAGATATTAAAAAAAAAAAAAGAAAAACCTACAATAGTAACAAAAAATTGTAGCCTCCAGTTGCCTTTTCCTTTAACTCCCTTTTTTGGTAAATTACCAAACTGACTTTCAGCCTTTTTGGCTAGATCCTAAGAGAGAGGCTATTTTTCTTACTGATGTACCAACATGAAGTTAAAGACAAAATCTAACATATGAATGTGACTCACCAGGTTTTATCCGCTAACTTCTGTGACTGAAGGCATGCACAGTTAACAAGACTTGCGTTTACAGTGGAAACATGGG
>TU6904_UTR_5
GTCTAAAGCACAGAGGTGGGTAATAATGAATAATAGTGAATATTTACTGGCCACTTTCTAAATGGCAGGTACAGTCTGAGCACCTCACATACTTTAGATCATTTCATCCTAACAC
>TU6904_UTR_3
ATGAACCAATTATGGCG
>TU7914_UTR_5
GTCTCAGAGCGATCAAGATGGACGGGAGAGAGCTGAGACCAGAGGCAGGGATGCTGGCCCTGCACAAAGGTACAGCAGCAGGAGCTCAGCCTGGAGGTCAGTGGTGATGATGACGCAGGGGAGGCAGAGCACACGAGAAAGGCTGTGGCTTGGGGTATAGACAGAGG
>TU7914_UTR_3
ACTGAACTGGGGTATAGATAGCCCTGGGGAAAGAGGAAAGGCTCAAGTAAGAAAGCAACTGTCCGCTG
>TU7154_UTR_3
TCTAGTTTTCTCAAAATTATGAACTCTTTTCTAACAGCCTAAGAGTGTTACGAAGGTCTTTGTCCAATCTTTCATTTTCACAAAACAAAGCACACCTGCATGGAGGCTATTCCAAAGCAATAGCCAGCTGCTTAAGCTTAACAGAGACAGAGCTTTGATAATGATAAGGGTCCTAATGCTTTGGACAAAGTCAGCTTTGGCGACCCATAAAAATTATGGTCTAAAAAACCTTAAACTGGCTCTCTGAAACTGAACAAAGGAGTGACTGACCAGGTGCCTGGTACAGGAGTGTTACAGGGCTCCCTGATGCACCCAGTTGAGTAGCACCAAACTTCAGGGGAAAAAACCCGAGTACAAGAGAGAACAAAGTCAGTAAAGGATGAGACCAAAGGCCT
>TU7154_UTR_5
GTTTGGAAGTAGCCAGGCTACAGATTCAGGGGAAAAAAAAGATTAGAGTGACAGTTTAATACAGGCATCCTCCTCTTTCTGAGAGTTCACTTTATCCTACTTTGCTTTTATCAAAGACCTGCATTAGCACCTGTTTTTACTAACAGAAAACAGATCCAAAAAGGAGCATCACTTTCACAAAAAAAGGTGAACAGCAAAAATGGTGTTCTGCGTTTGTCTGCACACGGCTGTTGAGGCGGCGGCAGCAGCGAGCAGCAGGAGGGCACAGCCACGCTCCTCTCCTGGAACTATGTTCGGCACCTCAGCTTCAAGCCGCCACAGCTTTCCCCATGTGAGCTTCTGTGCTTTATCGCAATTTATTTTGTGCATCTATTTGCAAG
>TU6923_UTR_5
AGCAGGCTTAGCTAACCGTTCAGCTCTGCTGGCCACGGTGGGGTGTCCGCCAGCTAGGGCAGGGTCTCACGGTCCTGGAGGAAGGAGGCTAGCACTGAGGAGAGCCAGTCAAAAGGCGAGATGCTCTG
>TU6923_UTR_3
AACCTTAGACCGGAAGCATTCCTGTTGGGACTCAACATTTTAAAACCGTGGATGGGGTGATGAGGTGCAGGACAGGAAGGGACAACAGAGGGCAAAAGGACATGCTTCTCTGGGAAACTCCGGTCTGGGTGGAGACCTGCTATGGGTTGCTTCCCTTGAGCACAGAAAATAACCAGAAGTCTGAGCATTCATCCCAACTCCCACACGGAGGCAGTGGAGGGGAATGAAATTCACTGACTTTGGCTTTTTTTTTTTTTT
>TU8900_UTR_3
CACCACGGAACACGTGGCGGCCTTGCCT
>TU8900_UTR_5
TACCCCAAGCCCGAGGTCAGGGGCGACGGCCGGAATAAGTTTCATGG
>TU7369_UTR_5
CTGGTCATATTACAAGAAGTAGAGAAGGAGGAGGGTCATTTGTTTCTTGCCCTTTTGCATGAGCTGTCTCTCAGCTATCAGGGAAGGGACCAAGTGTGGATTGGGAC
>TU7369_UTR_3
AAGCCACTGCAATGAGAAGCCTGAGCACCCCAACTGGAAAGTAGCTAGCCACCACTCACCACAACTAGAGAAAGCTCGAGCACAGCAATGAAGACCCAG
>TU7653_UTR_5
CTTTTCTAAATATCTTCTAATGAAAACATTGCTTTTGTAAAATGAAATTATGTGAAGGGGGGAAAGTTCTGGCATGCTTGACCAGCAAGAGCCTCACACGAGTCTTGACCTCAACTAACTTGGCCTGGGGTGCTGGGTCTACTTCCCATCCTAGTTTTCCTTCCTGTTTCTTCACTCCTCTCCCCAACCCCTCCCCAACCTGCTGTTCCTGCTGCTTAATTCTGAAACCCCCCAGAAACGGTTCAGGCTACCCTCACAGTCCAGGCGAGAGACGCAGAAGGCCACTAAGGTGGTGGCACCAGGGTTGGAAGAAGAGGCTGGGCTGGAATTGGGAGGATCTTTCTCAGGTGGAAGATTTTTAGACCCTAGTGGTGAAGGAGAGGGAGGAGCAGAGATTTC…
>TU7653_UTR_3
GAACACTTTAAGAGGTGGGAGGCAGCAACCAGACTTCAGTGGCTGAAATAAATGAGTTAGGAGAGTGGAGGCAGCAAATATTTAGGTAAGTTCTAGCAGCTGGTGGTAGGAGAGGCCACAAACTGACGGTTGACCAGGTTTCTGTAGAATACTGAATTTGTTGTAAAGATTTACCGTCAAGTAAACTTCTTATAGCTCCTCTCGACCGCGCTTAGTGAGCCGGCTCGCAGCCGCCTGCACCAGACTTCAGCAATACGTGAACCGTGAACTCCCTAATGTTCAAGCTGGTTTTAGAAAAGGCAGAGGAACCAGAGATCAAACTGCCAACATCTGCTGGATCATGGAAAAAGCAAAAGAGTTCCAGTGCTTTATTGACTATGCCAAAACCTTTGACTGTGT…
>TU8961_UTR_5
TTGGGGACATTCAACCTCACCCAGGCAGGCCACCTCATCACCACATCGTAACCTTTGGAGGGAGGGCGCTCCCTGGAATTGAGCAGTGCAGGGCCCTTGCAACTGTACACAGCAGCTCTGCCCCCAGGCTGGGGGTGGGAGAAGTGGAGCTTTGCCTGC
>TU8961_UTR_3
ACATGTCCGCAGTCAGCCAGGTTCCAGTGTGTGGACCCACGGCTCCTTCCCCAGACCTCCCAAGGTCTCTTTGGCAGGAAGATCACTATCGTAAGTTCAAGTCAATCAATATTTACTAAGCCCTTGCTACATGCCAGGCTCTATGCTAGGAGCCAG
>TU6864_UTR_3
AAAGGAAAAACTGAATGAACATCTGGCAAAACTCTCAGATGGTGTTGCTGTGTTGAAGGTTGGTGGGACAAGTGATGTTGAAGTGAATGAAAAGAAAGACAGAGTTACAGATGCCCTTAATGCTACACGAGCTGCTGTTGAAGAAGGCATTGTTCTGGGAGGGGGCTGTGCCCTGCTTCGGTGCATTCCAGCCTTGGAGTCAATAACTCCAGCTAATGAAGATCAAAAAACAGGTATAGAAATCATTAAAAAAACACTCAAAATTCCTGCAATGACCATTGCTAAGAATGCAGGTGTTGAAGGATCACTGATAGTTGAGAAAATTATGCAGAGTTCTTCAGAAGTTGGTTATGATGCTATGCTTGGAGATTTTGTGAATATGGTGGAAAAGGGAATCAT…
>TU6864_UTR_5
TATTGATTTAAAAGATAAATATAAAAATATTGGCGCTAAACTTGTTCAAGATGTTGCCAATAACACAAACGAAGAGGCCGGGGATGGCACCACTACTGCTACTGTACTGGCACGTTCTATTGCCAAGGAAGGCTTCGAGAAGATTAGCAAAGGTGCTAATCCAGTGGAAATCAGGAGAGGTGTG
>TU7690_UTR_3
ATGCCATCCCTTTTATTCTTAAATTCCCGCGTGATGGTGGTTCATGGCAAGATGGAGTCTGAATTTTGCTCTCTTATGGCTGTAATTCTCCTAGCAATCTCTTGAGTTAAAACCTGGGATTTGACTCTTCAGGGAGGAGCAAAGGACCAAGTAACTCAGGGACAACTATTCTTAAACTCTTAAGTGCCACTTTTTGCAGTTACTTTGGTGTAATCGTATGTTTTTTAGGGCTAGATCTTGAGGAGTTGGAGAGCCAGAAATGAGCAAACCTCTTGATGCCCTTTACCACCTGGTGCCCTGACCATGCTACATATGGAAACACAAACCTCCAGAGATGTTTCAGCTTCCTCTGTCAGAGATGTCATCTGTGCCTTTCCCAGCGTTCATCTGACAGTGTGA…
>TU7690_UTR_5
ATTTGAATTTAAAATGAAATGGTTGGATGTGGCTACCATATTGGACATGGGCAAAGGTGAGCTTAAAGTGAAATGAAGAATTTGTTTCCCAAGAAGTGGAATACAAAGAAAAACTGCTAACCAATTAATCCTTTTATAACTTTAAAATTCATTATATAATGCTGTTTGCTTTCTTGTAGGTCTCCAATTGAGAAACATGGCACTGTTTTTCCTGCACTCTACCCACCTATTGCTGGACTTCTGTTGTAACAAGTTGGCAAACACTGGCTGGAACTGGGCTGCAATAAAACATGCCAGTATCAGTGCTGACAAGAGCCTAACAAGTGCCAACTTACAGATGATTACGCATTTTGAATTCTAATGAACTGTTTTAACCTTCAGGAAGAATTGTAAAGACCT…
>TU7398_UTR_5
CTACCTCCTTGTATCTTTCCAACTCCTGAATGAAGGTCCGCTCATGGAAGAGCCTCTGTAGCCGGTCCTGGGCATAGTTGTGGCACAGCTCCTCAAAGGAGGCCCCACGGGCCGACCCACCCTGCTCAGGGTTCTGGAAGCCTGGGGTGTCCACAATCATCACGGAGCAGAGCGAGTGCTGGCTGGACTTGAGAGCCCTGCTCGGGGAGAGCTGGGTCAGAGCCCCCCAGGGCGGTGCCCCGGTGGCCAGGCAGCCCACCCTGCCCTAAGCCCGATTCCCATCCCTGCCCAGGAGCCCAGGACCCGAGGGGAGAACTCAGCTGCTGGTGGAGGCTGGCTCTGCCTCAGCGACCCCACAGACAAAAGGCATCAACCCTACTTCTGTCAGGCCAGGAAGCC…
>TU7398_UTR_3
CCCCATGGACTCCCTCCCCTCCAGGCTCCTCTGTCCGTAGAAGTCTCCAGGCAAGAAAACTGGAGTGGGTTGCCATTTCCTTCTCCAGGGGGATCTTCCCCACCTAGGGATTGAACCCCAGCCTCCTGCATTGCTGGCAGATTCTTTACTGTCTGAGCCACCAGGGAAGCCCCTTGGAGAGAATGAGCAGATCCAAAAAGAGGAGGTAACTCCATGCTGCAGCCACCAGAGGGCTCCCCAACAGCTGGGAAAGCCCCTTTAGAGGACTTGGCTCCAGGTGCCAGTGGTGGGGAAGGACAGAAGATGAGCCGGCCTACCTGGGAAAAGCACAAGACCAGCCTGTGCCTGGTGGTGGTGGGGGTATCAGAAGAGTACTGGCGCCCGCCCCCCCACTCCGTG…
>TU9110_UTR_3
GGTCACAAGAGAGTCAGAAAGACTTGGAGATTGAACAGCAGTTAGGTGGTTCACGCAGGATGTTATCAGTTCAGTCGCTCAGTCGTGTCCAGCTCTTTGCGACCCCATGAATTGCATCCTCTCCATGACCAACTCCCAGAGCTCACTCTGACCACTGGAAAAACCACAGCCCTGACTCGACGGACCTTTCTTGGCAAAGTAATGTCTCTGCTTTTCAATATGCTGTCTAGGTTGGTCATAACTTTCCTTCCAAGGAGTAAGCGTCTTTTTA
>TU9110_UTR_5
CAGAGGCCGAAAAAAAGGAGAAAGGGGGAAGGAGAGCAGCCTGAGACGGTTCAGGGTCCTTGTTCCCTGGG
>TU8731_UTR_5
GGTGTTTTTAACGTGAATGTTCATTGGTGTTTCTTAAGTCAGCGCAGAAAACAAAAGTGAGCTGAGCAGGCTGCATGCTGGAACTTCACCACTTTGTTCACTATTGAATGACTTCTTTGCTGAATCAGGTGGTGGTTTTCAGTTACGGAGAGAATATTCCCTCAGCGTTGTGAGTCCTTCGCCATGTACTGGGCACAGTCCAGCGCAAGATCCAGCTGTAGAATTTGCCAACTTCCATGGTGACATATTCCCTCCTGTGTG
>TU8731_UTR_3
CAGTACATGTACAAAAATGTTTAGGAAGTCATGGAACAAATGTTGAGTATTTGTTAATTTCATTTAAAAATACAACTGATTTCACGTTTATGTAATTCTTAATAGTGGTTACTTAAAAACTGGCTAGCAGAATTCCTGAACTCCAGCAGTCCACCCTCTGCACACCACTGCGGGGGAGCTTAGCTTCATGTCACAGATCTGCCCAGAGTGGTGCCTTGCAGGCCCCAGGGGTGAAGTCCTAGTGACAGGCCAGGCCCACCCCTCACCTCCCACCGTGTCTGCCCAGCAAACCCAACCTGTTGACCTGTCTGCCACCCCTCCTGTCCTCTCCACACCTCCACAGCTGCAGGACTCC
>TU8265_UTR_3
TGGTCGCCACCGAGGCCCGTCCTCTCCTCGGCAGAGTAAACAAGACAGATGGGCCTGGGCCTGGCGTGATTAAAGATGAAACGTG
>TU8265_UTR_5
AGCCGAGGCACCCTATGTCCACCTGTCCCCAGCCTGTCGTCCCTACCCCGGCCCCAAGGTGGAAGGGGGGTGAACGGGCATGGAGGGGAAAGGACGTTGTGTGCGCGTGTTTGTTACCGTGGCCAAAACACTGTGCTATCTGGCAGTCAGAGG
>TU9138_UTR_5
GCCATCTTC
>TU9138_UTR_3
CTGCTCCAGGAGCCTCCCCACACTTAGGTTTTTGGACAATTCATGGCTTCCCAGGTGGCTCAGTGGTAAAGAATCCACCTTCAATGCAGGAGAAGCAGGTTCGATCCCTGGGAAGATCCCCTGGAGGAGGAAATGGCAACCCACTGCAGTATTTTTACCTGGAG
>TU7714_UTR_3
TAAGCGTTAGAGCTTCCCTTAGAAAAGGCACACAC
>TU7714_UTR_5
GTCCATAGAGTGGCAACAGAACAACTGAGCACAATTGAGGTTTTTATTATGTCCGGTATTCCCTGGAGCTAACCCTG
>TU7657_UTR_5
GTGTTCTTGGACGGCTTTACTTCCTGCGGGAAAGCGGTAGCTGCCAGGGAAGTCGTCAGCCCCTCCCCTTTGAGCAGATGCCTTTCCCACAAAGGGGTGGGCAGCGGGGGTGGGAGGGTATTCAGGGAAAGCCAGGAGC
>TU7657_UTR_3
CTTAGGTGTGGGGATGGGTGGTGTCTTTCTGCAGTTTAGATGTCTGGCCTCCGCCAGCGCCCTGGGGGATTCTTTCCAGCTACTAAGCCCTTTGGTTTTTATCAGAGCTTGATCCACCCTAAATCTTAAATCCTTCTCTTCTCCTCTCCAGCCACAAGTCTGTAAGCATTTGTCACATGAGTGGGATTCCTGCAACCTGGGTCCCTGCTGGGCATAGTTCAGACACTACCCGTTATCTGC
>TU6901_UTR_5
GGGAATTGAGAATAACACTGTTGG
>TU6901_UTR_3
TACTTGTCTTACAGATCAAGCCTTTTTAACAACAGAAATGCTCTAGAAATAATTCAAAGCCCGCTTACCCTTTCCACCCATCCCCAA
>TU7684_UTR_3
CAGGAACTGGTCTTGTGCTGTGGTGCAGATATGCTGTCCAAGGAGCCTCCTTGGTGTGACGGCTCCAACTGCTACGAGTGCACTGCCAAGTTCGGAGTCACAACGCGCAAACATCACTGGTAAGACCCACCCCCAGTCACCCTCCAGAGAAATAAGGAGGCCTCTGTGGATTGCTTCTGCCTTTCCCCATGATAAGCCATGAACCTGCCAGGGCCTGGTACTCTCCTGGGAAAAACCTGACCACAGGACCCTGCCCACATCTAGAGACGTAGGGAGGCCAGTGGACACTCAGACGGGTGGCTTTCCTGTGGGATGCTGGGGTCCATCGTCCTAGGCAGCCCATCAGGCCTCACGTCATCTTCCCCAAGTGTGAGAGTTCTCTAGCTCTTGCTGAGCCTG…
>TU7684_UTR_5
TCAGTCTCAAGGATTCTCGAGACCAGACTGTGCTGGGCCTGGCATTGTGGACTGGTAAGGCAGTGACAGCGGCTGCATGCAGGCGTGCGCCAGAGGGCGGGTGTGCGAGGGAGGGAGGCGGAAGGGTTGGAGCTAGTGGGTTGTGTAGACTAGCCTTTCTGTTTGGGTTAAGCCTGTAGTAATGTGGAAAACTGCTGGCCTTGCGAAGTCGAGAGGGCATGTTTGCTGTAGTAAGAGGCTGAGAAAGTGGGAGAAGCTGAGCCGTCATTAATCGGGGCTTGTCTCTTGCAGGCATGCACACGATCGCAGCACAGCTGCTGGGCTCCGGGGCTTGCATCAATGACACCATGTCAGATGGGCAGACCTTGCTGCACATGGCCATGCAGAGGCAGGACAGCA…
>TU8098_UTR_3
AATGATTGGCCAAAGAACACCTGGAAATTTTCCCATCACCTTAAAACCTGAGACCGCAAGCCACAGGACAGAGCAGTTCTCCTGGGCTCCCTTACCC
>TU8098_UTR_5
GTTAGGGGAAGCACACTGATTGAAACCGCCCACCCTGGCCAGGCACCGCATGAGTTGTTTTATGACAGGAGATCCTCATAAGGAAT
>TU9194_UTR_3
CAGAGTGTGGCTTGTTGCTGGGAGCCAGCGTGAGGAGCTCCGCCCATGGCAAAGGTCATGAGGAAGGAGGCTTGGCATATGCAAAGGTGTGATCAAGCCTCAGGAAACACCCTGTTCCCGAGCATCTAACCCCAAAACCAGAGTCTGTTTTATGCTCTCACCTACACCTCTGACTTTGCGGGGGCTCTCCCCCA
>TU9194_UTR_5
AGGTAGTCCCGCTTCTTCCGGAAGGACAGGAGCGCGCAGAGGGTGCCCACGATGATGAAGGCCAGGCTGAAGATGGCGATGGCGGCGGCTGAGATGCTGTACTCTGCGGCACAAGAGTGTGGGGACGCCGGGGCCTCAGGAGGGGCTCGGCGACCCCTCACTTGTTGTGCTTGCCCCCCAGGTTAGCGACTGCTCCGCATTCTGTCCTCCCCGTTTCCCAGGTGAGAACACTGAGGGCCAGAGATGAAATCATTCCTTCCGAGTGGCACATGAGAAAGGG
>TU7383_UTR_3
GGGC
>TU7383_UTR_5
CCCGTCCCTATGGCAGGCTGAGCTGCTGGCTAGCCTTGGGGGGATGGCATCGTCTTGAAGGC
>TU9188_UTR_3
GGCGACAAGGACACAGGTGTTTAATCAAAAAATGCGACGCCACCTTTTGTCTTATTTTAGAAAAACAGGTTCTTAGAAAGTAGACTTGATACTGTGTTCTGACAAGTGGGTCCTATCTGCTCACACGGGAGGAGACACTGATGGGCACGTTTGCCGCTTTCTCTGGACGTTGGAGCAGGTCTGAGCCGCCTTCTCAGGGAGACCCCGAGAACTGCACAGCTCTTATACCGCTTCATTGAACTTTTCCCAAATAACTGAGACCTGGGGACCCTAGGGACGGGAGACAGAGTGGAGGAGACACCCCTCTCCCAGGCCAAAAGGTGGCTGCAGAGCCTTGAGGAGCAAGAAAAGGGGCCCCAGGGATCCCCACAATCCTGGAGCTGCATCTGTACAGAGAAC…
>TU9188_UTR_5
GATGGTCGTTGTCTTTATTCGAACACACGGGCTTCCAAACTACAGGTGATGCATCTAACAGAGCACAGCATGCAAACAGAGGTCAGACGGGACAGTGTTAGAGCAGCGCAGCAGCTGGCACACCCATCTCGGCCATGGTGAACCAAACGCGACCGGACAGCTGAACGGCCTCCGCGCGGCACCAGTAGGTAGGTGCTCACACCAAAGGGAAACCACAGCCGCCAACCCTGCCTCCTCCACACAGACTTGGGGTCTGATTGACACAGGACGGTTTTCAATTAACAATTTAAACCTGATGTATCCTTCAACCCTCCCCCCCACCAACAGAGCAAAAGCAATGATTTCAAGCGTCTCTGATCGTCTATAAAAGATACTCTGAAAGAGTCTAATAGAGGAGAG…
>TU8340_UTR_3
GAACCCATGGTTAGTTTTGGTCAGGTGGAAAGGGGCCTGTCATTTGAACGTAATATTTCCTGACTCAACATTAGGAAAAACTTAGGTCCCTTTGTCTGATTCCGGAGTGTGCCTTCAATTAAAAAAAAAAAAACAGAGTGAAAAGTGAGAAGAGATTTGGGCAAAGAAAGAAGGTATCCTCAAAGTTATTACACATCCAGCTCATCTCTTTTCTAAGCA
>TU8340_UTR_5
CTTTATTTAAGAAAGGAACAAACCTATTCACTAGTAC
>TU8573_UTR_5
CACTCAGCTAGCCCAGAGCGAACATCAGTGTCTCTTCTCTCCTTGCTCTCTCTCACCGAG
>TU8573_UTR_3
GTGGGTGAGCAGGTTCTGTAGTTTTATGAATATGCCACCGACACCACTTGTCCCAAGC
>TU7572_UTR_5
GGCAGGAGAAAGGGACGACCGAGG
>TU7572_UTR_3
ACTGAACCAATGAAGCTCAGAGGGGTTAGGTGACTT
>TU9203_UTR_3
CCTTGTTTCATATAAAGGTTCAACCTTAGTTCAGATGGAACTTCCTTATTTTTAAAGCTTGATGTTACCTCTGGGATAATACCAAGTGTTACCAACTTCCTTCTCCTGCAATACAGATTTCTTCAAGTGAAGTTAATTGTTCACATGATGTCTTTCTGCTTCTTTGTTCTCTGTATCACTCTGAAGTTTCCTTTTCTTTTGCCAGAAC
>TU9203_UTR_5
GTGATATCTTGTGACAGTTTCGAGGAAGTCTTAACTGCAAGAATCATTGCAGGTCTCCATTGCAGTGAGGCGTGGCTTCTGAGTACCATTCCTGCTCCTGGGTCTGACTTGGGCAGCATGAGCAGGCGCCCACGGATCAGACTGATGCAGTTGGTGGTCGGCCCCCTTGTCTGCGGGGCCCGTGGTCACAGAGTCGGCCAAGTGCAGATCAAAG
>TU9039_UTR_5
GCCTTTGCCAAATGTTGTGAGGGTTCGGTCTACACACGCCTTTGAAATATCTCTATTGGTAAATGATCTATTTTTATGGGTCTAAGTACCTAATGCCTAATATTTATATATTTTAAAGGCAACTCCTAAAGATTGAGGGCAGGAGGAGAAGGGAGTGACAGAGG
>TU9039_UTR_3
AAAGTTTTTTT
>TU8931_UTR_5
GTGGGCAAGTACACTGAGCGTGAGAAATGGCAAAAAATACACTGCAGAAGCCGCAATAGATCCGGAGTGTGTTTTACGATCCCGATCGGGGGGCCCTCCTCCCCAGCAGGGCAAACTGGTAACTAGAGGGGGAGGAGGAGGCAGTCAAACCTCTGAAGTGAAGGG
>TU8931_UTR_3
AGATTAAACGCATTCTTGGCTTATCTAGTCAAAAACCTGTAAGTCTTTCAGGCGGCTCAGGGTTAGGTCTTTTCCCATGAACAGGAAAGAGTGGACCTAACTACCTGGGAAGAGCCCAGCTCCCAGGCCAGAATGGACTTGTCCCTTTCCTGTTCCCCGTAGAGCTGGGCTGTTTGGAAGAAGGGGGGGTTGCTGCCACTCAAGAGCAAGAAATGGTGCTCCATAAACAGACACCCCCAGGTCCCAGTCCCCG
>TU8743_UTR_3
CCCTTCTGGCCTGCCAGAGCCTCTGAAAGCCCTTGCCCAATAAACCAAGTTGCTGACAGCACAGGTTAACCCTAGCTTTGAAGATTTTCACTGGACATTTTAGGAAGTGGATTGGGAGAGTTGGAGGGGCTCTGGCTGGCCCTGGGGCTCCTCTGGCTGGCTGAGACTATAGCTGCTGCCTGGAAGCCTTTCACATCCAAAGGTAGGGCTGTTTCAGAGGTAGGGGCATCCGAGTTTTGTTGAGAAAGGCCTTGGGCCTGGGGACCCTGGGCTGTGCAGTCTGTCTTCCCCTGCCTAAGGCTGGTGGTCCCAGGAGAGGTTGGTTAGGGTCTTTGTCCCCTGTGGCTGTGACTCTTGGATTTGTGTTTGGGCCAGCTGCTGCAGGTTTGTGCTGGTACC…
>TU8743_UTR_5
GTCCCCACCCAGGGGGTCTACACAGCGTTTAGCAGTCACATCCTGGTGGTGGTGACCCAGTTGGGGAAGATGGGTCTCCCTGGAACCCAGCAGTGTGACCAGTGACGTCGGCAAGCTTATGCTGACCACGGAAGTCCTCTTCGGGAAGGATGAGCCTCTCATCCGTGTCTTCGCAAAGAACCTGGTGGCATTTGTGTTTCAAGAAGCTGGAGAGTTCTCGCCCTGGACATGAAGGACAAGAGCACGGAGGTGGTGAAGGCTCTGAAGGAGGTGATTCAGACGTGCCAGGTATGGTGACGCTGGCGTGGTCACCCCTGCTGTCCAGGAGGGCCACGCGGAACTCAGACACCCTCTCAAGAATTTGAAGATCCTCCTTTAGTTAGGAGGAGCTCTCTCTGG…
>TU8234_UTR_3
GGTCCATCCTAACTAGAAATAAAATGAAAAGCAC
>TU8234_UTR_5
ACGCATACTTGACAAAGACTTTACCACTAGAGGTAATAGAGAAGCCAGAGAGAGAGTGAGGAGAAACTACCAGAGAAATCATT
>TU8916_UTR_5
CTGCCCCCTACAAAAAGGAGGTGGCTTCCTGACTTGCCCCCAG
>TU8916_UTR_3
CCAGACCCAGCCGTGTCATTAAACAGACTCGTTCTTCCCGTG
>TU8906_UTR_5
GTGTCTTTCTGTTCATTTACAAATGTAAGATTTCCATTTTTAAAACTTAAAGACAATTTTTACCTCATTTCGTAATACTTGATTAGTACCCCTCTTGCT
>TU8906_UTR_3
TAACACACAGCCACACCCTGTAGGAGTCTTCACATGACATACGAGTCTTCATACACATATGGCCTAGTAGTTTCAATCAAAGCATGATCTCTCAACTAGAACAGG
>TU9192_UTR_3
CGGAGCTCTCTCGCGTGTGTCAGGCTATCAGTTGTGACAGCCCTGCCCTACTGGCTCGTGCGAGCTGATGGGTCCCCCAGAGTCTCCCTCTGGACAGAGGAATAATTTGTCTCACTCTTTAAGGGCCAACTTTGGTTGCTTTTGAAAACCCTCTGAAGGGAATTGACTGAATTCAAGCGTGTCTCACGATTGGGTGCCTCCCTGACAATTTGCAGACCCTGAGTTAGAAGCCTTCAGCATGAGTGGCCTGGACGTAAGGCAGGCACGTCCATGTTGCAAAGGTCCTCTTGCTCAGGTGGCAGTTGGGGTGTCAGCACTCCCAGACCAGCACCAGCCTCTGCGGAAGCCAGTCTGCAGATTG
>TU9192_UTR_5
CTTTACTGATGATTTAGGAAGCAGATGAATGGGTTACGTTATATTATTTTGTTTCTTAAAAAACTAAACCACGTTGCTTTTTATTTGTGTGAGGCACTGTATGGACTCGTTTTTCCTGTGTCTCCTTGAGCCTCAGTGGGAAGCTCTCTGCTCTGGGTTCAGATGCATCTGCTTTGCGTCTGCATTTTGTTTTTATCTTCAGGCCACAGTTCATGTTCGCCAGGTGTTTGGTGCCTCATTTCTTTTGGAAAAAAGCCTGCAGCCAAAGTCGTAGCTTTCACTGGGGCCCAGGCTTCCGTCTGCCTGAGATGATCATCTCCCACTGAGATCTCTGGCCTCTGACCCCCAGCGTCAGGGTTACTGCTGCTCCGCAGTGGAGGAAGAGAATGGCCCCGGGAG…
>TU7997_UTR_5
CTCTCACCCAGTATGACAAATGCATACAATATTTACAAGTACAAAAAGCTACTTTTGCTTAAGGGACAATACTAGGAAACTATGAATTTAATGACTCCACTGTCACAGAGAAAAGCTGCCAAATCCATTTCTCAGCTCTTTCACAATAAGA
>TU7997_UTR_3
CCTGCAAGGAAACTAAGTATCAGTGAATCTTACTTTATACTCCACAGAATAGTCATTCACAGCATAAAGATATCCTCAGAAAACCATAGGTTCACCACTACACAATCTGCCGGTAATTCCAGC
>TU8359_UTR_3
AGTCATGGGTATGGGGAAACTGACTTCTTCTGGAGTGTGACTCAAAGAACTGGGGCTACTTCCTTTCCAGGAGACTGCCACCCTGTTTCAAATCATCAATAAAACTATGGACATTACCCCCAGCATTTGCACAAACTCACATTTGGCTATAATTCCAGGGGATGCATAAGAGTCTGAAGAAATGTCAGCCCTGATGACTCTGAAAAAGTAGTAGACTCTACTGTATCAACTGCTAGTGACTGAGCACCTACTCAGTATCAGGCACTTTCTGAGGTACTTTACACCTATTATTTCACTAAATTCTCCTCACCATCTTAAAAGGTTATCTGCATTTCACAGACAAGGAAACTAGGCCTAAAAGAG
>TU8359_UTR_5
GTTCTGGGTATTTAAAAGAGCTAATATAGGTAAATGCACTTACAAACTATAAAGTGTTTGGCAAGTGCTCTGTGTTGCTGTCTTTTTATTTTGGCTGTGCTGCACAGCATGTAGGATCTTAGTTCCCTGACCAGGGATGGAACACAC
>TU7970_UTR_3
GGATAAGGGCGGGTCTGAGATTCCCAGGTAACCGTTTGAATCCTCCCTGAGAAGGTGGGCGGCAGCCAGTACTTGGTGTTCTATTAGCGTTTGAGGGGGTATGAGGCTGAAAACGTGGGGCAGAGGGAGCTAGGCCCGGCTCATTCAGAAGAGGGGCTGCGGCCGGCAGCTGCATCTACTCTGACGCAGCCTGTGAGGGACCATAGGCCACGGAACCACAGATACCAGCGTGCGAGTGAGCACCTTGTCTGGCCTCCCTGGCCGGCAGGTGGGGAGGGCCGAGAAGCAAGGTGAACCTGCACTTCGACCTGAGGGAGAAGACGAACCAAGTGGTGGGGTCGGAGGAAGGCCTCTGTAACAACCCTCAAAGGAAAACAAGCAAACAAAAAAACCCATCCT…
>TU7970_UTR_5
CAGAGAACCCACGCGCCTTACAGATCTTTGGGCTGGGGACCGCCCGCCAGACGCGACTTTGTCAGTTCCCACAGCGCGACCTGAACACAGCCAAGTAAGTGCAGTAGAAGATCAGATGCTACCTGCAATCGCTTTGGGCAGAGAAGGACATATTGCCAGGGTTGTTTGAATGTGGCTGAAACTCCCAAATAAATTCCTCCCAGGGCAGCAGTGCCCCGGAGACAGAGTAACTAAAACACCCTGTTAAGCTTCAAGGCCTTGGGGCAAATGGGACATCCGGTAACCGGATGCTGAGGCGGACTTGGGAGGCTGGGGGAACCGCTGGTGTTGGAGGCCACCCCTGCCTGCGGGGACCCATGCACCGCCCTCCCCCCACCCCGGGGGGAGGGGGGCGGCGAC…
>TU7970_UTR_3
ACTTAAAGCCAGAAGCCCCTCCGGCTCTGACCCACCTCTCCCTCTTCAACCACTGCTGCAGTCGTCAGCTGGGCTCAGGGTCCAGTGAGAAGGGAAGTCAGAAGGGCTGAGCTGGCCGGCCAGCCCTCACTGCTCACATCCTTGTTCCTTTGGTGAAAAACACATTTCCACCCTGCTATCTTCAGGACTCAGAAATTAGCCTTCACACAGCCAGCGGCTTGGAGAGCCAGAAGCAAGAGCCAGACCCCTGGTGGGGATGCTTCTGGTCGCCGCCCCCCTCCCCCCGGGGTGGGGGGAGGGCGGTGCATGGGTCCCCGCAGGCAGGGGTGGCCTCCAACACCAGCGGTTCCCCCAGCCTCCCAAGTCCGCCTCAGCATCCGGTTACCGGATGTCCCATTT…
>TU7538_UTR_3
GCAAAAGCCATCTGCCACCATCTTTACTCAGAATCCACAGGGATTGGTAGCAGGAAGAAGTCAGGGCCAGGTGAGGCAGGGCAGGGTAGGGTGTGAAGCAGGGCAGGCAAGAGGCTGAAGGCCAGAGGCAGCCTGGCCTCCGAGCCCTCCTGGTCTGGCCCGGCCCAGCCTGTGTCCCTACTTCTGTGGGGGCCCATCAGCTATTCAGTTTCTTCTGTTCACACTCAATGCCATGACTATCACGTTAAAAGGAACGTTTGAACGTGTATAGTCACCATGGCACCCGGGCTTTGGAGTTTGACTTGTGACATCACTCTTGATGCTCAGCTCACCTTTACTTCACTTGGGGTGGGGGGAGGGTGTCGATTTCCTTGCTTTTTTGCTTAGAGCTCAGGCACC…
>TU7538_UTR_5
GAGGGGAGCAGATGACAAACATAAATTTAAAGTGTCGTTTTCCTCAAATACTATTCCTAAGGTTAGAAACAGGAAATGTATCCAATGAAGAGGTACTTAATCTTTTTCAAATGCCTGTGATTTCAAAAGAAAACCTCTCTCTGAATATATAGATCCTTATTACACAAAAGATTAAATTTAAGAGTCTGAGAAAAGAGACTTTTTAACTCATAAGTAAATGGTATTTCCCAGACACCCTTTGGAATGTTTGTTTTTAATCAGTGGGTTTTAAAAATCACCGCTTCCACCTTGAGAACTAATATGAATCCACCACTGATCGACAACATTCAATCTACGCCTTCACCTGCTTCCTTTTCTGCAACTTTCAGCAAAGCACATTTGGGGAAAAAGAAAGGATTC…
>TU7538_UTR_3
AGGGCTAAATGGTCTGCTGTCTTTCTCAAATTTAACAGCAGTATGTCCATTGTGCACCTGACTAGAAACACCCCTTCCGTGGAGCGTGCAGTCAGCTCCGTGGTCCCAAGTTTGCCAGCACGAAGCTCAGCAGGGGTCCCTCGGGGGCACCCCAGGACCCCATAATCTCCTGTCATCATGCAGAGCAGTAGATGCCTCCTGCTTTTGGAAGTGTGACACAGCATTTATGGATAAAAATGGCTTTTTCTCTCTGATTTCATAAGCTTGTCATTTAAGACAAGTGATCAATGTAATTTTTAAACTATAGTAAGAGAATTCCCGTGGCTTTCTTGGTGGCTCAGTGGTAAAGAATCTGCCTGCCAATGTAGGAGATGCAGGTTCAACCCACCTCAGGAAGAT…
>TU7588_UTR_5
GGGGGGGGGGGGGGGGGGTGCGCGGCTGCAACAGAATCACCTGGTGGAGCTTAGCAAAGAATAGACTTTAGTTTCCCTCTAGGTCAGAGGCAAGACCCATGGGCTATGTTATTAACAACCACCCTGAAAGCTCCTGCTGCAGGTCGTAACTGGGCCACACCCGTGGGGGGTGGCTGGGATTGTTAAAACCATTCCCCAGCTGCCCACCACACCCCTCTGGAGAGCACAGCCCACCAGCACTGAGCTAACTTGAGCTTGTCCAGCATTTCCCAAATCTGACTACAAAACTTTTTAAAAATTATGTATTTGGCTGCACTGGGTTCTTAGTTGGGATCTAGTTCCCTGAGCAGGGATTGAACCCAGGTCCCCTGCATTGGGAGTACAGAGTCTTAGCCAATG…
>TU7588_UTR_3
AAGGGGGCATCCCTTACCAGTAGGGAAATGGATTTATTGCTTTATAAAAAGAAGTCTGATAAAACTTAAAACAAATAACCTAAAAATCCACCCACCCCTCTCAGAACTCCCAGGAAGCCTCAGACACATTTCTGAGCGCAGTCAAGGTGGGTGGGTTGGTAAGCCAGGCCCGCCTGGCAGAGGAAAGGTGGCCTTGCCCGCGTAAACAGCTCCAGGGCCCCTGGGAGAGTCTGCCAGCAGGGGGCGCTGTGGCCCCGCAGCCTGGAACAAGCTTGGCCCTGAATGGGGCTGGCGCCAAGGCGCTGGGCTTGCCGGGGCCTGGCCAGCTGGGGGCAGCTCTGGGAGGACAAGTGTAGACACCCAGAGCCCACAACCTGCCACCACCCCCACACACAACTC…
>TU8306_UTR_3
GAAACCTACATCCCACAGCTAGAGAGTAGCCCCGCA
>TU8306_UTR_5
CTCACATGCC
>TU7813_UTR_3
TAGAAAGCCATGAACTTTGCTGACGTTTTGCAAATGAAGTTACTTCGGAAGTAAATAATTTAATTCATGATGGAACA
>TU7813_UTR_3
TGAAGCAAATGAACTATTTCTTCGTATCATTGGATTCTGTTTGCTTTCTCGTGCGGTTTCTGCCTT
>TU7813_UTR_5
AAGGCAGAAACCGCACGAGAAAGCAAACAGAATCCA
>TU6913_UTR_3
TTCTGATACTATAGACAGCCTGCAGAGCGTATTCTGA
>TU6913_UTR_5
GTAGGATATGACAAGTTTTTCAGAGTTCCTTTAGGAAAAACAACTTAAGAGTATCTAATTAATTCAA
>TU7674_UTR_3
CCAAATGCTCAAGAGACTGACCCCCTGAAGGAAAATAAAGCAGGACTCAGATGCCTGCTCTGAATACATGAGCCAAACAAGGGATTTCAGTCGCCTGCACTGGGTTCGTGTGGCAGGAGTGCTCTGTTGAGAGGAAAGAAGGCGGGGCTGGAGGAACGGT
>TU7674_UTR_5
CGTGTTTCAGCCCTCTCCGCAGAAGGGGCCAAGTTGAGGCTTTGAGCAGAGAGGCCTGAACCAAGAGCGTCACTCTTCCCTGCCTCTCCCTCTCTCCCGCGGTGGCTCCCTAGAGCTGCGGCTGCAGAAAGACACCAGGGCTGACACTGACCGAGGGCCCTTGGGCTCACAGGCCTGTGGCCTTGCAG
>TU8541_UTR_5
GGGCTCCTGAGCTGAGGGGCTTCCCTCCGCCCCCTGGAACCCCCCGTTTTGTTGAGTTCTGAAGGTGGGAACTGCAGCCGCGTTTTTGGCCACCTCACAGATCTGGAACTTAGGGCTAACCAGTTCTCTTTGTAAGGACTTGTGCCTCTTGGGAGCACCTGCCTGTTTCCAAGCCTGGGCCTCCGGTCCTAAACCTCTCCTCCTTCCCACGGCCATGCAGCCCTGCGTCTGCCCCCACCACGCCTGTGTGTCTGCCGTGCGGAGCCTGGTCACTGCCTGTCCCCTCACTACGTCACGCTGTCCCGAGTTCCCCGCCCCACCACCCACCCCTTCTCGGTA
>TU8541_UTR_3
CTGCCAGCCTCTTGGAGCCCAGCCGCTGCTCGACCCCAAGTCTGTGTCATCAGCCCTCCGCACCCCGTAAAGGGAAACGTGCCCCCTCGGAACTGGTTCTTCCCCGCCCTGTCCCAGCGGGAAGCAGGGTGGTCTGTCCTGGAGCAGCTGAACATATACATAGATGTCGCCCTCCCCTCCCCGTCCACAC
>TU8489_UTR_3
TGGCCCCAGGGATGGAGCTGACCCTGAACCATGTTCTCTGGCACTCGCTGGACGTGACCCCTGCCCTCCTCCCAGGAGGAGCCATCCCACATTTGGGTAGTTAGTACCCAGGACTGATCGGACTGATCTGGGTTAGGGACCCTAGAGGGTTAAGGGAACAACAGAGATGGGGCTGCAGTACCCTGTCTGGAACCCCAATCTCCCCCTGGGGTGGCTCTGATTGTGGCTGACGCCTGGTTACAAATTGATTTTTAACCCAAGAATTATGATTATTTTTTAAAAAGCCAAACAGATTTTGGCAGGAGTTAGAATAAAGCCTGGGGCCTGGGCTCCTCCGTTCTCGCCCCTCCACAGCCTTCTCCCTCCACGGGGAGGCCAGAGGGCAAGGAGGATCTCAGC…
>TU8489_UTR_5
CAATTATGCACCCCTGGGGGGTGTCAGGGTCTTCTGCGATGGAGCACGAGCCCTCAGCGTGCAGGACTCAGACCTGGACATATTATGCCTTGGACATAAGTTTGGTGGGGAGGCGGTTTTCCTATTTATTCTGTGAGTTACTGGATGTCCAGCTAGGCCAGGGGCCTGACCTGGGCACTGTGCCAGGGCACTGCCGCCCCCCCCACCCCAGGAACTGGACTAAGCCCTGCCGAGGAGCATCGTGGCTACCCGGGAGGCCGCGGGTTGGAAGCTGAGCCTGGAGGGGGCCTCCCCCAGCTGCCCTCAGCAATGTGAATGGGTCCGGTGCTTGGAGCTGAGGGGCAGGGCTAGGTGTGTCCTGTCTGTGTGCAGAATCCTATCCAACGCCCCCATCCCAGG…
>TU8489_UTR_3
AAGATCAGGATTTTCCTCAGAGCCCCAAACCACAAGTACAGAATAAATAACTTAAAAGCGGCAAAAGGAAGGGGAGACAGGGCAGGCTTTGGAGGCAGGAGCATCGAGAGAGGAACTGGAGCTGGTCAAGGTGAAAGAGGGGGGGTGGCAAGCAGCAGTTGGGAACCTGGGCTGCCCCGGGAGGGCAGTGGGGCAGGGTAGGCAGGAGGAACATGGGGCCACCCCAGGAGGGTGAGGCTGGGCCCCTTCCTGGGGCAGGGAATGAGGTAAGAAAACATTTCAAATAAAGCAGCACCTCACCTTGGGGCCCCACTCCTCGCCAGCCCTGGGTCAGGGAGGAGAGGCAGGGGGGGAGACATCCTGATACACAGCTCCCTCTTCCTACCCTCCCCGTGCCCG…
>TU9073_UTR_5
AGGAAAGTGAATGGCCATGACCACTGGGATAATTCTCTTTTTTTCTGGCTGGAAAAAGACGAGACGGGAGTAGCATCAAAGCAG
>TU9073_UTR_3
AAATCTCTTTTAAAAATAAAATCCCTCTGTCGTGCTGCAGGAGCAGCTTCGTGTTAACTCAACGCCCCAAAGCAACGCTTCCCGGTTCACGGGTGTATCTTCCCTGTGGACCACTTCACTCCTTGACCTTCCAAGAACCCAGACCCCAGAGCAGAGAACCCACGGGTGTCTGTGGCCACGAGAAAGAGCTTCTGCTGCTTCGTCAGCCTGCTGGGAATCCACCACGGAGCCAGCCCCCCGCCGCGGAGCGAGCCACCCCCAAAGGAGGGCAAGCCTTGGGCTCAGGGTCCCCAAGAATTCAGCCAGCGCCCCCATGATCTTCCCACCTCATCAAGAAACTGCTCCCTGCCTTTATTTTTTCTCTACTGCAGCCCTGCCCTTTACAAGAAGGCTTCTTC
>TU8601_UTR_5
GGGAAAGATTGAGGGCAGGAAGAGAAGGGGACGACAGAGGATGAGATGGCTGG
>TU8601_UTR_3
CAGAAAA
>TU8679_UTR_5
GTTCAGTGGTTAAGAATCCACCCTGCG
>TU8679_UTR_3
GTACCCTAGAGCTCGCGC
>TU7905_UTR_3
GACCAGCCATGGCCTGCCTGCCTGGAACCTGGAGTAAGTGTACACCAGCCTCACGCACCGCCCCGACTGTCACCTCTCAAGATGTGACTGTGCCCATCCCGGCCCCCAGGTCCTGACGTCTGTTCTCCAGGCCAGATGCCATCACCAGGGCCAGCATCTCACGGGTGACTCACTCAGAAGCACCCCCCACAGCTTGCGAGGGAACCAAGGAGGGGTTACAGTGCCCGGTGAGGACCCCTGTCTCACAGGGCTGTCATG
>TU7905_UTR_5
GGGCTGCTGGCCGCAGAGACCACCAGTGCAAGTCCCCCTCACAACGGGGGCCGAGACTGGGGCCTGGAGTGGGAGCTGGC
>TU8876_UTR_5
TATAGAATTCTATGAAGAGGAGGCTGGAGGGAAAGGAGCCAGTTTGGGAGGGAGACAGGCTGGCTGACTTTGGAGCGTGGTCCTCTGGCCACTCACTGCTCTTTTCACTGTCCCTTGGCACCTGGTGAAAGTAGGCAAGGGTCTCTGGAGGGAAGGCCACCCAG
>TU8876_UTR_3
AGGGGAGGAGCCCAGGAGAGCAGCCCAGCCCTCCCCCAGGCGTCCTGCCAGGCCTCTCCAGCCTTAGAGGAGCTGCGAAGGTCAGCCAAGGGGCCCTGCTGCAACAAGAGACCTTGTGCCCACACCAGG
>TU7493_UTR_3
AATTTCGTATTCTTCCTTTTGCAAATTTG
>TU7493_UTR_5
TGGGTACATAGTTGCAAAGAAAAAAACACCAGAAAGACACAGGCACTAAGATGTAAACAGTGGTGATCTCTGGTTGGTGGAATTTATTTATTTATTTTTAATGTTTTGGCCCCACTGCACAGC
>TU8405_UTR_3
ACCTTCTTCAGGTGCTGCTGTGTTGAGAGGGTTATGTGGGAAAATTTAAAGAGTGCATCAAAGTTGATCTTCCG
>TU8405_UTR_5
GAAGGCAGTGGGAAGGATGCTGGGGTTGGTGGCAATGCACAAGTCCAGAGCAAGGCCCAGGCCAACTCCTGTAAGGAAAGGAAATCCAGACAGACGTCCCAGTCTTTTTTGCTTAGTTTC
>TU7350_UTR_3
GGCTGCCCTGGTGATTAGAGGCCAGGGGGTGAAGTGTCAGGGAAATGATTGACATCTGTGAGGACTTAGAGCCTGGCTGCCTAAGGTACTGAGTGTCATTCCTTGGTCACCAGCTTTAGC
>TU7350_UTR_5
GAGAGCAGGGCCCCTGGCC
>TU9173_UTR_5
CATTGGCAAAGACCCTG
>TU9173_UTR_3
AC
>TU7071_UTR_5
CTGGCAGGGAGTGAACAGGCAAGAGTTACTGACTAGAGAGGGAGGGGAGGTGGGAGATGGTAGAGCTGAAGGGGCAACAGCAACAGGAGACAGGGCAAGCTGCGATTTCATACCTGCAGTTAATGGCACAGGTTCTGGTTCCTTGCTGGATTCAATTCTGTCTACCTTCTTGAAAGAACAATCCAGTAATGTCTGAGTGGCAGCTCTTTTTCTCATCATAGACGCCACAGTAGCACTGGATTACATTCTGA
>TU7071_UTR_3
GTGAAGTTGCTCAGTCGTGTCCAACTCTTTGGGACCCCAGGGACTGTAGACTACCAGGCTCCTCTGTCCATGGGATTTTCCAGGCAATAGTACTGGAGTGGATTGCCATTTCCTTCTCCAATGAATGAACTGAACAAGTACAGTAATGCAGACCAGAGGAGAACAAAGGTATATTTCAGGTCCCTGAAATGTGACAGGGACAAT
>TU8665_UTR_5
TGCCTGGATGTCTGTAATTCTTAA
>TU8665_UTR_3
GTGGGCATAACTGTTAATAATATATGCTGTTATTTTTTGGTACCTCTTTTCCCTCAGGATTCAAATAAAAATTAAGAATGACTAAGAAATTAA
>TU7727_UTR_5
GGGAGTATTCCCAGAATCTGTAGGGCAGGAGCCAGGGCTCTGGCTGCCAGAGGAAACAGCCATCCTCCAAGCTTCCTGTCCCTGGGAAGAGGCTGGTGGAGGCTAAGGTGCATCAGGAGAGGCCAGCACTCGAGTCACCTCCCTGTGCATGTCAGCCGCTCAGTTCACACGTTTCC
>TU7727_UTR_3
TGCTCCCTACTCAGTTACTGGTTGGCTTGGCTTCAGGGGTGGGTAAGTTGGTGGAGCACCCACTCCCTACCAAGCTCTGGGGTACCCTAGGAGGGGGGCTTAACCAGGGGGTGGGATTCCCCCGAAGACCAGCCTGGCCTCCACTCCCACCCCAGCCTCAGCCCGG
>TU9081_UTR_3
GGCGGTCAGGTTCATAATG
>TU9081_UTR_5
GCGGCCCGCAGCCCAGCTACCGCAGAGCTGGGGAA
>TU8646_UTR_3
TCTAAATGTGATCTAAATGACATTTCATACGTCTGACTAGTGCACTTACTGTTATGTACAGAATTTAAAATGTGATGGTTTTAGTATAAAATCTGGTTTGATACATGATATAAACTACTTGGAATTGTATATTTAAGATCAAGCAAATGTTTTTGTGAAC
>TU8646_UTR_5
GGCTCAGATATAAAATCAATAATAAATTCAGTTCGTGATTAAATATTTTTCAAGCTAGCTGGAAAACGTTTAAGATTCACATGTTGCAAGCCATCATTAAATACTGGTTCCAGGGTTTGGGGAGTGAGTTTGAGAAATGCTTTTTCCCCAAACCTTCTGGGGCTCAGTGAGGCTAAAAAAACCAGGTGCATCCAAGATCTGATTTCACAGCAAGATTTACTGCTTTACAAACACAAACATGATACTTGGTCTTAATAGAAAAATGACATCAGATACACCCAGAAT
>TU8806_UTR_5
GGCGGGATCCAGGGCCCAGTTGGAA
>TU8806_UTR_3
GCTCAATGCAGATCACCATCATGAAGACGTTCTCCTTCAAAGCCAAGTTCCTGGCGATTGTTTTCCTCAGAGATACATCATTCAGAAAAAGATCCTGGGTTAGCGTTATCTCATCTAGGATAACCCTGCTGTCATTATATGGTGCTGGAAAGAACTTGCAGATAGCTTTCCGATAAGAT
>TU8686_UTR_3
TCTCCTGGCTGGGGTTTCCTCTTAGGCACAAG
>TU8686_UTR_5
AGTAGACATTTCTTTCAGCCACACC
>TU8257_UTR_3
ACACATTGTATCATGAATGTCTGTCTGTGGCTTCTTTAGACAGTAATCTTCTTGCTAACAAGGCCTAGGAATTAGTCTTTCAGCTCTAAGCAGGATCCAGCCTCCCTTATGCTAATCAAAGCCTGGCCTTCTGCTGCTTAAATACCTTCATCAGCTCTCTGTTGCAATGAGAATGAAAAAGAAAGTTCTTACCTGAGCTCACAGCAAAGTCCTTTAGACTGGACTTCATCTTCCTCTCCAGCCCCATGTTTTACCCCTGCTGGCTTTGTCCTCAC
>TU8257_UTR_3
ATGGGCCCCAGGCTGAACAGTTTCTCCCCTGTGGACAGGAATTCCGTAATACCAGAAAATCCATAAATGCAGGATGATAGAGGAGGCTGGGCCCTGCCCAGATAGGAGATAAAAAACCACATATTCCTCATTCTTCAAATTAAGGAGACCTCCCAGCCTGCACATGCATAGAAAGGCTCCCTGGAGGTCGAAAGAGAAGGGACATCACCTCATAGTAAGTGATGCAACTACCCATAGGCCTCTTCACTAAAATCTACCTTGGCTAAAAGATGTCTATACACACACGGGAAGACGCTGAGATATCCCAAATACAGACTCAGAACCCGGCAAAGCAATATGACGACCAAAGGAAACCCGAAAGAAATGCCTCATAAGTGATTGAAGCTCCC
>TU8257_UTR_5
GGGAGCTTCAATCACTTATGAGGCATTTCTTTCGGGTTTCCTTTGGTCGTCATATTGCTTTGCCGGGTTCTGAGTCTGTATTTGGGATATCTCAGCGTCTTCCCGTGTGTGTATAGACATCTTTTAGCCAAGGTAGATTTTAGTGAAGAGGCCTATGGGTAGTTGCATCACTTACTATGAGGTGATGTCCCTTCTCTTTCGACCTCCAGGGAGCCTTTCTATGC
>TU8715_UTR_5
AGGAGACAGAGGGACAGGTGCCAAGGCCCAGAGGCAGGAGGGTACAGCGTGTTCCAGGACCTGTAGGGGCCAAGGCTCACACAAGGAGGGGGCCATCTCGCACGCCTGGATCAAGGTCCTATATGGTCATCTCTCCCACCATCCCCTGAACACCCCAGAGACACTGCTTTCTCCCGGCTAAGCCCCCAGCCCAGGTTGCAGCCACACTGAG
>TU8715_UTR_3
CACTCCAAGGGAAACCTAGGGTGGGAGGAGCGGCCCCCTCGGGGACTGGTCGGGGACCCTCAGCACAGCACAGAGGGAGGTGGCGCCAGCACATCTGTTGGCGCGTGCCGGCCGGCTGTCCTTTCAGTGACATTTACTCTCACAGGGAAGCACGCAAACCACGTTCCCAGCCCAGA
>TU8726_UTR_5
CCTGCGACCCCCGTGGACCCCACAACTGCCATCCACCTCCGCTGTGGTGACGTGTACAAGGAGCTGCAGCTGCAGGGCTTCAACTACGGCCCCAACTTCCAGGGCATCCTCGAGGCCAGCTCTGAAGGTAGGTGCAAGGGAGGCCCCACTTTGTGCTTTGGGGCCAACTCCTGCTGCCTGGTGTAAGGGGGCCACGAGGGGCCCCCCAGGTTGGGGCACACGGAGGAGAGGGCCCACAGCAGGAAGAGACCCAGCCTGGCTGAACCGACAGCCCCTTCTCCCCAGGCAACATGGGCCAGCTGCTCTGGAAGGACAACTGGGTGACCTTCATGGACACCATGCTGCAGATGTCTATCCTGGCCCCGGGCCAGCGCAGCCTGCGCCTGCCCACACGCATCA…
>TU8726_UTR_3
CTGGTGACGGCCAACTGTATTCCCGCATCCCTGCACTGCTCAACACTCAGCCCCTGTTGGAGCTGGACTACATAGCCACTGACCGCCACCCCCAGGCCCTGGAGGCTGCCCAGGCCAAGTTGCAGCAGCTCAACATAACCCAGGGCCAGTGGGACCCCTCGGACCCGGCCCCCAGCAACCTGGGTGGGGCCAACCTCGTGGTGTGCAACTATGCCCTAGCCAGCCTCGGTGACCCGGCCACGGCTGTCGGCAACATGGTGGCTGCCCTCAAGGAGGGAGGCTTCCTGTTGCTGCACACGCTGCTCAGAGGACACCCCTTGGGAGAGACTGTCACCTTCCTCACCTGCCCTGAGCCACAGCAGGGCCAACGGCACCTCCTGAGCCAGGTGCTGGCGGGGC…
>TU8857_UTR_3
ACTCTCCCTCATGTTCAAAGCAGCACTATTAGCC
>TU8857_UTR_5
GCCATCGTTAAAAAGTCTACAAATAACATATGCTGAAGAGGGAGCCCTCTACACTGCTGGTGGGAATGTAAGCTGGTGCAGCCCCT
>TU6878_UTR_5
CAGTTCGATAAGGAGCTTTCTGGTAGTTAGGATCCATCAGGACAGAATTCCCCAGGAGGAA
>TU6878_UTR_3
GAATCCTTACTCAACACAGGTAGAGCCCCCCCCAGTTAATGTGGAGTGAGTTGACATTTATATAGCCCATCTTTCAAATTCTTCTCCTTTGACTGACTGACTCAGATTTTAGGATTAAAAAAGCCCAA
>TU8801_UTR_5
GGGGCGGGGGGGGCCCGAA
>TU8801_UTR_3
GCAATGGTTTCATTGTTATGACACCAAAG
>TU7180_UTR_3
AGAGATGGGAATACCAGAC
>TU7180_UTR_5
TGAACAAAGCTAGTGGACGTG
>TU6985_UTR_5
CTAGACCTGCAGTGTGGCTCTCCTGATCTCCTGATCCTCACTGCCCTCTCCCACAACTTCCCCACCCTCAGTGACAAATTCCACTCCCAGCCCAGCTCCTTCTGACCACAGTCGGGCAGAACCAC
>TU6985_UTR_3
CCTCAATGAGAGGTCGTGTCCTTGCTTTCCTGCCC
>TU9111_UTR_5
AGACGCACCCGCCTCCCTCTCCTCTCCTCTGGCCCCAGGTTCTTGTCTCTGACGGTCTAGGAGCTACCAGTGGAAGATGCTCCACGTTTAGCCCAAGCTTCCTTCAAATGAGAGAAGAGTAAGAGCTATAAGCTTTGAAATAAGGTCCCGGAGAGCGGATCATTCCAAATCATAAGTTAATCCGTCAGCATGACAAAAAAAAGGGATGTGACGGACTGTGTTCAATTTAAAAGTTAAACTCTCAGACTGAATTGTAGGACCAGAAAATCAAGGGGGTGGAGAACCTTGCGTGCGTGTTTGGGGGCCAATGGGAGTGAGTTTTGCTTTGAGGGGTGTTTCTATGTATTTGTCTGTATGTGTGCCAATAAAACAATACTAGTCAAAACTCAATAATACCTG…
>TU9111_UTR_3
TCTTCTTACACAACCCTTTCCAGAAGGCATCTTCCGTCCACCTCTTCCCTCTTTCTGGTCACATGAGGGGCAGAAAGCCTTCTCAGCATCATTTATCCCTTAAATGCATCTCTCAATAACTGCAGCTCACAGACATAATACCAGCCCTTTGCCCTGAAACCCAAGTGAATGGATTGGTATATTTTCAACTGAGTTCTGTGCTTAAACCATGAACAATAATTACCTTAACTTTTTTATTTAAGATTTTTTAAAAACTGACTTGTACTCTCAGTCTATCAGTCGCTCAGTCGTGCCCGACTCTGCGACCCCATGGACTGCAGCATGCCAGGCCTCCCTGTCCGTCACAAAACTCCCGGAGGTTTGTACTATATGCTGACTTATGGGACCATCTGGATGTAA…
>TU9185_UTR_3
GGCCCCTCAGGGGTGGTGTGTCAGCCGAGAGTCAGGAAAGAGCAGAACGTAAAACTGAAAC
>TU9185_UTR_5
TCTTGGGTTCTCTCTATACCTGGGTCCCTTTCCATCAGACCAAATGAGGTGTGGGGGAGG
>TU8817_UTR_3
CACTAGGGCAGGCTTCTTCTGGGAGACCTGGACCCCTCTGAGGACCAGCTTTGGCTTGAGGACTCCCACCGCCATGGC
>TU8817_UTR_5
AAAAGCCCCACACTTTTGGTGTCAGAAGTGTTGTGAATGAAAACAGTTTGCTCTTACACCTTACATACTGGTGAAGTATGGTGCCCAGAATGTCCCAGGTGACTGACTGGTCTGTGTTTGGGACAGGCTCAGACTCTCAATGACGTGGGTGCACTTCTGCGGTGGGTGACTTCTCCCCACCCTCACCCCCCAGTATCTGC
>TU8817_UTR_3
GGGTGGGGAGAAGTCACCCACCGCAGAAGTGCACCCACGTCATTGAGAGTCTGAGCCTGTCCCAAACACAGACCAGTCAGTCACCTGGGACATTCTGGGCACCATACTTCACCAGTATGTAAGGTGTAAGAGCAAACTGTTTTCATTCACAACACTTCTGACACCAAAAGTGTGGGGCTTTT
>TU8558_UTR_5
CTAGTATTTCTTTTACTTGTGAAGA
>TU8558_UTR_3
AGGGAAGGAAGTCAGCTCCTGAGTGCTTGTTGCCCCCCAGCTTTCCAAAGTAATCTTACTCCAGC
>TU8766_UTR_5
CACGTGAAGAGGCCTGGCCCAGTGCATCCTGGCACAGGACAA
>TU8766_UTR_3
ACACCTAGACCAG
>TU9025_UTR_5
CACTGTTCTTGGAATGCCCTGTGCTGGATCTGTGTACCTTTTTCCAGAGCACTG
>TU9025_UTR_3
TGGACAAGACCTCATAACTGTG
>TU6935_UTR_5
GGCATGGACAGTGTGAGCAAACG
>TU8738_UTR_3
GGCCCTTCC
>TU8738_UTR_5
CTCTTTAAAAGGTGTTTATTGATCATATACAAAATAAAGAAAACCTTATATATCACAAACATACACT
>TU7575_UTR_5
GTTTGTGCTTCTGTCTAGAGGGGGTTCAGGCACGTGACCCAGGTCCAGTAGGCATATATCAGA
>TU7575_UTR_3
TTGCAGCACGTGGGCTCAGCAGTTGTGACTCCTGGGCTCCAGGGCACAGGCTCAGTAGTTGTGGCGCGTGGACTTAGTTGCTTTGCAGCATGTGGGGTCTTCCTAGATCAGGGAATGAACCCATGTCTCTTGTATTGGCAGGCGGATTCTTCAC
>TU7403_UTR_5
GCAGGGACAGCGGGAGGGGAG
>TU7403_UTR_3
TGGGAAGGTCTGGAGTCCTAGCCTCGTCCCTG
>TU8304_UTR_3
GGACTTTTGATTGGCTTTAGGGCAGATCTATCACTCATCTTCTGGATTAGAGGTGGGTGGAAGGTCAACCACGACCAATACAAAACCACTCCTTAGCTAAGCCCCTCCCCATCTAGCTTCCTGTTGCTGTCCATCAAACACCTGGTAGGTGGGACTTTGCCTCCCTTCAGTTGGCTGGCGAACATGTCGTTCACTCTTCAGTAAGCTTCCGGTTGGTGCCCGCTACCGTCCGTCAGTGACATTTCACAGGTCTATTGGCCAAGCCAAC
>TU8304_UTR_5
GGAGGTAAGTGGGGGCAGAGGCCAATTCTGTCCACCAGAGGCGCTCGTTAGAATGCACATTTCTGTCGTGCGCCGGACACGAGAGGCAGTCCTAAAATCTTTTAGAGAGCTTCAGGTGATTCTGATACCCACGTTGGCAGGTTGATGCAATAACCAGGTGAAGATTATGAGGGATTTGAACTGAGACGGTGAAAATACTTTGAGAAGTGTCACGCAGCCCCAACTCCCGCTATTGTGCCTGCCGCCAATGTCTCACTGACAAAGTCGCCTGGAGGCTCACTTCCCTCTTCAGAAGCG
>TU7960_UTR_5
ATATACACACACACACACACGCATGCATGTGTGTATAGATATATACATATGTATATGTATGTGTGTCTGTAGGTATGTGTGGATATGTGTATCCATATATACACATCCATATGTACATATACATACACATGTGTGTATGTGTGTGTATCTTCAAGGCAGTGCAACAGAGTCCTATACCAAAAGCCTTTAAGCCTCCATCTGCTGTGAA
>TU7960_UTR_3
AAGAGCC
>TU8055_UTR_3
CTGTAAAATGGTGAACGTGTGTATTATATCCAGC
>TU8055_UTR_5
GGTTTGTAGCCTGGGGACACACTTCTCCCCTGAAAGTTCCAGGATGACGTGGTATACATTCCACGTGGGTCGGTCGTGGCGCGCAGCCGGACACCCTGGGGGTGGGTAGGGATAGGGGATTGGCGAGTCCTGACCCACGCAGGAGGGGCTGGAGCTGGGCGCCCTAACTGCCCAGCCTCGGCCAAAACCTGCGTTAAGGTCTGGAGGGCCAAGCATCTGGGGCCTGTGCTCGAGGGATGCGACCTTCCTGGGCGTGGGCAGACTTGCCCCCGCTGGCTTCTGCTCGTCCCCCTTCCAGCCCACCCCATCCCTGGAACCCAGCCTGGGAGCGCAGAAGGAGTCTCATCCCCGACAGACGCGTGACCAACCCTCCGC
>TU7095_UTR_3
AGGCTGCTTTGCAACTGTAACTGGCAGAGTTGAATAATTT
>TU7095_UTR_5
TCCTGGGTGTTCTTTGGAAGGA
>TU7677_UTR_5
AAGTCTGCATTTTGAGCCAAAGGTGGTTTTCACAGCCCAAACACAGACACTGGGAAGCACAACATCCAAGCCTGGGCAAGG
>TU7677_UTR_3
GCAGCTGGGGGCAAGGAGTGTTCCCACATTACAGATAAGGAAACAGACCTAGCATGAATCCAGGTTCACAGTCTCCCCGTCTGCACCTTCACCTCAGCACCT
>TU7076_UTR_3
ATAGCTGTAATGACCTTCAATAATTCTGTCTTACTAATCACTTGATCTTATTCCAGTGAAGGCTAATTTCAAATTTA
>TU7076_UTR_5
AATTCGAATTCAGTCTACAGAGTTTATTTCTGATCATGTAACAAACTTTCAGTTATTTCTTTGAGTCTGCCTCTGTTAACA
>TU7129_UTR_3
TGCCATCCTGAACGGCGCTAGTAGTAAAGAACACGTGTGCCAATGCAGGAGACAGAAGAGACTCAGTTTCAATCCCTGGGTCAGGAAGATCCTCTGGAGGAGGGCACTGCAACCCATTTCAATACTCTTGCCTGGAAGATCCCATGGACAGAGGAGGCTGGCAGGCTACAGTCCACAGGGTTGCAAAGAGTCAGACACAACGACTGACGTGACCTAGCACACACACATATACAGGAATGAAAATGGGAATTTATGATGGATTCATAGAAAGGTAAGCAGTAGTTTGGCTAGAGATATTTGCTATCCCATGGATGAAAATCATTGGCATAACCTGGGAGCTTATTAGAAATGCTGAATTTTGGGCTCTACCCTAAACTTACCAAATCAGAAGATGCATTT…
>TU7129_UTR_5
TTTTGGCTGCACTGGGTTTTTGCTGTTGCACGCAGGCTTTCTCTAGTTGCAATTGTTGTGGTGCAAGGACTTCTCGTTGCCATGGCTTCTCTTGTTGCGAGGCATGAGCTCTAGGCACACAGGCTCAGCAGTTGCAGCTCACGGGTTCTAGAGTACAGGCTCAGCAGTTGTGCCATCCTGGCCCAGCTGCCCC
>TU8466_UTR_5
CAGGCATTCTGCTCTGGGAGCCTGAGTGATTACAGATGCTGCATATTGAATACAGAAGGCTCTCCCTGGCTCCCTCTCCTGCCTGCCAAACTCACAACATGCAGTGCGCCCTATTTCCTCTTGAAACACATAAGTA
>TU8466_UTR_3
CATTTGGTTGGGGAATGGCCA
>TU7015_UTR_5
GGCCTTCCCAGTGCCAAGGTCAGCTTGCATCTCCCATCTGGTGAGACGGTTGCCC
>TU7015_UTR_3
CTGTGGCTCATGGGCATGTGGGATCTTCCTGGGCCAGGGGTCGAACCCATGTTCCCTGCACTGGCAGG
>TU7927_UTR_3
GAGATTTGTTTGTTTTAAATAGTTCTTGCTTTACACAGAGGAAGAATGAAGCCCAAGGCCAGCCAGTGAGAGCTGTGAACTGAATAGCGAATCATGAGCAGGGCTGGAGTTGAGAGTACAGGCCTCTGTCCCTATGGTTAGGATGAAGTCTGGAATGTCTGAAAGTCATCTTCAGAGTGGCGCTCAGTCCTAGTGGTTGGTTTGGTTTGGGTATTTATTTTATTAGAGGATATGCTTGGCTTTTTTCAGGGTAAATGACTCCAGGTTATTTGTGAGCACATCCACTGTTTCATTTCTGAGAATGGGTGAGCCCCTTCTACCTAGGAGACAGGGATGCACTTTGTTTCATCTGTGAAAGCCTGATTTTTAGAATAAAATCTAAGACAAGCGAGGGTTACC…
>TU7927_UTR_5
CAGTGATCTGTTCTTTTGACTAAACTCGTCTTTTCTCCAAGGGTCTTGCAGGTGAGTAACCTTGGCATTCACCTACAGATACTCTCTGCAGAGTCTAGGTTTGCAGAGATACCCTCTGTGGTACTGATAGCTCTTCATTCATTCATTCATTCTCATTCATTCATTTAATCAGCAGACACTTGGGGCAAGCCAGGTATTATGCCAGTACTGCAGACGTAGCTGCATACCAGCCAGGAACTCCGCCCCATCCCCCACCCCTTCTGTTCTCCATGTGGACAAGCGC
>TU7100_UTR_3
AGGTCAATGCAATGTCTAAGGGATGTCTCAGGGTACAGGGAGAGGGAAGAAGAATTAAG
>TU7100_UTR_5
TGGTTAGGTGCCTTCTCAGCCTGC
>TU7508_UTR_3
GTTAGGCTAAATATGGGCCAAGCAAGATGACTGGCCAGAGACCACCAGGAAACTAACCCCATTACCATACAACCTGAGACTGCAAGCCACATGGCAGAGCAGTTCTCTTGGGTTCCCTCACCCCACTGCCAGGGCGCCCTTCCCAATAAAGTCTCTTGCTTTGTCAACACGTGTGTCTCCTCGGACAATTCATTTC
>TU7508_UTR_5
GTAAATACCTAGGTTACA
>TU8112_UTR_5
CTTAGAA
>TU8112_UTR_3
CCCTACAGTGGTGTGAGGTGGCATCTCACGGTAGTTCTGATTTGTGCTTCCTACATGACCACTTTTATTGAAATAGGTTCACCCACT
>TU7648_UTR_3
ATGGTATCTCTCACCCCCACTGTCCATTCCCCAACTAGAGTAACCTTGGTTGATGAGAAACCCTGTCTGGCCGTTTTCAGGCTCCTGCAAGCAGCAACAAGCCCAGGAAAAGCCTCCTTTCTAAACCTTTGCTTTTGCCTAACATCCCCTGGCTGCTGTCCCCACATGACCCAAATAAACAGATGATCATGTGAAGCCAGGAAGGCTGTTTGTTTTAAACAGTGAGCATCTCCACTAATCTCTGGACCAGATGGGTTATTGGGGACAAGGGAGAGGTTGGCATTTGAATTCTCTGTTCATCCCACT
>TU7648_UTR_5
GAAAGATCCCCTGGGAGCGGACATGGCAATCCACTCCAGTATTGTTGCCAGGAGAATCCATCCCGTGAACAGAGGAGCCTGGCGGGCTACAGTCCATGGGGTTGCACAGTCAAACACTACTGAAGTGACTTAGCATGCATGCGCGTCAGTGGTAAGGAATGGCGCTTTCACTGTCACGGACCCAGGTTTGATCCCTGGTTGAGGAACTTAAGATCCCGCAAGCTGAGCAGCCTGGCCAAAAGAGAAAAATCAAGGGGGCCAAACTGGGCACTGGGGTGCAAAAGACTTCAGGAGGAAGAGCAGAAACACAAATCCTCTCATGAGAATTACACAATGACGGATGGGACAGGTTTCCTCCTGCCCCAAAGATACTAAGCACTGGAAGCCATTTAGGAACAA…
>TU8202_UTR_3
ACCAATAGAACAAGATAGAAAGCCCAGAGATAAACC
>TU8202_UTR_5
CTCTAAGCATATGGTCATCGCTAAGTCAAGGTTCCTTCCTTCCTTCCTTTTCTCTGTCCTCACATA
>TU7601_UTR_5
CTGGGGCTGGCAGTGCCAGGAGGGGCCCCATCTGTTTCCACTTGTGGGCCTGTGGGCTCCTCAATCTCCTGGCTTTCAGGACCTGGCTGGGTCCCCCGGGAGAGCCTCTTGGGCTTTCGGAGCGGGCTGGAGAGCTCCCCGGAGCCTCGGCGACTCTGCGGTGCAAACTTGGTGCCTTCAGCAAAGGAGACTGATGGCCGCTTGGCCCTGGCGAGGCTGGAAGTGCGCGGGATGGCAAACGGTGTGGAGGCGTCCTCAGGGGGAGGGAAGGGACCTCCAGCCAGGCTGGCCTCTGAGGATTCCGCTGGGGCCGCAGAGACCATCCCTGGAGAGGAGACAGAAGTGCTTGACTGAAGCTGGGCTGGGCTCCCCAGGCCACCTTACCCAGCTCAGCATCTT…
>TU7601_UTR_3
CATTGGCGATGCTGACATTCCCAGGTGGCTCAGTGGCAAAGGATCCGCTGCCAAGGCAGGAGGTGCAGGAGATGCGGGTTCCATCCCTGGGCTGGGAAGACCCCTTGGAGACGGGAATGGCAACCTGCTCCAGTGTTCTTGCCTGGGAAATCCCATGGACAGAGGGGTCTGGCAGGCTACATACAGTCCATGGGGTCACACAGAGTCGGACACGACTGAGCTGGTTCTACTTCTGCTACTGAGCCCCCTTTGGAAGATGCAGAGGATTACCAGAGGAATTCCACAACCAGAGGAACACCTTCCTAGTTATGAGTATGCTGGGTGGGCGGTGGAGAAGCCCAGGCAGGGAAGTTTAGGGAGCAGACTGCACAGAGGCCTGACCTAGGCCCCTCCTCCTCC…
>TU7910_UTR_3
CCCAAATCATTCTGGACGGAGTCCCACTTTCAGAAGGAGTGTGGACCATGTGACCTGCCAGGTCCACTTCCACGTGGGCAGGCACCAGCACTCCAGTCACCACCAGGGGCTCATGGCCCAACAGGTTCTCCCTCGAGACAGAGGACTTCTTTGCTGTCTGTCAGCTGAAGGAGAATCAGGCTCCGTAACACAGTCCAGCTTTATATCAGAACAAGGTCTTGGCTATGAACAGAAAGCATCCCTGATTACTTGCGGGGGACTGCCCGTGAAGGGTTAAGTCTTGGGAGCTCCTCAGCAGATATGCAGAGCCCTAGGACATGTTCCTAAGCTCCCTGTCCCGCCACCCTCAAGAATTTTTATAGCCCTTAAGACTCCAGGATGTCCAGTTCCTGCAACATG…
>TU7910_UTR_5
GCTCTGCGACGTCCAACAGCCTCTGGTCACCTCTGTCCACTGCCACTGGCTTGGCTGTGATGAAAGCCTCCTCGTTAGTCTGGCATTAAGTGTCCTGCCCCTGGGACCCCCTTTGTGATGGCCTGAGTAGTCTGATGGGCCTCGAAGTGGCCCCACGACCTCTCTGTCCCTGCCACCTCTCTGCCCCTGCTCCACGCCTGCTATCCACACAGAGTCGGGTAGGCTGCGTCTTGAGCTTTTCCAGCAGGACTCCTCGTAATTGGGTCTTTCTGCAGTTCCAGGCTAATGGGCCTGTCCTGGAACTAATGTCACTCACCCAGTGACTGGAAAATCACCCCGCCAGCCAAGTGGCACTGTAGAAATAAAGCCGTAAATGCCAGCAATCAAGTGATTTTGTTC…
>TU8039_UTR_3
GGGACGGTG
>TU8039_UTR_5
TACCTCTCAAGAACATGAACAGCACTAAACGTC
>TU7811_UTR_3
TTGTGCAGAATGGTGCTTGTTGAATATTTGCTTATCTCCATCCCCTTTCTCCATGCTCCTTATGCTCCCCATGCG
>TU7811_UTR_5
CGC
>TU7515_UTR_3
CGTAAATCAAAAGGAAGAATGCCTTGATCGGGGTCTATTATGTATTCTGACATTTTTGCCAGACAGTCTG
>TU7515_UTR_5
AACAGCCAGAGATTCCAGAGAGGAGCAGGGTAAATCAGCAGGAAAAAGGGATGCAAGGACAGGAAATCAAGTCTCAATGGCACA
>TU8274_UTR_5
GTTGCATTTAATGAGCAAGAATCACATTATACCACATTAAGCAGCAGAGTGAGTGCGTGCTTTGGGTGGGATAACAAC
>TU8274_UTR_3
TGCCCTGGTACAACCACGAGGCGCCAGCTCGTGCCTCTCACTCAAG
>TU8794_UTR_5
CGGGC
>TU8794_UTR_3
TGGGCACTAATCAGCAAAAGTTGTC
>TU8952_UTR_5
AGCCGACTGGCACGGCCTGTGTGGCCTGCAGAG
>TU8952_UTR_3
AACACTTTAAACTCAGGGCGAGGCCCAGCAGGCCCAGTCAGGAGGAGCCCCTGCTGCCCTTGGTCCACCCCCACCGCCCTCTCCCCCCACGATGCCGCCTGCAGCCCAGCCCAGAGGCAGAGCTCATGCCAAGAGGGGCAGCAGCCCGCCCTGCCCCTGCTCAGCTCCTGATCAGGAAGGCCGGGTGGGACATCAGCATTTACAGGAGAATAAAGTGTCCAGTTGGACACGCACGCGCGCA
>TU6942_UTR_5
GTTTGGCTGACACGTATC
>TU6942_UTR_3
AAGATACCCAC
>TU8122_UTR_3
GGGACTATCAAGTCTTCTCCAACACCACAGTTCAAAAGCATCACTTCTTTAACTCAGCCTTTGTGGTCCAACTGTCACATCCAT
>TU8122_UTR_5
TGTTATTCAGTTGCTCTGTCATGTCTGACTCTCTGTGACCCCATGAACTGCAGCACGCCAGGCTTCCCTGTCCTTCACCATCTCCCGGAGCTTGCTCAGCCTTATGTCCATTATTTTGGTGATGCCATCCAATCATCTCATCCTCTGTCATCCCCTTCTCCTCCTGACTTCAATCTTTCCCAGCATCAGGGTCTTTTCCA
>TU6888_UTR_3
CCTTGTCAGGAAGTCCTAGGCTGCTCATTCCAAATCATGTCTAAATGATGTTGGCATAATATGATTTGGATTCATTTTTAATGGCCAAGTAATTAATCTTTGAAAGATGCTTATGACGAAAAGGTGAAAAATGACAACAGGACTCTTTTAATAGCTGCAGTCTGCGGAACTCATCTGACCCTGGATGATCTAAGTCATTCCAAATCGGGCCATGCCTTCTCATGCCATTTAGCAGGACTGCTTTATTTACTAGCTGACTGCCCTGGACAGAAGGCAGTGAGTTCAGGGGTTGAGTGCTTGTGTGTGGTGACAATGACCTACATATAAGGCACCTGTACAGACTCCAAAGCTTTAAAAAATTTAAAGCGAGGTAGGTTTCTGAAACTACCCCTGGCACGC…
>TU6888_UTR_5
GTGTGGTGTTGCCAAAAGGATAATGGTGATTATTGTTACGTTTGGTAAGGTGCTCCACATGAAAGGTTTTATGCCTTAACTACTCTCTCTCTCTCTCTCTCACACACACACACACACACAGACACACACACACACATCCTCCTCTACATACACTTAGCCCTCAGCAAAATATACTGCCTTTAGTTGCCGAATCCAATGCATCATGATTAAAAACACGGCTTTGCTCATTTAAAAAATGACATTAATTGTAGAGAAAACCTAGAGGAGATCTTAGCCTCCCCCATGGGGGCCTAGGAGCCTTTAGCAGGAAGCTGGCAGACTGAGAGCAGGTGTCTATCACCTTCTGGAACTGCTCTGATTAACACGAATTAAGTTTTTCAAAAAGGAACTTTAGGAAGA…
>TU7969_UTR_5
CCAAGAACT
>TU7969_UTR_3
CCCAGCCCCACCCTCACCAGCCTGTCTACACACACACACACACACAGCCTGACCGC
>TU8174_UTR_5
AGAAATTGTTGGACTTCCCTAGTGCTCCCAGTGGTTAAGAGTCTGCCTGGAAATGCAGGGGACAGAGGTTTGATCTGTGTTCTGAAAACATTCCACATGGCATGGGGCAGCTAAGCCTGTGCACTTGACAGCTA
>TU8174_UTR_3
ATAAATACATAATTTTAAAAAGCAAGAAATTACCCCATCAGCCTTAAACTCCTGTCAGTCCATGTAAACATGGGCAAAATGCCAGGGTCATGCATGCCAGGAAAACCATCTGCCACAGGTTGCAGAATCAGAAAAT
>TU8590_UTR_5
CATGGAATGGGCCAGGTCCTCTCAGGCTCATTTGTGGATGTGATTTTTTTTTTTAAAGAATGGAAACATGCAGGTGCCTTCCCGAGAGGCTTGGACTGGTGTCTCCAACCAGAAACAGATAAGCTAATCAGAGTATGAACTCAAGAGGAGGGATGTCAGCAGTCTGTGTAACAGCTGGAAAACGTCCACGTACTGGCCTTTAGGACAACCCAGGGGATCAGAACTCGGGATCCCTGCTCTTTAAAAGAACGTTCTCACCTTGGGTTGATA
>TU8590_UTR_3
AGTGTTAAGCTCTAGCCAATCAGTTTCTGTCCCCTTTAGCCTAGTGTGTCTGAACTTAATTTCTCGCTATGTATTTAAACTTTTCCTCTGTATCATAGGTTTTGTGGCATCCCACGGTCAGGTGGAGAGGAAGCTGCCCCTTACAGAACTGTACTGTAACCATTTTTTAAAGAAACATTATTTTCACAGGACTGATTATACACAGGGCTTGTAAAAAAATTTTTAACACTGTGCTGTGAAACCACGCTGGTAAATCTCCATTGAAGGCTACTTCAAAGGCACCTGAAAGTGGAGTGTTATATCTATGACTTTATTTCTTGCTTCCTAAGTATATTAAACCTAATTTTCACCCTTTCATTCTGTTTCAGCCTCCTGTATAAGAAGTACCGTATTTTCTGC…
>TU9214_UTR_5
GACAGCAGGTACATAAAGAATACTCGTCCCAGTGTGAGGATCGATTCTTTGAACAGGGCTTGGAGATTTCCCCAAATTTGGGTGAGGTCCAAGAGGAGGTGGAGGAGTATATGCTCTGATAGGATTGCCAATAAGCACAGAGGGATTGGGCTGAACTGAAAAACGAATAGAAAAAGGACATAAGAGCTCTACATACTGACATAGACAAAAATAATTAAAGTCATCCCACAGCAAAATATATTTCCTAGGTTTGCTATGAGGTATCTTATAATCAAAGAGTTATCAGTGTGGAAGAGTAAAGCATATTAAAAAAACATACTCATTTTACCACAGTCACTGAAAGTATTTGACTTGAGAGGTACGATGTATTCCTTTTATTAACTTCCCCACAAGGGAAGC…
>TU9214_UTR_3
GCTTTGATCTGTTCAAAAGTGATTCCATGCAGGCTATTGTTTTCATGACACAGGGCAATAAACCGCTCCCAAAATTTCCTAC
>TU8963_UTR_5
CAGGGGAGGTGTGGG
>TU8963_UTR_3
GACTGGCG
>TU7487_UTR_5
CTAGAGCTATTTACAGCCCCTAACGGGTGCCTCCCACCTTCCCCAAACCAGGG
>TU7487_UTR_3
GGGAACAGCCCGTGGGTTCTCCTGAGCAACAGGGACTGTACAGAACCCCAGCCACTGCCCAGCAGGGCAGGCTGTGCCAACAGGAGCCCACAGACAGGCTACAGGAGTTC
>TU7699_UTR_3
AAAAGTTGGCTTAAAACTCAACATTCAGAAAACTAGGATCATGGCATCTGGTCCCATCACTTCATGGCAAAGAGATGGGGAAACAATGACAGACTTTATTTTTTTGGGCTCCAAAATCACTGCAGATGGTGACTGCAGCCATGAAATTAAAAGACTCTTGCTCCTTGGAGGAAAAGTTATGACCAACCTAGATAGCATATTAAAAAGCAGA
>TU7699_UTR_5
CTTAAAGAA
>TU7548_UTR_3
TAGTGGTGGGCGGGGCGGAGACTAGGTAGGAGGGTGGGGGTGGAGATGGATGCCCCATCCAGTGACCCCCTAGTTATTGACAGCTGACTTCAGAATGACTTTTTTTTGGCATCAAATTACCTGTTTTTGTGGGGTTGATATAGCAGAGGAAAGCCAGTTTGGGGTCAAAGGCAGAGATGATACCGCAGCTTCTCAAAGCACTTTTTGTCTAACAGAGATACAAGCTGTAAGGGGTCCAGAACAGATCCAGGGTCCTAGGAAGGTTCTGTCTCCCTGGAAGGCCTCCTGCCCACGACCCCAATCCTTGGCCTGAGCTAGCTGTCC
>TU7548_UTR_5
GTCGCAATGAATGTTTCCATTTACTTTGGATTATATGTCATTATAAATATTAACAAATAAGACTTAAAAAGGACACCTTCGGGTAAGTCGGACGAAAGTACAAAAGTTGTGTGTGGGGGCTGCAGTTTCAGGACCGTTTCTGCAGGCGCCACATGATAGCAAAACGGCGGTAAGCAGTGCACGAGTCTGCGTCGAAGACGGCCAGAGTCC
>TU6914_UTR_5
CCAGGTTTTCCTGTAGAGCTGTGTGGGTTTGGGGCTGTGATCCGTGGAGTCTTGGAGGACAGGCGGTGCTTCAGGGCTGGTGGA
>TU6914_UTR_3
AGGCATTTTGTTGAATAGTAAAGCACTGATTTAGCCTATACTTCTGATTTTAGTAAAGTATAGAAATGGTCGTGTATTTAATTCATTTTAGTTTTGTAAATACACATTTACCCTCATGGCCCCGAC
>TU7164_UTR_5
GCCCCATATACAAAAATGTTCACATCCTGCCTTCTCTCTCAGGATGCCTCTCACGTCCCCACCAGGGGCCAGCTAAGTCTCTCCTGAAAGAGGCACCCACACCCTCTTTCTCTGCTACTGGGGGGGAACCCTCACCCTTGACTCACTTCCAGGGAAGAGCATCTAGCTTTAGAGAGGAGATGCGGCCAGGTGGACCCCAGGGACCATCCAAGGGGTAGCTGAGAACAGGAATGGCAGATGGGGGCCTCCTTCCAAGGAG
>TU7164_UTR_3
TCTTTAAACGAAAATCACCCTGCGGGACCTCGGGTCTCCGGATGCCCCCCGCCAGATTCCATACACGGCGCTGGAGGTGAAGGGTGCTGGCAGCCTCCCGGGGGCAAGGAATCAGGGCGGAGAGTGGCGATGCCAGGGCCCCACGGCACCCAGTTTGTTGCCCTTGGTCCGAGC
>TU8066_UTR_3
AAAGGATGAGACACCACTGACATTCTGAGTGCTAAGTCACTGCATCACTCTCTGTTTTTCT
>TU8066_UTR_5
CCTCTGCAGCT
>TU8869_UTR_5
CGAGAGGGTGGAGGGGGCCACGCGTCGAGGACAGCCTCGGGGTCTGCAGGGCAGCGCCAGCCACTCCAGTCAGTGCTTGCCTTTCCTGGTGCTTGGGGAGCACTGCCGGGAGAAGGGAGTCCGCCTGCCGCCTGCGCTCTTCTTTCTCTTCCAGGATTCATTCTTGTCGGGCTTTAAAATAGAAAGTCAGCATCTTTCCTTGAGCTACATACCTAATAACCAAAACTGTGAGGAAGGCAGTCCCATCAGAGGTTCTGGG
>TU8869_UTR_3
CCTGACCTTTCTGGGTGAGAGAGCCAGAGCGGGGCCACCGGGATCCAGGGAGTCTGGGCCGGTGCCGGAGCCCCTCTGGTGATCTGAGTCCTTGGCCCGGGTTCTCGTGAACATTACTTAGACAGAGAGGCACCTGGATCAGTATTAGTCTATTTATCAGAGGTGTAAATAATCCATGTATAGTTTTTCTCCTTTTAGATTATTTTGTATTTGTTTTAAAAAAAAGTTTTGTCAAAATATAAAGAAATGACTGAAAGTTGTTGACAGGGTTTTTAAAAAATTATAATTATTATTCCAATTTCTTTTTGTTTGTTTTTTGCATTGTAAACTAGCGCCAAGGAACTGCAGCAAATAAACTCCACACCTGCC
>TU7680_UTR_5
AGGTTTCCACTTTAAATGCACAATTTTACCTCATTTTATTTATAAGGACTTGTTACAGAAAATGCAAATATCAGTATTTGAAAAATACATTCCATTACACAAACTCCAAAGAAACA
>TU7680_UTR_3
GTCATTAAGTTGAGCAGGTTGCCAACTCAAGACTCCCTAGCTACAGAACACCAACATTGTCCTTTTTAACAGGTTAGTATATTGTTTATGCCACACAAAAAAGTAA
>TU7477_UTR_5
AGAAAACAGGCTACCATTTTGAGGCAGTTGGATATAACTTCTATAAATGTGTATGACTCTGGCTTTTATAAATGGCATAACATGAGTGTACAAGCTACATTCTCTGCTGGCC
>TU7477_UTR_3
CTATTTACATGAGGTGCCCAAGACTCCTTCATCTCAAGTGCTTCAGTCTTTGGTTTATTATCATGCACTGTGCCTTCAAAACGAAATTTTTAAAAGGGACTTTAAATGAAGCTTAATAGTAGTTTAAAAAAGTCAATCTGTGTAATTTATGTGAAATCTAACTGTAATGAGGTCC
>TU7249_UTR_5
CTGCCCGGGGAGGGCTTGGGGGGGGCCTGCATGTTGTTTCCAACCAAAGCCAAGCCTCTGGAGTTGGGAGCGGCTATGGGGAGGTAGCCCTGCCTTCTCTGGGCCCAGCTGCCCCCTCCTCCCCAAGGGG
>TU7249_UTR_3
TTGTCTTACACTTATTTCTGCAGTTAGGAGCAGGGTTACTAACCAGATACCATGTCTGCTGTGCCACACTGGTGTTAGGAACACTAATAAAATGAAATAAAAGGGGAGCACTAGGGGGTCTGGAAGTTTTCCCCCTCCAACACCTCTGCCTCACACTCACATGGAGAACCAGGCTGGGGGCGGGCAGGTCGGGGCCCGCAGGAACCTGGGGAAGGGGAGCGATAGGAAAG
>TU7944_UTR_5
GGGGAGGGCAACCCCTAAGTCAGTGTGGCACACGTCTGCCAAGTCCAAGGGCATCTGAGTGTTTACAGGGAGAGAGGATACTTGACTGTCCTGGGCAGTAGCATCTCTGTAAGTATCTTCTTTGTCTTTCGGTGCACATGGCGTGAAGAGGGCGAGTTTACTCTGGGGCACTGTTTCCAGTTTGGGTCAGACTCTTCCAGGGTTGCTGAAGGTCTGAGTCAGAATGGCAGGGAGGGAGTTGTCACCATTCTGAATTTGGTCAGAGGAGCGTGAGAGGGTCGGACCAGGAGTATGTCACAGGAATTTGGAGTTTCGTGGCTTCATACGCTCGTTGTCAGGATAAGCCCAGAAGTTTGAAAGGGCAGCCTTGCCAGGAGCAGTTCTAAGACATGGTGAATC…
>TU7944_UTR_3
ATGTTTAATATGTGTTCACAGGCATTGTGCTAGACCCTTTACAGGCATCAAACTAACTTGTAATTGCTAGGAGAGGTGCTCTAATTATTCACATGTGACAGATGCGTGAGCTGGTACTAAAAGAGAGGTCTCATTCTTGCTGCAAAGGGGTGACTTTCAGTTCTGAGTGCCACCAACCTGTTAGCAACAGAACGCCCCCCTCCCCGCCCCACCCTTAACAGTGGGAGAGTGGAGAATGGAATGGGTGAGGGCACTTCTGTTTTATGTTTGATCAACATATTTTTATGATGAATATGTGTTATTTTTCTATATATTTTAAAATTAGGCTAAATTCTGGGTGTCACATGATGAAGGGATGTGGCCGGTCTAGCATATTCAGATGAGGACAGCCAGGAAGGA…
>TU8281_UTR_5
GGCGAGTAGTAGAAGAACCCACGGACCGGGTGCGGGGGCCAGGGGAGGGAGGGGCAGGCGAG
>TU8281_UTR_3
GAAGAAAAGGATTCAAACAAGAAAGGAGCTCAG
>TU7293_UTR_5
GTGTTTAGTGACATCTTTGTTGA
>TU7293_UTR_3
GCCTCCTCCCGGTTTAAAACACAGTGCCCCTAAATGGGGCTTCCCAGGTGGCTCCGTGGTAAAGAATCTGCCTGCCAATGTGGGAGACGCAGGTTCAATCCCTGGGTTGGGAAGATCCTCTGGGGAAGGAAATGGCAACCC
>TU7331_UTR_5
GTCCTTGGGTGGAGG
>TU7331_UTR_3
GCTGGATCCTCATAGACCGATGCGGGAAGCACTTTGGCACCATTCTGAATTACCTCCGAGACGACACAATCGTCCTCCCTCAAAACCGGCAAGAGATCAAGGAATTGATGGCTGAAGCAAAATATTACCTCATTCAGGGGCTGGTGAACATGTGCCAGTCTGCCCTGCAGGTGCGG
>TU8287_UTR_5
GCCTGCTTAGTAGACTACAGTATAGTGTGAACAACTTTTATATGCACTGGGAAAAGAGAAAAGTTGAGAGACTCATTGTAGAGGTCTGGAGGTATGCCTGTATTCAAAAACAGAATGCCTAATCCTGTGTCTGATACTTCATGGTCTTCTGCCAGCAAGCAGCGTTGTTACTCCTTTCCATTTTCTAGCTCTTAACTGTAAGAGTGGAGGGGTGTCTAGGAGAATCTCAATTGTGTTTTTTTCTCTTAAAGAGCTATGAGTTCATGACTTTGCTTCAGATTTACACTATTCCTAGATTCTTTGGGACACCATAGAACAAGTTTGGGTTCTTAAAACTGGCATTTTCTCAGTAATTCTCTGTAGTCTACTTGCTAAGCAACAAAAATGCAAAATTCTGTA…
>TU8287_UTR_3
AAGAAATCATTGTCCGTCACTTCCTTATTTACTGATGACAAATTGTAGAGAGGATCAAGTCAGATCCTTTCCTTGTATAGACTGGAGGGAAGTCTCCCTTTAAGTATGTTGTCCTTTGGTCTAGCTCCTAGTTCTGTGTGGGTGGCAGGGTCATTAGCCCAGCCCTGCTAGGAAATGTGCATACTGAAGTGCTGTAATTTTATTAATTGTGTGACCTTGGGAGGTTTATTTCCTGTAAGTCTGTTGTGTTATCTCTGAGGTGTCAATGACATCTGAATGGCTTATTTTATAGGATGATTTCAAAGATCAAATGAGTTGTGGTAGCACATTAACTGTAAAGTGCAATATAAATGTGAAGTATTATTTTTCTAGGCATTTTAAATGTGGCAGATCAGACTT…
>TU8460_UTR_5
CAGGGTTTGGCGTTTTATTGACACAAACACAAAGGCAGCTTCGGTAATGGGGTGGGTACACACAAGCGAAAACAATCGCACTTCAC
>TU8460_UTR_3
ACAAAGTCTGGGGCTGACTAAAAAGCTGCCTCCCTGCTCTGAGGAGGCAGTGGGCCTCCCTTGACGACAGGGGGAATGTGCTTTGATTTTTACATTGGTCCCAGAACAAGACACAGATGGCATCGTCTCTCAGAGCTCTGGCTGGTAAATGCCACACTTAGCTGCAAGGTTGGGAAAGC
>TU8984_UTR_3
ACTCAGCGG
>TU8984_UTR_3
AGTGCAGCATCTTCTTTGGACGGCTCCATGGCTGGCTGGCTGGCCTCGGCAATCATGTCTCGAATCTTCTGGAGGCAATCTGCCAGGTTTCGGAACTGATAGCGGCTGCATTCAGACGTGAGGATCAGCTCTCCCGCCCTGTTGATCTTATTTTTGTGCTGT
>TU8984_UTR_5
ACAGCACAAAAATAAGATCAACAGGGCGGGAGAGCTGATCCTCACGTCTGAATGCAGCCGCTATCAGTTCCGAAACCTGGCAGATTGCCTCCAGAAGATTCGAGACATGATTGCCGAGGCCAGCCAGCCAGCCATGGAGCCGTCCAAAGAAG
>TU8135_UTR_3
AAATCTGGTGCTGGGCCTCCGTTTCCTGAATCCCG
>TU8135_UTR_5
CCCCATATGACAAAATCCTTTTCATTAGTATTGCATCTCTCATCAGAGAGAAATTAAATAATTTACTTAATTAAAGTGAGTTACTTAATTGCCATTGTTTAATTAACTTAAATGATTTAATAATTCGATGCTTCTCCTTAGAGAATGACAATGGGAAGAGAGTGGGAAATGCTGCTTTAAGCTTTT
>TU7019_UTR_5
GTTAGAACAGAAAGAGCTCTGTGAGGAGCCTTTCCAACTGCAGCCCCGGAGACCGCTGCGCAGACCACCTCGGCCGGAGAGGCAGGTGTTGCTGCTGCCAGGAAACACACAGTTGAGG
>TU7019_UTR_3
CCTTGGACAACGTTTCCTTCTTTGTGCCCCAGTTTCACTAACTAATAACACCTTTTTAACCAGAGGGGCCGGGTTTGATCCCTGGTCAGGGAACTAGGTCTTACATGCTGCAACTAAAGACCCTGCATGCCACAACTAAGATCGAGCACAGCCA
>TU8631_UTR_5
GTGGATTTTG
>TU8631_UTR_3
GCACAGGGTACCCTGTAGGAGGTGGAATCCAGGGAGGCAGGAGAAGTTGTGGGGATTGGCCTGGGGCTTGGGAATAC
>TU10338_UTR_3
GGGTGCAAGGGGACCCCAGCCCCCCTGCCCCGTGTCCCTCCCCAGATGGGCCGTGGCCAAGCCTGTGCCACCAGCCAGGCCCTACGCGGCTCCCCATGTGCGCGCTCACGTGTGTGCGTGTCTGTCCGTTGCTGTGTTGTGAAGCTGTGCCCGTCCCCCAGTCCAAACAAGTGAATGGCCACCGAGGCCACAGTTATGCAACTTTCTGTGCGTGTCATGACAGCGTCACTGCTTTTTAAACTCGATAATTATTTTAGTAAGATGCCCCAAGAGTCCAGACAACTCCTGTTGGACTTGCAGAGGTTTTATTTTTTTGGCCTTAGAATCTGCAGGAATTAGGAGGTACTGACCCCCGTGCAGCAGCCTTGGCCCTGGATTGCGTTTGCCTTAGCGGATATG…
>TU10338_UTR_5
CAG
>TU10101_UTR_5
CAACACTGAAAACTAA
>TU10101_UTR_3
AGACTGTGGAGGAG
>TU9583_UTR_3
ACCCTCGGATTGGTACTTTTGATCTCAAGTACTTTTGTGAATTGCGTCCCGGA
>TU9583_UTR_5
CTTTTATCCTGACATCTGCACTGGTCGGAGCGTGCTTCTTCTGGAATGTAGAGCTTTATTATGTGTACCATCATTTCCTTCAGTTTGCGCTTGCAGCCGTGGTTTTTGCC
>TU9870_UTR_5
GGCTCAGGGTGGTCATGGAGCAGCTGGAGAGAGCTGGGGAGCATGGCGCCCACCCACAGCCTGCAGCAATGTTAGGCAGGCCTCCTCC
>TU9870_UTR_3
CTTTTGGGGTGCAACAACCCAGTTTCCAAAAAACAACCTTGAGTCTAATGATTTGGTAATATTTTGGGGCGGTGGTGCCCCTTAGGCTGCAGAGATGACCCAAATAAGGGTTTTTCTTAAAGGGAC
>TU11060_UTR_5
GCAAGCACAAGTCACGCTGGACACCAGGAGAGCCTCCTGATGAAGGAGGAGCGTGTGTTTATTCTGGGCTAGTGAGCACCTGCTCCTTCGGTACAACGAGACTGCATCGGACAAAAGCACGAAGTTTTCTCTGCAGGAGCCAGGTGGACAGAGGCCC
>TU11060_UTR_3
GAACGGAGCAAATTAAGTTCTTCCAGTGCCGGTGCCCTCGATATGCTGGGACACGCTCACCTGCGGAATCGCCGGTGTCATCTCCCTCCATGCCCCGTCCCCTCTGGTCCAGGGATGGCCCGGCCACCCCCGGGGCCGGGAGACCCGCTCGGGGAGGCAAGGATGCTGCTGTGTGTCTGCCCGCAGAAGGTGCAGGGAATCCCCTCCAGGCCTGCAGGCCCTCCCCAGTCCCCAGCCTTCCCGCCCTAGCCTCCCCCT
>TU9370_UTR_5
CTCAGGATCTGTGCAGTGTCCCTATACTGCCACCAGGTGGCAGTGTGACCTCATGGTGACTGCTCCCTAGGAGACTGAATTATCTGGGCACCTGTTGGGGGTTGTGTCTCTGAAACCAGTTTGCATTTGGTGATCTGAGACTAACAAGTCTTGGCTTCCACCCCTCCTCTAAAAGTTGC
>TU9370_UTR_3
GGCAAAGCCCAGCGTGTCATAGACCACAGCATAACTGAATGTTAGCTTTATTGTTGGGAGCACCTGTTTGCCTTTCCCCTTCCTGTGTAATCGGGCTCCTCTCTGGCCATCTGATCTTCTTCACCAAGACTCGTGCGCTTCCCAGCAGGTGTCTTAGTGCTCCGCTGTGCCACCCCCACCTCAGGGTAGCCCCTGGTACCAGAGTGACTGTCCTGGCACCAGGTGCCATGCGCAGGAGACATGCCGCTTTCTCTGCCCCT
>TU10033_UTR_3
ACAGTGGCGCAAATGTACTGTTTCACAAACAAGGGCTTTAAGCAGTTTCATAACTGTATGTAC
>TU10033_UTR_5
GGCAAGGGGTGGAGGCAGGGCCCCATGAACCTCAACGGCAGACCAGGGGCCCATGAACTTGGGTGGGAAAAATCACATGCTTATTTTCACTAACTTCTAATATTTAGTTTTCCCTTTCCTTATAA
>TU10355_UTR_5
ATCTCGCCTCACATTTTTATTGTTAAATTTTCTTCACATGGCAGATAAATTAACTTTCATTGTTAATTTTCTTCACATGTCCTCTTCTGCAATCCAAACCCACGCTTGAAGACCATCACTGACCAGGAAACACCGCTTTTTAAAAAACAAAAAGACCAACCCACCCACCCCCATTTTCATGATTGGAACATTCGTGACAGTTCTTCTGATAGTCTGAGGGTGAGAGGCTGACCAGCACGTTTGCACATGCAAAAAAAATGAGTGCCCCCAGCCCTCCCACCACATTTTCCAGAATTTTCCACCGGCTGAAGGCGACTTTCCAAGCTTTGGGTTCATGGGCCTTCCTCGCTGCTGAAAGGAAAAACAAACCCTCAAGAACTGAGAGGCTGGGGTACAGTT…
>TU10355_UTR_3
GGCAAAGAAGTACATGAGGAGCTCACCCCCTGCCCTAACCAGATCCCTTCCCGTCCTCTGCCTCTCCCATGGGAGGAGTCTGATCTATAAATGGAGATCAGGACTTTCTCCCGGACGCACAGGGCCTGACGGATGAGAATGGCAAATCTGGAAATGACTCAAGAGCCAGCGGCTCAGATTGCTCAGGCAGAAAGAAAAGTCTTCCAAGTGCAAGGGCCAAGGGGGATGATCAGCGAGGCTCCGAAGTGTCTACAGGCTACAGATTCCCAGAGACATTAGGGGTGAGGGAAAGCGGGGGTGGGGGAGGTNGGTTGGTGGGGTCGCTGGTATGTGAGGCCGTAGAAGATGGGGCAGGAGCAGGGCTGGCCAGAAAGAGAACTTGGCCTCCTCCTGAAGGCC…
>TU10937_UTR_5
TACCAGGCCGAGGTTCAGCCTGTTGTTGTCGTCTTCCGGC
>TU10937_UTR_3
GAAGTTCAGGGACCTCGAGGCACTGGCTCCCGTATGGGGCTACTCAGTTCCAACGCTCAGGGAGTCTTGAGTCCCATC
>TU10632_UTR_3
TGGCCCTTCTATGACCATGAAGTCGGAAAGACCTCAATTCCATTTCTAGCACGTCCATTTACTAGCTGCATGGCCA
>TU10632_UTR_5
TGGTGGGAGGGATGGGGGGAAGGGATAGTTAGGGAGTTTGGGATGGATATGTATACCCTGCTATACTTAAAATGGATAGCCAACAAGGACCTACTGTATAGCCCAGGGAACTCTACTCAATGTC
>TU9322_UTR_3
GGCAGAAACATACCAATTTCTTAATCCTACTGAAAGGTGGGCAAAAACTGCAGCATCGGTGATTCAGGCAAGAAATCAGCATCGGTGATAAATACTGGAACGCTGGGGAGTCTGTTCCTGCAGATGCTACAGCCATAACCTTCTTTTTCTGCTGGTGATGAGCAGCATTTACAGAGCCCAACCTGAAGGGAGTAGGCGAGATGACTGACCACCCCCAGGGTTTCCGCGGCCACATCCATGCCCACCACGGAAGTCTCCTGTCAACACAGCAGTACCCTTCTCTGAATGTGAGCACTGGACTTCCAAGCGTCACCTGGCACTGAAGATTTGCCCAGAGGTAGAGGAAAGGGCAGGTGAGGGGTCAGTAAGAGTTTGGGGAACCCCTTCTCCCCACAGGAG…
>TU9322_UTR_3
TGAGTGTCTTTTCACTGTCCCTGGAATAAAACAAGCTTGTCCTTGACTTGGAGCCTTGGCCCTTGCTTCTACCTGTCTTCAGAACGCTCTTCATCCAATTCAGATGGCAGCCGTTTTCTCATTCTCCAGCCTTTGGGCCAGTGTCGCTTCCCCAGGGAAGCCCTCCTGGGCTACCTTGGCTGAAACATCTGAAAACAGCACCTAACC
>TU9322_UTR_5
GGTTAGGTGCTGTTTTCAGATGTTTCAGCCAAGGTAGCCCAGGAGGGCTTCCCTGGGGAAGCGACACTGGCCCAAAGGCTGGAGAATGAGAAAACGGCTGCCATCTGAATTGG
>TU10261_UTR_5
GGGATCTGTGACTCCCTGGTAGGCCA
>TU10261_UTR_3
TGCATCTTCAGCGTTCTTTGTATTTTGATCAACTTAAAATTGCTTTTTGATTTACCACTTCTGTATATTTGACCCAC
>TU11072_UTR_5
GGCTGGGGGCGGCGACCTTCTGCTGGGTGGAGCTGTTGAGGCACCCAAGCCTCTGGCTCACTGGAGCTCAACCCACTGGGGAGTAGGACCCTCTAAGGGGATGTCGGTTCTGAAAACGTGCATCCCTCTGCAGGTGTGAGTGTGGAGAAGGCTTCTCCCTTGCATCCTCCACACAAG
>TU11072_UTR_3
GTAG
>TU10330_UTR_3
GCAGTGTTGCTGTTCAGTTGCTCAGTCGTTTCCAACTCTTTGAAATGCCATGGACTGCAGTACATCAAGCTTCCCTATCCTTCACTATCTTCCAGAGTTTTCTCAAACTCATGGCCATTGAGTTGATGATGCCATCCAACCATCTCATCCTCTGTTGCCCCCTTCTCCTCCTGCCC
>TU10330_UTR_5
CATGTGTAAGCTATGTTTACACAGGATATTTGAGAACTTTTTACTGAAATAGAATATACCTACAATTCTAAACATACAGTTGA
>TU9473_UTR_5
GTGGGGCTGAAGGGTCCAC
>TU9473_UTR_3
CTCTGTGTGACCCTATGGGCTGTAGCCTTCCAGGTTCCTCTGTC
>TU10146_UTR_5
GTGTGTTTGTAAATTACTCAGTGTCTTCCTGTAGGTCAAACTGTGGGAAAATA
>TU10146_UTR_3
GACATATACTGTACAGTAATTCGAGGTTGGCAGTGAAAGGAAGTAATTAAAAAACAAGTACAATTATAGAAAAGGCACCAAGAGCACTGACCCCAGTTGTTAACACAATCTTTTTGTATCTACCTTCCTTCTAAG
>TU10145_UTR_3
CCGCTTTTTCTTGGTTGTGAATCTTAATTTTGAATATAAGATGATAGATAAGCGCAGCTTTCTTGGATAATCTGAATTCCCAAGTGC
>TU10145_UTR_5
CTGACATAGTTAGGAGCGTTCTT
>TU9455_UTR_5
CGGCCGCGCCCGGGCCGCTCTCCTCGGCAGGCCTCTCAGCTCCAGGTGCTGTCGTAATCATTTTTACCCAGGGCCTGTCTTCTCAACCCCTCACCTTTTCCCCAAGGAGTATGTTGTTTTCTCTGTTTGAAAAAGTTACAAAAATAAATCTGAAAGTTAGTTTTTTTGTAACATGAATTCAACTGTCAGACAGTTAGTGTAGGTTTGTTGCGTCACGATTTTCCACCAGATCCACACAGTTCGAGGGGAGCGTACCTGGATTTCCAGGACTCACTTTGGAGGACCCCGGGTTCAGAAGTATCAGCACTGGCCCCTGCTTTGGGGGTCCAGGCAGTGGGGTGATGGGTGCAGGATCTGAACTGTAGCAAGTCGCCTCCTCCTGCTCTAGACTTGGGAGGT…
>TU9455_UTR_3
ATAGAGAAATGGGCTTAGCCACAGAAGTGCAAACTATCTGGTTATGCCATGTATTAACACAACCTAGGGCTTGGGTCTGGAGTTGTGTTTAATGTTGTATGATCTCCTAGACTTCTCAGTCCAGGCACTTTGACAGACTTTTGTCCTCATTTGAGGTGTTTTTTGTCAGGTTTTTGTGTTCCTTTTTTGTGGGTATTTGCCTCATTCCATCCCCAAGCTTTGCAGCTAGACAGTGAGGTTCAAAACTACGTTCTAAGGCGTTTCCTGTAATGCAGTCATTGGTTGACAGTATAGTAAGTCAGGCTTTTCCACTAAAAGGGGAAACAGAGGGTGGTAATCCAGAAGATAAGATAATGTTAAATTGTTAGAAGAATTCCTTGATCTGAAATTTTAGCTTTG…
>TU10084_UTR_5
GGCTGAGAGGAAAGACAGATGGGGCTGAGGTTCGGGGAGCTGGGGTGTCGGGGGTGCAGAGAGATGACAAGGAGCCCAGGGGTTTGTCCAGCGTCTGTGGGTGACGACTGGGTCAAGGCGATAAGGCTGGGATCTGTCTAATGAGACCCTCTC
>TU10084_UTR_3
CAAGGGGAAATTTACATTCCTCACCCAGTCTTGGCACCAATTTTGTGCTTTAAAAAATATACTCCACTGGAAGACTTTTTTTTTTTAAGGTACCCTACAGCAGCTGTTTAAAACATAATTTTTATGGACAAATATATATGCATATATATTAAACATTTTAAACAAATAAAGTCATCTATTGTACCTGTACAGAAATGAACAGAAGGCAGATTCTAAGAGGGTGGACTTCAAGACATAAGAAAAGGTGACTTGGTGGCAGGTGCTGGGGTCTGCTACGTGGGGGAGTTGTGCAAGGGAGGGTGCTTCCCCC
>TU10907_UTR_5
GCGGGTTTGATTATGACCAACTTTATTTTCAACCTGCATTGTTGGGCACTTCATGGTAATGTGTTGTTCATCCAATATTGACTTTTGCATATATTTTTAAATCCCCCAAACAATACTTTTACACACAGTGTCCTCCCAACAGTAGTCAACATCAGAGATGATTTATCCTGTAGCCTCAAGGATGCGAGGTCTCGATAATGGGCAAGTGTGTTCAGGTACGTCATCATGTCTAGCACAAGGCTCAAGCATTTCAGTCCTTCCAGACAGTTATTCGTTTAAAGCAAGAGAAATAAGCTTTGGAAAAGTTCAGTTTTTAACCTCACATGTACCTGTTGTGTAAAAAGCTTCGTGCATTCTAAACTGTAGATGTCATGCAGTTCACATGTGTTTGCTCTAAGT…
>TU10907_UTR_3
CAATCTTTTATGATAAAAGACTGCTATAGTTTAAATTACTTCATTTAAGTCTGGCTTGAAAAAATACAGCTTTCTGGATAGAAAGCGTCTGGTTAAGTTTGCTATTCAGTTCAGTACCTTGTTCTGTTTTTTTGGTATGTTTGCAAGTCACATCCAGAGCTACAGATTTTCCACAGTGCTTTTCTGCCTCATTCAAGTATAATAAAAAGTAGAAATCTATAGAAGCTTTAAGGTTAAACAAACTGTACATTATACAAAAATTAACTTAATTTACAGACAGTCAAAAAGTATTGGCAATGCCCTTTATAAATCTTACCAGAGATGCATCACAAAGGATATTACAGTCGACATAATGGTTCGTCATCACCATACAAATGCCATCTCAA
>TU10852_UTR_5
GCCGGCCAGCCGGCCTCCCTCCTGAATGAGGCCTTTCTTCTCAGGCTGCTGAGGGCCTGCGAGGAAGACAGCAGACCTCGGGCCGGGCCAGGCGACCCAGAGACCCGCCTGCACTGGAGCCAGAAGAGGCCATCGTGAGTGTCTGCTCAGACTCTTCACGTAGCCGGCGAGGA
>TU10852_UTR_3
GGTGAACGCCTTAGAGAAGAACCGTGGGGAGTCCTCGGATGTGGGGGAGAAGGAGGAGACACGTGACTGCAGCACGGAGCCTGGGAGGAGGGCAGCTCCAGGGATGGAGAGTGGGTCGGAAGCTGCCAGATGATGAACGCAG
>TU10460_UTR_3
TTTCATAATGGGTGAGGATGGGCTTTGTGCTCATTGGTGCCTGCCTATCTGTGATCCATAGGCATAGGGGGTGTCTGGTGGTTTTTCTCTGCCCCTTGCTGGGCAGGCTGTCTTCCTCTGTCCTGGCAGCATTCAGGGCATTAACCAGC
>TU10460_UTR_5
GTGAGTGGGTGGGGACGAGGCCAAGAGGTTTTGTTCAAGGCTGTTGGAAGTTGCTGTTAGCCTTTCTCCCACAAGGTCACGGCTGCAGTAAGAGCTGCAGCTCAGATGGCTAG
>TU10168_UTR_3
GCCTGCTGTGGATGCATTTCATGCCTTCCTCATGCGGGGACCCCGAGAGAAGCACCACCCGCCCGTCTTAAAGGTCACAGGCTCAAGCGAAACACCCCTCAAAGCTACACTGCCAGCTGGTGGCCCAGTCAGGACATGGACCTGGATCTCCACCATCACAGCCTGCTATGGTAACAGCCACACGGCCTC
>TU10168_UTR_5
CTGGGTGAGACAGGGTCACGGCGTCAACAGTGGTAACACGGTGGTGACTTCAGGATCGTTTCCGACACAGGTGAGCTGACTGCATGATTTTAAAAGCAATAGTGGGGCTTATGAAAAACTCCCAGGGGCAGGTGATGGGTGGGAGCCTGAGCAGGACCCATAGCAGGAAGGACGGTGCCACTGACTGGGGGGCCGTGGTGAG
>TU10817_UTR_5
TGGCCACCTC
>TU10817_UTR_3
ACTCCAGAAGTTGGTGATGGATAGGGAGGCCTGGCATACTGCAGTTCATGGGGTCGCAAAGAGTCGGACACGACTGAGTGACTGACTGAACTGAACTGATGCCATCCTACCAA
>TU10602_UTR_3
TGAGACACCTAACTGAAAAACAGATTCATGATTTAATGGCATGAGTTAATAACCCAC
>TU10602_UTR_5
A
>TU10489_UTR_3
AGCAGCTTTTTTAAGGAGAAAAAGGGCTGATGCTGGAAAAGAAAGTTGCACAGAGGTTTCCAACCTCTTTCCAATCTTAAAAATAACTATTATGACCTAATTAATGACTATGTATGATCATTTTAATGTCTCTCTGTATGATATGAAATCCTCAATTACTCCATTTTAATAGTATAGGCAGCTTTAATTAGAGTGCATATCTGTGCATAGAAAATACGCCACTTTTGTCTTTTACTTTCTCTACACACATCAATGTTTTCC
>TU10489_UTR_5
TGGGCATAAAGAACTATTTCCCGAGTAAAGGAAAGTAGTGGAGAAAGAGGGTAGCAAAACAGGCAGGTGTCTACCAGCAGTATAACCACCCAAAGGAAAGATCGCAAAAGGCAGCATCACCTCCATGTGGTCAAGCTCACCTACTTTCCTCACGGCCCGGCTTCTGCTGCCAAGGTCCAACTTCCTTTTGCTCTTCTCTGCTACCTCCACAATTACCTTATTTCTCTTCAACTAAATGTCTATTAATCAATGCCTGTACATAGGCTATTTTCTCCTATTAACTTGCCTTGGTTAAGAAGGCATGAATTGCTTTCTCTAGTTCTCATGAATATACTTTGGTCAAACCACGGTAGAAGGATATCATATACCAACAAGTTACTTCCAGCAACATCTCAGTTA…
>TU10773_UTR_3
ACCAGTATACTTGTTGCCCAGGGTGGCTCTGACTTCGCCTTTCATGTTAACAGATGTAAAATTCACAGCACTACATTGCAAGAAAATAAGGCTAACTATTTTTATCCATCCTTTGTAGACTAGAGCTGACTTACTCATAATGGTAACTCTGGAGCGAAGTCCTATAGTGTAATGAAGAAAATAACTTCCTATTTAGCAATGTAAATAAAATTTCCTTAAATATAAAAAGAATCCAATAAGAATATCCATGATTAACTTTCTACAATTATAACCAGGTCACAGTAGTTTAGAACAGTCTATAGGGAAATGATTGTCAGAAACATTACCGAGACAAACCCACAAG
>TU10773_UTR_3
ATTGAACATTTTGGGGTCACAAAGGGGCCAGGTGTTCTCTGGAGCAGTCACTGGTTGGTGCTTTATTGCAATCATTTTGCACTGATACCCAACAGTTAGGAACTGGACCCTGGGAATAAGCTGAGGGTGCTGTACTGTTGAGGGAGGGTGACTGTAGCCATACAGAAGATAAAATAAGGGTTTTTCTGCAGAATTTCCATTTGAGGATTTTTACATTTAATATTTTTTTAAAACAGTTAAAAGAGCAAAAAATATATGTGTAATCTAGTTGCAAGATATGCACACATATGTTGAATGGCTTTATTTTTGTTGTGTAAAACCGTTGAATACATGAC
[truncated: 24,746 more rows]
