# Supplementary material for: Analysis of Differential Gene Expression and Novel Transcript Units of Ovine Muscle Transcriptomes
Source: PLoS One. 2014 Feb 26;9(2):e89817. doi: 10.1371/journal.pone.0089817 (PMC3935930; doi:10.1371/journal.pone.0089817)
Supplement: File S1 — Contains the files: Table S1. Highly expressed genes (RPKM≥500) occurring in both libraries.xlsx. Table S2. Thirty-four DEGs related to muscle cell development and differentiation.xls. Table S3. KEGG pathway annotation of DEGs.xlsx. Table S4. The extension of DEGs according to RNA-seq.xls. Table S5. UTR prediction of the DEGs.xlsx. Table S6. Gene symbols for 1300 DEGs.xls. Table S7. UTR sequence of novel transcript units.xlsx. Table S8. Predicted UTR regions of novel transcript untis.xlsx. Table S9. Predicted protein sequences in the two library.xlsx. Figure S1. Gene expression changes in the ECM-receptor interaction. A red frame indicates genes that are up-regulated in the SH sheep compared to the DP sheep, and a green frame indicates genes that are down-regulated. Figure S2. Gene expression changes in the regulation of the actin cytoskeleton pathway. A red frame indicates genes that are up-regulated in the SH sheep compared to the DP, and a green frame indicates genes that are down-regulated. Figure S3. Experimental animals license. (ZIP) [file pone.0089817.s001.zip › Supporting information files/Table S8.Predicted UTR regions of novel transcript untis.xlsx]

## Sheet: SH_UTR5
Table S8-1. Predicted 5' UTR region of novel transcript units in SH sample
Novel TU ID	Chromosome	Start site	End site	Strand
TU1	OAR1	340	410	-
TU6	OAR1	179893	180034	-
TU7	OAR1	180554	180565	+
TU8	OAR1	181282	181293	-
TU12	OAR1	186199	186347	+
TU16	OAR1	208848	209282	+
TU16	OAR1	209764	210231	-
TU38	OAR1	436457	436481	+
TU43	OAR1	482707	482718	+
TU61	OAR1	619780	619839	+
TU65	OAR1	961458	961571	+
TU74	OAR1	977938	978322	+
TU74	OAR1	978841	979102	-
TU76	OAR1	981651	981659	-
TU82	OAR1	1676169	1676185	-
TU83	OAR1	1677451	1677483	+
TU84	OAR1	1679345	1679369	-
TU90	OAR1	1695326	1695347	-
TU108	OAR1	1919261	1919265	+
TU110	OAR1	1920954	1921191	-
TU112	OAR1	1921795	1921929	+
TU112	OAR1	1922044	1922239	-
TU128	OAR1	2581214	2581514	+
TU132	OAR1	2588436	2588622	-
TU139	OAR1	2600211	2600248	+
TU165	OAR1	2756891	2757132	+
TU166	OAR1	2758429	2758808	-
TU167	OAR1	2759656	2759660	+
TU170	OAR1	2760723	2760724	+
TU170	OAR1	2760955	2760979	-
TU189	OAR1	2936424	2936497	-
TU194	OAR1	3006602	3006637	-
TU208	OAR1	3066445	3066482	-
TU214	OAR1	3448741	3448772	+
TU222	OAR1	4537805	4537902	-
TU230	OAR1	4599988	4600162	+
TU230	OAR1	4600498	4600822	-
TU231	OAR1	4601764	4601813	-
TU235	OAR1	4603586	4603857	+
TU265	OAR1	7063770	7064268	+
TU265	OAR1	7064459	7064882	-
TU267	OAR1	7069066	7069104	+
TU267	OAR1	7077182	7077314	-
TU269	OAR1	7071053	7071145	+
TU282	OAR1	7097663	7098167	-
TU285	OAR1	7093217	7093225	-
TU300	OAR1	7954672	7954684	+
TU320	OAR1	10117831	10118148	+
TU346	OAR1	10579964	10579977	+
TU347	OAR1	10580523	10580561	+
TU354	OAR1	10657932	10657999	+
TU368	OAR1	10776975	10777370	-
TU369	OAR1	10794733	10794848	+
TU387	OAR1	12091809	12092115	+
TU396	OAR1	12336089	12336102	-
TU397	OAR1	12336992	12337374	-
TU400	OAR1	12345032	12345266	-
TU405	OAR1	13202033	13202520	+
TU413	OAR1	13347027	13347070	-
TU420	OAR1	13867017	13867315	+
TU420	OAR1	13867655	13868113	-
TU460	OAR1	15127910	15127923	-
TU461	OAR1	15140073	15140123	+
TU461	OAR1	15141624	15144437	-
TU465	OAR1	15171599	15185741	-
TU466	OAR1	15206101	15206112	+
TU476	OAR1	15335787	15335951	-
TU477	OAR1	15336018	15336108	+
TU488	OAR1	15392608	15392633	-
TU493	OAR1	15532704	15532768	+
TU501	OAR1	15681688	15681753	+
TU514	OAR1	16672483	16672616	-
TU529	OAR1	16977957	16977995	-
TU560	OAR1	19074042	19074082	+
TU561	OAR1	19075037	19075112	-
TU564	OAR1	19076288	19076317	-
TU568	OAR1	19084504	19084542	-
TU587	OAR1	19784239	19784282	+
TU595	OAR1	20177322	20177360	+
TU616	OAR1	20200894	20200943	+
TU616	OAR1	20201120	20201186	-
TU617	OAR1	20202157	20202178	-
TU624	OAR1	20249000	20257803	+
TU624	OAR1	20258362	20263630	-
TU630	OAR1	20252151	20252174	-
TU675	OAR1	21409694	21409914	-
TU686	OAR1	21593280	21593320	-
TU689	OAR1	21932163	21932168	+
TU689	OAR1	21932356	21932594	-
TU694	OAR1	21935640	21935933	-
TU709	OAR1	23880073	23880273	+
TU715	OAR1	24552290	24552506	+
TU722	OAR1	24597319	24597379	+
TU734	OAR1	25048522	25049232	+
TU747	OAR1	25344400	25344515	+
TU748	OAR1	25346434	25346453	+
TU751	OAR1	25347382	25347499	-
TU761	OAR1	25421602	25421675	+
TU766	OAR1	25502775	25502777	-
TU774	OAR1	25805440	25805505	+
TU774	OAR1	25809758	25815248	-
TU778	OAR1	25823595	25823601	+
TU783	OAR1	25834248	25849970	-
TU789	OAR1	25872753	25872825	-
TU794	OAR1	25941947	25941978	-
TU804	OAR1	25991710	25991764	-
TU805	OAR1	25992696	25992732	+
TU819	OAR1	26045706	26045789	+
TU826	OAR1	26074200	26076527	-
TU835	OAR1	26083124	26083703	+
TU835	OAR1	26084334	26084604	-
TU837	OAR1	26085340	26085361	+
TU837	OAR1	26085577	26085619	-
TU878	OAR1	26376935	26377649	+
TU883	OAR1	26451695	26461704	-
TU900	OAR1	26474912	26474923	-
TU906	OAR1	26500491	26502895	-
TU912	OAR1	26551830	26551920	-
TU914	OAR1	26542568	26542569	+
TU915	OAR1	26543302	26543380	+
TU926	OAR1	26803784	26808783	+
TU931	OAR1	26876929	26877002	+
TU932	OAR1	26896058	26896533	-
TU933	OAR1	26934870	26935173	+
TU933	OAR1	26935394	26935499	-
TU938	OAR1	27170278	27170553	-
TU956	OAR1	27958419	27958703	-
TU974	OAR1	28328980	28329162	-
TU977	OAR1	28794658	28795043	+
TU978	OAR1	28795541	28796054	+
TU980	OAR1	28797199	28797456	+
TU980	OAR1	28797523	28797774	-
TU981	OAR1	28797999	28798008	-
TU984	OAR1	28800821	28800845	+
TU989	OAR1	28890760	28891032	+
TU989	OAR1	28891550	28891579	-
TU1032	OAR1	34009407	34009428	-
TU1034	OAR1	34075245	34075246	-
TU1039	OAR1	34166356	34169626	+
TU1066	OAR1	36897911	36898015	+
TU1076	OAR1	37254994	37255066	-
TU1084	OAR1	38230775	38230794	-
TU1085	OAR1	38231783	38231870	-
TU1110	OAR1	39931131	39931140	+
TU1120	OAR1	40049670	40049720	+
TU1134	OAR1	42102762	42102795	+
TU1136	OAR1	42103685	42103696	+
TU1165	OAR1	45459494	45459506	-
TU1179	OAR1	49759517	49759536	-
TU1191	OAR1	50338875	50338888	+
TU1213	OAR1	53187116	53187126	+
TU1232	OAR1	54177259	54177321	+
TU1243	OAR1	58084477	58084576	+
TU1246	OAR1	60071356	60071493	+
TU1253	OAR1	60476436	60476642	-
TU1276	OAR1	61517826	61517927	+
TU1287	OAR1	63206028	63206072	+
TU1294	OAR1	63449481	63449520	+
TU1301	OAR1	63455017	63455196	-
TU1302	OAR1	63455429	63455448	+
TU1306	OAR1	63459077	63459097	-
TU1308	OAR1	63706038	63718871	+
TU1308	OAR1	63719010	63719578	-
TU1316	OAR1	63722262	63722391	+
TU1336	OAR1	65848390	65848425	-
TU1340	OAR1	66056957	66057161	+
TU1340	OAR1	66057292	66057485	-
TU1355	OAR1	66506191	66506211	+
TU1363	OAR1	67336136	67336366	+
TU1363	OAR1	67336478	67336617	-
TU1366	OAR1	67339746	67339751	+
TU1379	OAR1	67441353	67441399	+
TU1395	OAR1	68153807	68153818	-
TU1397	OAR1	68155726	68155895	+
TU1431	OAR1	68721531	68721771	+
TU1439	OAR1	68821786	68821876	+
TU1442	OAR1	68823522	68823688	-
TU1464	OAR1	69419561	69420113	+
TU1495	OAR1	70380961	70381050	-
TU1500	OAR1	70385494	70385543	+
TU1516	OAR1	71108322	71108345	+
TU1525	OAR1	71443789	71443911	-
TU1536	OAR1	73483751	73483759	+
TU1544	OAR1	73589913	73589954	+
TU1552	OAR1	73867026	73867053	+
TU1560	OAR1	76105678	76105686	-
TU1563	OAR1	76116111	76116133	-
TU1570	OAR1	76163668	76163816	+
TU1582	OAR1	76569462	76569526	-
TU1592	OAR1	76907790	76907898	-
TU1593	OAR1	76908907	76909019	-
TU1597	OAR1	77364343	77364380	+
TU1644	OAR1	77641354	77641376	-
TU1646	OAR1	78418103	78418485	+
TU1655	OAR1	79895283	79895394	-
TU1661	OAR1	79900360	79900383	-
TU1663	OAR1	79900966	79901030	-
TU1667	OAR1	79903102	79903193	+
TU1668	OAR1	79903905	79903985	+
TU1668	OAR1	79904223	79904505	-
TU1670	OAR1	79904953	79905040	+
TU1695	OAR1	80344182	80344182	-
TU1702	OAR1	81810276	81810786	-
TU1716	OAR1	84711413	84711716	+
TU1737	OAR1	85484490	85484768	-
TU1739	OAR1	85485775	85485825	-
TU1743	OAR1	85601869	85602565	-
TU1745	OAR1	85602840	85602992	+
TU1745	OAR1	85604305	85604348	-
TU1759	OAR1	85646331	85646352	+
TU1764	OAR1	85677628	85699926	-
TU1767	OAR1	85683371	85683381	-
TU1776	OAR1	85752525	85756423	-
TU1785	OAR1	85749653	85750050	+
TU1786	OAR1	85811132	85812690	-
TU1797	OAR1	85825913	85825943	-
TU1798	OAR1	85826094	85826102	+
TU1809	OAR1	85832245	85832677	-
TU1813	OAR1	85833990	85836160	+
TU1833	OAR1	85936717	85936759	-
TU1841	OAR1	85943908	85943913	-
TU1847	OAR1	85955847	85955872	-
TU1854	OAR1	86031798	86031981	-
TU1856	OAR1	86032470	86032827	+
TU1867	OAR1	86310579	86311203	-
TU1875	OAR1	86609537	86609583	-
TU1883	OAR1	86966745	86966781	-
TU1900	OAR1	87501115	87501445	-
TU1903	OAR1	87899925	87899933	+
TU1904	OAR1	87907388	87907701	+
TU1954	OAR1	89176658	89176777	-
TU1967	OAR1	89596425	89596903	-
TU1971	OAR1	89831300	89831312	-
TU1984	OAR1	90284050	90284223	-
TU2004	OAR1	91094699	91094717	+
TU2011	OAR1	91156780	91157266	+
TU2015	OAR1	91214411	91215490	+
TU2016	OAR1	91218532	91219029	-
TU2049	OAR1	92963241	92963492	+
TU2062	OAR1	93035812	93035839	-
TU2077	OAR1	93714688	93714828	+
TU2084	OAR1	94053697	94053890	-
TU2092	OAR1	94166826	94167022	-
TU2101	OAR1	94394235	94394381	+
TU2110	OAR1	94890126	94890515	+
TU2116	OAR1	95687967	95688039	+
TU2119	OAR1	96084281	96084531	+
TU2134	OAR1	96856703	96856711	+
TU2140	OAR1	96953230	96953233	+
TU2147	OAR1	97781349	97781364	+
TU2160	OAR1	98003545	98003624	+
TU2193	OAR1	98971857	98971873	-
TU2203	OAR1	99379962	99380238	-
TU2207	OAR1	99438375	99438448	-
TU2211	OAR1	99465550	99465604	-
TU2214	OAR1	99472070	99472109	+
TU2220	OAR1	99477709	99477716	+
TU2228	OAR1	99486339	99486339	+
TU2235	OAR1	99501755	99501801	-
TU2265	OAR1	99900825	99901175	+
TU2271	OAR1	99907119	99907661	+
TU2290	OAR1	100390258	100390263	+
TU2294	OAR1	100559132	100559654	-
TU2295	OAR1	100561740	100563731	-
TU2296	OAR1	100589269	100589316	+
TU2297	OAR1	100625536	100625558	+
TU2311	OAR1	100636592	100636613	+
TU2316	OAR1	100851124	100851170	-
TU2325	OAR1	102540145	102540163	-
TU2331	OAR1	102604686	102606672	+
TU2345	OAR1	102662262	102662331	+
TU2347	OAR1	102666271	102667720	+
TU2351	OAR1	102670513	102670665	+
TU2354	OAR1	102704859	102714945	+
TU2359	OAR1	102731127	102731134	+
TU2360	OAR1	102732106	102732626	+
TU2364	OAR1	102738152	102738385	+
TU2374	OAR1	102853382	102853464	-
TU2379	OAR1	102861453	102861469	-
TU2381	OAR1	102867877	102868133	-
TU2382	OAR1	102868882	102868945	+
TU2383	OAR1	102870166	102870422	+
TU2383	OAR1	102870697	102870978	-
TU2386	OAR1	102878815	102879081	+
TU2389	OAR1	102881952	102882164	+
TU2389	OAR1	102882729	102882789	-
TU2390	OAR1	102883345	102883417	+
TU2390	OAR1	102883701	102883840	-
TU2392	OAR1	102884269	102884528	+
TU2394	OAR1	102890414	102892097	-
TU2402	OAR1	102903695	102903740	-
TU2404	OAR1	102908111	102908295	-
TU2407	OAR1	102915415	102917776	+
TU2410	OAR1	103021341	103032175	-
TU2412	OAR1	103014487	103014653	-
TU2414	OAR1	103017122	103017259	-
TU2416	OAR1	103020379	103020585	+
TU2431	OAR1	103036486	103036688	-
TU2459	OAR1	103462435	103463156	-
TU2462	OAR1	103467466	103467768	-
TU2480	OAR1	103830092	103830250	-
TU2507	OAR1	104413012	104413034	-
TU2510	OAR1	104481451	104481505	+
TU2510	OAR1	104481735	104481851	-
TU2514	OAR1	104541174	104541210	+
TU2525	OAR1	104798286	104798392	+
TU2535	OAR1	105058735	105058747	+
TU2540	OAR1	105074771	105074852	+
TU2540	OAR1	105080340	105080378	-
TU2542	OAR1	105082759	105083148	-
TU2544	OAR1	105231060	105233543	-
TU2575	OAR1	106220596	106222129	-
TU2581	OAR1	106225137	106225241	-
TU2591	OAR1	106232881	106233003	+
TU2605	OAR1	106971988	106972563	+
TU2605	OAR1	106972632	106973222	-
TU2609	OAR1	107336240	107336381	-
TU2624	OAR1	109045145	109045446	+
TU2631	OAR1	109189409	109189926	-
TU2634	OAR1	109326989	109327162	+
TU2639	OAR1	109487998	109488006	-
TU2657	OAR1	109558526	109558876	+
TU2658	OAR1	109560142	109560350	+
TU2666	OAR1	109566097	109566390	-
TU2667	OAR1	109777050	109777102	-
TU2694	OAR1	110733934	110734125	+
TU2696	OAR1	110747954	110748265	+
TU2708	OAR1	111206411	111206424	+
TU2711	OAR1	111386619	111386645	+
TU2716	OAR1	111421953	111422794	-
TU2736	OAR1	112006416	112006541	+
TU2741	OAR1	112073037	112091626	+
TU2759	OAR1	112293525	112293535	-
TU2762	OAR1	112313164	112323409	+
TU2764	OAR1	112333258	112333706	-
TU2771	OAR1	112360545	112360548	-
TU2784	OAR1	114801109	114801754	-
TU2792	OAR1	114840245	114840496	+
TU2792	OAR1	114840649	114840876	-
TU2794	OAR1	115171947	115171952	-
TU2803	OAR1	115806980	115807459	-
TU2818	OAR1	115996893	115997051	+
TU2838	OAR1	117635258	117635338	-
TU2844	OAR1	117638895	117639108	-
TU2857	OAR1	118002062	118002286	+
TU2857	OAR1	118002478	118002731	-
TU2880	OAR1	118376811	118376852	-
TU2887	OAR1	118614738	118614960	+
TU2903	OAR1	119265805	119265867	-
TU2921	OAR1	119591071	119591120	+
TU2931	OAR1	119839897	119839940	+
TU2935	OAR1	119841751	119841759	+
TU2969	OAR1	121178698	121178869	+
TU2972	OAR1	121236560	121236573	+
TU2994	OAR1	124957985	124958957	+
TU3000	OAR1	124979842	124979847	-
TU3008	OAR1	124985322	124985438	-
TU3018	OAR1	125395975	125396760	-
TU3020	OAR1	126956317	126956365	-
TU3026	OAR1	127659382	127659493	-
TU3032	OAR1	127661976	127661980	-
TU3033	OAR1	127665812	127665854	+
TU3057	OAR1	128897290	128897406	+
TU3061	OAR1	133516415	133516442	-
TU3067	OAR1	137572327	137572417	+
TU3079	OAR1	137774776	137775449	+
TU3084	OAR1	137778149	137778413	+
TU3084	OAR1	137780478	137790949	-
TU3086	OAR1	138677827	138677958	+
TU3088	OAR1	138683261	138683301	+
TU3091	OAR1	138686156	138686356	-
TU3112	OAR1	138696795	138696940	+
TU3119	OAR1	138708201	138708203	-
TU3126	OAR1	138898149	138898160	-
TU3141	OAR1	139273403	139273471	-
TU3161	OAR1	139565494	139579697	-
TU3162	OAR1	139574239	139574336	-
TU3168	OAR1	139588042	139588069	-
TU3176	OAR1	139610460	139610534	+
TU3183	OAR1	139619671	139619784	+
TU3204	OAR1	140547375	140547491	+
TU3213	OAR1	143469362	143469391	-
TU3238	OAR1	153673979	153674162	-
TU3243	OAR1	153680052	153680419	+
TU3244	OAR1	153681105	153681209	+
TU3244	OAR1	153681272	153681324	-
TU3251	OAR1	154740666	154740923	+
TU3264	OAR1	154762912	154762976	-
TU3267	OAR1	154767202	154767395	-
TU3269	OAR1	154769256	154769432	-
TU3281	OAR1	159884077	159884082	-
TU3305	OAR1	161590119	161593200	+
TU3314	OAR1	162566251	162566256	-
TU3331	OAR1	162583619	162583697	+
TU3345	OAR1	162729943	162729969	-
TU3346	OAR1	162730410	162730484	-
TU3349	OAR1	162732103	162732280	+
TU3356	OAR1	162735602	162735651	+
TU3370	OAR1	162752972	162753011	-
TU3385	OAR1	162813797	162813970	-
TU3390	OAR1	162818198	162818332	+
TU3396	OAR1	162822695	162822759	+
TU3403	OAR1	162828148	162828278	-
TU3405	OAR1	162829374	162829448	+
TU3439	OAR1	162858689	162858789	+
TU3444	OAR1	162871337	162871371	-
TU3446	OAR1	162875877	162876248	-
TU3456	OAR1	163474228	163474269	+
TU3480	OAR1	164396547	164396683	+
TU3505	OAR1	164479097	164479410	-
TU3509	OAR1	164524132	164524219	-
TU3521	OAR1	168764042	168764411	+
TU3523	OAR1	168765744	168765792	-
TU3526	OAR1	168766847	168766905	+
TU3536	OAR1	170980417	170980916	-
TU3599	OAR1	176957568	176957570	-
TU3602	OAR1	177076796	177076892	+
TU3614	OAR1	177410782	177414893	+
TU3616	OAR1	177419915	177420043	+
TU3621	OAR1	177424777	177425149	+
TU3622	OAR1	177426191	177426520	+
TU3626	OAR1	177431413	177432155	-
TU3680	OAR1	177717615	177717737	-
TU3683	OAR1	177721477	177721628	+
TU3706	OAR1	177771541	177771772	-
TU3731	OAR1	182621745	182622197	+
TU3732	OAR1	182623101	182623197	-
TU3733	OAR1	182623199	182623278	+
TU3735	OAR1	182625157	182625198	-
TU3740	OAR1	182690821	182691142	+
TU3740	OAR1	182691338	182691561	-
TU3751	OAR1	182810984	182811075	-
TU3803	OAR1	183870339	183870699	-
TU3804	OAR1	183870704	183870818	+
TU3808	OAR1	184334753	184334915	+
TU3815	OAR1	184495365	184495514	-
TU3816	OAR1	184496103	184496214	-
TU3817	OAR1	184496687	184496760	-
TU3848	OAR1	185615813	185616300	+
TU3849	OAR1	185617057	185617157	+
TU3849	OAR1	185617274	185617485	-
TU3855	OAR1	185624775	185625704	+
TU3856	OAR1	185626945	185627065	+
TU3860	OAR1	186043146	186043209	-
TU3864	OAR1	186111066	186111175	-
TU3875	OAR1	186292736	186292760	-
TU3933	OAR1	188667220	188667493	+
TU3934	OAR1	188670415	188670490	-
TU3935	OAR1	188670722	188671014	+
TU3948	OAR1	188880704	188880787	+
TU3949	OAR1	189044448	189044778	-
TU3958	OAR1	189043842	189044090	+
TU3960	OAR1	189049615	189049751	+
TU3961	OAR1	189050945	189050989	+
TU3967	OAR1	189306215	189306225	-
TU3974	OAR1	189334976	189334986	-
TU3987	OAR1	189355039	189355194	+
TU3993	OAR1	189439551	189439679	-
TU3997	OAR1	189463033	189466800	-
TU4010	OAR1	189750188	189750342	+
TU4015	OAR1	189754528	189754582	-
TU4016	OAR1	189754655	189755070	+
TU4018	OAR1	189778965	189779105	-
TU4021	OAR1	189810210	189810523	-
TU4033	OAR1	190431535	190431547	-
TU4034	OAR1	190524083	190524366	-
TU4044	OAR1	190749578	190749718	+
TU4049	OAR1	191301804	191301977	+
TU4061	OAR1	191572483	191572703	-
TU4072	OAR1	192639949	192639958	-
TU4078	OAR1	193751381	193751385	+
TU4079	OAR1	194114066	194114068	+
TU4079	OAR1	194114260	194114355	-
TU4080	OAR1	194430237	194430578	-
TU4090	OAR1	195035571	195035822	+
TU4090	OAR1	195036075	195036269	-
TU4096	OAR1	195892095	195892156	-
TU4118	OAR1	196114992	196115100	+
TU4125	OAR1	196121844	196123058	-
TU4127	OAR1	196124774	196124841	+
TU4131	OAR1	196127879	196127884	+
TU4138	OAR1	196132264	196132285	+
TU4151	OAR1	196733821	196733835	+
TU4154	OAR1	196899111	196899646	+
TU4159	OAR1	196903206	196903305	+
TU4159	OAR1	196903458	196903676	-
TU4177	OAR1	197004657	197004695	+
TU4178	OAR1	197005404	197005423	-
TU4185	OAR1	197653091	197653208	+
TU4188	OAR1	198039815	198039996	+
TU4193	OAR1	198043940	198044059	-
TU4200	OAR1	198048358	198048713	-
TU4203	OAR1	198051633	198052227	+
TU4209	OAR1	198523290	198523697	+
TU4209	OAR1	198524205	198524325	-
TU4218	OAR1	198866206	198866294	+
TU4233	OAR1	200027407	200027878	+
TU4261	OAR1	201416920	201416971	+
TU4267	OAR1	201422399	201422557	-
TU4270	OAR1	201443715	201444900	+
TU4273	OAR1	201775600	201775782	+
TU4275	OAR1	201778486	201778528	-
TU4336	OAR1	205800243	205800557	-
TU4342	OAR1	205941301	205941325	-
TU4344	OAR1	205943268	205943528	-
TU4345	OAR1	205943715	205943857	+
TU4345	OAR1	205943920	205944105	-
TU4346	OAR1	205945087	205945198	-
TU4348	OAR1	205962953	205963103	-
TU4369	OAR1	206235438	206235438	+
TU4371	OAR1	206236842	206236879	+
TU4382	OAR1	206382991	206383002	-
TU4410	OAR1	211194285	211194326	-
TU4421	OAR1	213365240	213365786	+
TU4425	OAR1	213380106	213380410	+
TU4425	OAR1	213380610	213380718	-
TU4445	OAR1	213939374	213939451	+
TU4445	OAR1	213939581	213939590	-
TU4447	OAR1	214269522	214269718	-
TU4448	OAR1	214269748	214270026	+
TU4450	OAR1	214271316	214271379	-
TU4456	OAR1	214381007	214381153	-
TU4501	OAR1	216081449	216081538	-
TU4517	OAR1	216121154	216121258	+
TU4517	OAR1	216121406	216121468	-
TU4535	OAR1	218081430	218081460	+
TU4543	OAR1	218092878	218092955	+
TU4544	OAR1	221196136	221196163	+
TU4547	OAR1	222166971	222167048	+
TU4547	OAR1	222167955	222168222	-
TU4566	OAR1	224741115	224741137	-
TU4571	OAR1	224743962	224744523	+
TU4605	OAR1	225054958	225054966	-
TU4626	OAR1	225214740	225214822	-
TU4633	OAR1	225293786	225293874	+
TU4633	OAR1	225293989	225294093	-
TU4636	OAR1	225297785	225297825	-
TU4639	OAR1	225344167	225344432	+
TU4645	OAR1	225928905	225929034	-
TU4648	OAR1	225930643	225930738	-
TU4657	OAR1	227349013	227349052	+
TU4665	OAR1	227876608	227876802	+
TU4674	OAR1	229578062	229578327	-
TU4675	OAR1	229578594	229578711	-
TU4714	OAR1	231911483	231911697	+
TU4725	OAR1	233367008	233367012	-
TU4758	OAR1	234024558	234024583	+
TU4766	OAR1	234033197	234033300	+
TU4766	OAR1	234033556	234033648	-
TU4769	OAR1	234035430	234035470	-
TU4771	OAR1	234037242	234037371	+
TU4771	OAR1	234037519	234037634	-
TU4789	OAR1	234049963	234050238	+
TU4790	OAR1	234050711	234050753	+
TU4809	OAR1	235952674	235953071	+
TU4840	OAR1	236658218	236658305	-
TU4844	OAR1	236862684	236862734	-
TU4855	OAR1	237979031	237979065	+
TU4864	OAR1	240689227	240689259	+
TU4880	OAR1	242020312	242020396	+
TU4883	OAR1	243384213	243384505	+
TU4883	OAR1	243384667	243384755	-
TU4901	OAR1	244931386	244931421	+
TU4915	OAR1	245355264	245355422	-
TU4921	OAR1	245794835	245795067	+
TU4937	OAR1	246450895	246451442	+
TU4944	OAR1	248232510	248232608	+
TU4945	OAR1	248232928	248233703	+
TU4957	OAR1	249239251	249239521	+
TU4958	OAR1	249354011	249354790	+
TU4963	OAR1	250765749	250766107	+
TU4970	OAR1	250771335	250771361	+
TU4970	OAR1	250771512	250771617	-
TU4981	OAR1	251817240	251817271	+
TU4982	OAR1	251832411	251832422	+
TU4986	OAR1	253290072	253290185	+
TU5006	OAR1	254376423	254378552	-
TU5007	OAR1	254725338	254725680	-
TU5029	OAR1	257028365	257028381	+
TU5035	OAR1	257037572	257037598	+
TU5036	OAR1	257038411	257038655	-
TU5044	OAR1	257485549	257485549	+
TU5060	OAR1	257893242	257893856	+
TU5066	OAR1	257897353	257897561	-
TU5071	OAR1	257901563	257901724	-
TU5079	OAR1	257961220	257965146	+
TU5079	OAR1	257969364	257977069	-
TU5083	OAR1	257994877	257994899	-
TU5089	OAR1	258063977	258064017	-
TU5109	OAR1	260083795	260083890	-
TU5114	OAR1	260685070	260685086	+
TU5123	OAR1	260756237	260756381	-
TU5124	OAR1	260756675	260756689	-
TU5134	OAR1	261170416	261170436	-
TU5151	OAR1	261792748	261792865	+
TU5153	OAR1	261831694	261831872	-
TU5154	OAR1	261831934	261832046	+
TU5163	OAR1	262399514	262399529	+
TU5165	OAR1	262452970	262453841	+
TU5166	OAR1	262455704	262456483	-
TU5167	OAR1	262456514	262456968	+
TU5178	OAR1	262685041	262685763	-
TU5185	OAR1	262808833	262808967	+
TU5186	OAR1	262810585	262811082	-
TU5192	OAR1	262899625	262900076	-
TU5194	OAR1	263052708	263052907	-
TU5200	OAR1	263416702	263416834	+
TU5229	OAR1	263679913	263679943	-
TU5251	OAR1	264136900	264137003	-
TU5276	OAR1	264229850	264230010	-
TU5287	OAR1	264258407	264258435	-
TU5299	OAR1	264263865	264263911	+
TU5318	OAR1	264375254	264375311	+
TU5335	OAR1	264644770	264644888	-
TU5348	OAR1	264985548	264985707	+
TU5352	OAR1	264989807	264989870	+
TU5355	OAR1	265219579	265219736	+
TU5368	OAR1	266953246	266954219	-
TU5378	OAR1	267081975	267087963	+
TU5383	OAR1	267185475	267185656	+
TU5390	OAR1	267226917	267226917	+
TU5393	OAR1	267262235	267268001	-
TU5396	OAR1	267272717	267276374	+
TU5396	OAR1	267282932	267283519	-
TU5410	OAR1	267655976	267656019	-
TU5417	OAR1	267665409	267665553	+
TU5423	OAR1	267693837	267694154	-
TU5441	OAR1	268217659	268217700	-
TU5450	OAR1	268346920	268346944	+
TU5475	OAR1	271032161	271032169	+
TU5475	OAR1	271034078	271035859	-
TU5493	OAR1	271298772	271298794	+
TU5514	OAR1	272554589	272554645	-
TU5525	OAR1	272585644	272585684	-
TU5558	OAR1	275661703	275661714	+
TU5559	OAR1	275662946	275662950	-
TU5568	OAR1	276177993	276178041	+
TU5573	OAR10	9473889	9474320	-
TU5578	OAR10	9481061	9481582	+
TU5578	OAR10	9481697	9482175	-
TU5579	OAR10	9483460	9484126	-
TU5589	OAR10	9539821	9539955	-
TU5595	OAR10	9994219	9994343	-
TU5598	OAR10	9997400	9997758	-
TU5604	OAR10	10069982	10070040	+
TU5606	OAR10	10071623	10071756	+
TU5609	OAR10	10759586	10759743	+
TU5616	OAR10	10764371	10764385	+
TU5624	OAR10	10769265	10769440	-
TU5627	OAR10	10771116	10771159	-
TU5654	OAR10	13278518	13278537	+
TU5655	OAR10	13279181	13279456	-
TU5662	OAR10	13826943	13827150	-
TU5670	OAR10	13974443	13974475	-
TU5671	OAR10	13993252	13993291	-
TU5678	OAR10	14634340	14634586	+
TU5684	OAR10	15009495	15009526	+
TU5690	OAR10	15136433	15136676	-
TU5697	OAR10	16285791	16285859	-
TU5700	OAR10	16288564	16288853	-
TU5723	OAR10	17330814	17330881	-
TU5724	OAR10	17331128	17331192	+
TU5730	OAR10	17463531	17463640	+
TU5730	OAR10	17463739	17463852	-
TU5732	OAR10	17464540	17464687	-
TU5746	OAR10	17606884	17606998	+
TU5748	OAR10	17607651	17607884	+
TU5749	OAR10	17608531	17608668	+
TU5753	OAR10	17636929	17636977	-
TU5779	OAR10	17910927	17911040	-
TU5792	OAR10	19613849	19613993	+
TU5792	OAR10	19614398	19614716	-
TU5794	OAR10	19615854	19616070	-
TU5800	OAR10	19717644	19717659	+
TU5801	OAR10	19763665	19763696	+
TU5802	OAR10	19838371	19838416	-
TU5821	OAR10	20145231	20145352	+
TU5865	OAR10	20313687	20313720	-
TU5879	OAR10	20325247	20325307	-
TU5886	OAR10	20329874	20329932	-
TU5887	OAR10	20330533	20330544	-
TU5888	OAR10	20330691	20330844	+
TU5891	OAR10	20333066	20333141	-
TU5904	OAR10	20340953	20341543	+
TU5909	OAR10	20355270	20355322	-
TU5912	OAR10	21066897	21067002	+
TU5920	OAR10	21641018	21641791	+
TU5928	OAR10	21686260	21686284	-
TU5938	OAR10	23166743	23166815	+
TU5940	OAR10	23273399	23273610	-
TU5952	OAR10	24054229	24054373	-
TU5953	OAR10	24055009	24055207	-
TU5961	OAR10	24312406	24312505	+
TU5961	OAR10	24312638	24312749	-
TU5965	OAR10	24581368	24581471	+
TU5966	OAR10	24598223	24602007	-
TU5974	OAR10	25297185	25297211	-
TU5978	OAR10	26214468	26214485	-
TU5994	OAR10	26731084	26765240	-
TU5996	OAR10	26723590	26723594	-
TU6000	OAR10	26809488	26814537	-
TU6006	OAR10	26920773	26934808	-
TU6015	OAR10	26978719	26982354	-
TU6029	OAR10	26990809	26990989	+
TU6041	OAR10	27008602	27011008	+
TU6041	OAR10	27012903	27013341	-
TU6049	OAR10	27070634	27070677	-
TU6054	OAR10	27144954	27160875	-
TU6070	OAR10	27172850	27172892	-
TU6078	OAR10	27256726	27256788	-
TU6100	OAR10	28386188	28386384	-
TU6105	OAR10	28388901	28389144	-
TU6120	OAR10	28916619	28917092	-
TU6121	OAR10	28917609	28917768	+
TU6140	OAR10	30021910	30021970	+
TU6148	OAR10	30096150	30096917	-
TU6161	OAR10	30176315	30176337	-
TU6162	OAR10	30179821	30181017	-
TU6174	OAR10	30209679	30210837	+
TU6174	OAR10	30214869	30217635	-
TU6179	OAR10	30720923	30720971	-
TU6191	OAR10	31096519	31097039	-
TU6209	OAR10	32646309	32646350	+
TU6211	OAR10	32648478	32648560	+
TU6213	OAR10	32775120	32775334	-
TU6214	OAR10	32775597	32776007	+
TU6215	OAR10	32776939	32777056	-
TU6223	OAR10	32977329	32977485	-
TU6252	OAR10	33041735	33042194	+
TU6261	OAR10	33763437	33763458	-
TU6270	OAR10	33965240	33965324	-
TU6272	OAR10	33980681	33980811	+
TU6279	OAR10	34165516	34165573	-
TU6280	OAR10	34165606	34165877	+
TU6283	OAR10	34168021	34168160	+
TU6292	OAR10	34200606	34200686	+
TU6315	OAR10	34716899	34716911	+
TU6342	OAR10	47118366	47118468	+
TU6356	OAR10	49235363	49235459	+
TU6363	OAR10	49744522	49744650	-
TU6372	OAR10	50685507	50686019	-
TU6374	OAR10	50785936	50785966	-
TU6381	OAR10	50801456	50808910	-
TU6384	OAR10	50796435	50796515	-
TU6407	OAR10	53343497	53343777	+
TU6414	OAR10	54033932	54034254	-
TU6426	OAR10	56244384	56244417	-
TU6429	OAR10	58707359	58707362	-
TU6432	OAR10	60998703	60998866	-
TU6434	OAR10	63248832	63248859	-
TU6451	OAR10	69278442	69278516	+
TU6479	OAR10	71113433	71113766	-
TU6483	OAR10	71512765	71512780	+
TU6485	OAR10	71897667	71897812	-
TU6503	OAR10	72834047	72834101	+
TU6514	OAR10	73100689	73100897	-
TU6532	OAR10	73932034	73932084	-
TU6541	OAR10	75475078	75475158	-
TU6555	OAR10	75535252	75538466	+
TU6562	OAR10	75550722	75550817	+
TU6562	OAR10	75551315	75551642	-
TU6569	OAR10	75562261	75562376	+
TU6573	OAR10	75565191	75565575	+
TU6577	OAR10	75574607	75574985	+
TU6577	OAR10	75575058	75575403	-
TU6583	OAR10	75578487	75578962	+
TU6584	OAR10	75580442	75580529	-
TU6585	OAR10	75581242	75581424	+
TU6586	OAR10	75583329	75583340	+
TU6593	OAR10	75602899	75603034	-
TU6599	OAR10	75607644	75608328	+
TU6607	OAR10	80106474	80106652	+
TU6608	OAR10	80110221	80111619	-
TU6614	OAR10	80130886	80131016	+
TU6618	OAR10	81146777	81147575	+
TU6619	OAR10	81148459	81148595	+
TU6670	OAR10	81591647	81591755	+
TU6679	OAR10	81602125	81602161	+
TU6687	OAR10	81619910	81619954	+
TU6709	OAR10	81656105	81656249	+
TU6709	OAR10	81656366	81656447	-
TU6715	OAR10	81667011	81667758	+
TU6727	OAR10	81687162	81687205	+
TU6732	OAR10	81760922	81761000	-
TU6739	OAR10	81774736	81775021	+
TU6748	OAR10	81821868	81821916	-
TU6752	OAR10	81870798	81870948	-
TU6765	OAR10	81880276	81880659	-
TU6766	OAR10	81880662	81880827	+
TU6773	OAR10	82072993	82073059	-
TU6779	OAR10	82076819	82076889	+
TU6779	OAR10	82077030	82077179	-
TU6783	OAR10	82080266	82080284	-
TU6810	OAR10	83196387	83196809	+
TU6812	OAR10	83207406	83207523	-
TU6814	OAR10	83208616	83208662	-
TU6817	OAR10	83240124	83240332	-
TU6822	OAR10	83251286	83251341	-
TU6832	OAR10	83290307	83290369	+
TU6836	OAR10	83297104	83297129	+
TU6844	OAR10	83340881	83340893	+
TU6853	OAR10	83487469	83487651	+
TU6864	OAR11	3671718	3671901	-
TU6873	OAR11	5016976	5017159	+
TU6873	OAR11	5017278	5017471	-
TU6878	OAR11	5019923	5019983	+
TU6888	OAR11	5251109	5251733	-
TU6901	OAR11	5816116	5816139	+
TU6904	OAR11	5823640	5823754	+
TU6913	OAR11	7240541	7240607	-
TU6914	OAR11	7240646	7240729	+
TU6915	OAR11	7241403	7241427	-
TU6920	OAR11	7273186	7273245	-
TU6922	OAR11	7273960	7274337	+
TU6923	OAR11	7274804	7274931	+
TU6935	OAR11	7948630	7948652	-
TU6942	OAR11	7951605	7951622	+
TU6950	OAR11	7957281	7957401	-
TU6958	OAR11	7970792	7970847	+
TU6985	OAR11	8051183	8051307	+
TU7013	OAR11	8272831	8272831	-
TU7015	OAR11	8276063	8276117	+
TU7016	OAR11	8276816	8282417	+
TU7019	OAR11	8283134	8283251	+
TU7030	OAR11	8351599	8351760	-
TU7032	OAR11	8353781	8353856	+
TU7056	OAR11	9038199	9038246	+
TU7071	OAR11	9686761	9687011	+
TU7076	OAR11	9828899	9828979	-
TU7087	OAR11	9959923	9960299	+
TU7090	OAR11	9997297	9997338	+
TU7095	OAR11	10005068	10005089	-
TU7100	OAR11	10012905	10012928	-
TU7104	OAR11	10254589	10254594	+
TU7129	OAR11	10509878	10510070	-
TU7150	OAR11	11959186	11959231	+
TU7154	OAR11	12128569	12128948	-
TU7164	OAR11	12424666	12424924	+
TU7172	OAR11	13028342	13028385	+
TU7180	OAR11	13514984	13515004	-
TU7196	OAR11	13826778	13826789	+
TU7220	OAR11	14397402	14397413	+
TU7236	OAR11	14585928	14585953	-
TU7249	OAR11	17342194	17342323	+
TU7279	OAR11	17647976	17648090	+
TU7293	OAR11	18105638	18105660	+
TU7309	OAR11	18822949	18823241	-
TU7316	OAR11	19266952	19266957	-
TU7323	OAR11	19394573	19394713	-
TU7329	OAR11	19434736	19434879	-
TU7331	OAR11	19438576	19438590	+
TU7339	OAR11	19463729	19463848	-
TU7340	OAR11	19464420	19464817	-
TU7348	OAR11	19502072	19502182	-
TU7349	OAR11	19502186	19502473	+
TU7350	OAR11	19503289	19503307	-
TU7351	OAR11	19503427	19503754	+
TU7368	OAR11	20067998	20068202	-
TU7369	OAR11	20068659	20068765	+
TU7376	OAR11	20104346	20104525	-
TU7381	OAR11	20113972	20114307	-
TU7383	OAR11	20114767	20114828	-
TU7390	OAR11	20118708	20118782	+
TU7390	OAR11	20118960	20118968	-
TU7393	OAR11	20122325	20122335	+
TU7394	OAR11	20123677	20123794	+
TU7398	OAR11	20126259	20127177	+
TU7402	OAR11	20131963	20132018	+
TU7402	OAR11	20132882	20133235	-
TU7403	OAR11	20133277	20133297	+
TU7409	OAR11	20137335	20137448	+
TU7410	OAR11	20138107	20138427	-
TU7413	OAR11	20139473	20139781	+
TU7413	OAR11	20139914	20140304	-
TU7417	OAR11	20144611	20144784	-
TU7421	OAR11	20146949	20147038	-
TU7434	OAR11	20257726	20258049	-
TU7448	OAR11	20465917	20466645	+
TU7477	OAR11	21215021	21215132	+
TU7482	OAR11	21286554	21286582	+
TU7487	OAR11	21539676	21539728	+
TU7493	OAR11	21585785	21585907	-
TU7502	OAR11	21613133	21613157	-
TU7508	OAR11	21620394	21620411	-
TU7515	OAR11	21649817	21649900	-
TU7527	OAR11	21727157	21727439	+
TU7527	OAR11	21727641	21727911	-
TU7538	OAR11	21953809	21955077	+
TU7538	OAR11	21955215	21956510	-
TU7548	OAR11	22177081	22177290	-
TU7556	OAR11	22196356	22196720	+
TU7572	OAR11	22267554	22267577	+
TU7575	OAR11	22273953	22274015	+
TU7588	OAR11	22369035	22369863	+
TU7600	OAR11	22419270	22419844	-
TU7601	OAR11	22419949	22421081	+
TU7602	OAR11	22420508	22420566	+
TU7602	OAR11	22420680	22420758	-
TU7619	OAR11	22542891	22543029	+
TU7635	OAR11	23022586	23024837	+
TU7645	OAR11	23038527	23038593	-
TU7648	OAR11	23055262	23055699	-
TU7650	OAR11	23056415	23056684	-
TU7653	OAR11	23059067	23059572	+
TU7655	OAR11	23064800	23065274	+
TU7657	OAR11	23425630	23425768	+
TU7662	OAR11	23428883	23428888	+
TU7674	OAR11	24061530	24061717	-
TU7675	OAR11	24119956	24120316	+
TU7675	OAR11	24120573	24120992	-
TU7677	OAR11	24288603	24288683	+
TU7679	OAR11	24290200	24290504	-
TU7680	OAR11	24291964	24292079	+
TU7681	OAR11	24293056	24293469	-
TU7684	OAR11	24297789	24309191	-
TU7685	OAR11	24309193	24316659	+
TU7685	OAR11	24318158	24331591	-
TU7686	OAR11	24345507	24345537	-
TU7690	OAR11	24366310	24368281	-
TU7691	OAR11	24368402	24368533	+
TU7693	OAR11	24369457	24369602	-
TU7699	OAR11	24374092	24374100	-
TU7700	OAR11	24375294	24375775	-
TU7714	OAR11	24442743	24442819	-
TU7727	OAR11	24607637	24607812	+
TU7735	OAR11	24715757	24716467	-
TU7739	OAR11	24721637	24722132	+
TU7759	OAR11	25255388	25255611	-
TU7802	OAR11	26253097	26253259	+
TU7811	OAR11	26303250	26303252	-
TU7813	OAR11	26338762	26338898	+
TU7813	OAR11	26339184	26339219	-
TU7823	OAR11	26656155	26656174	-
TU7825	OAR11	26659190	26659538	-
TU7833	OAR11	26776373	26776420	+
TU7835	OAR11	26848610	26848659	-
TU7847	OAR11	26896370	26896506	+
TU7851	OAR11	26922811	26923105	-
TU7861	OAR11	27109369	27109572	+
TU7861	OAR11	27109713	27109820	-
TU7872	OAR11	27356412	27356923	+
TU7905	OAR11	28243579	28243658	-
TU7906	OAR11	28244698	28244732	-
TU7910	OAR11	28306580	28307332	-
TU7914	OAR11	28316112	28316278	+
TU7924	OAR11	28624201	28624218	+
TU7927	OAR11	28627046	28627328	-
TU7929	OAR11	28627771	28628256	+
TU7929	OAR11	28628578	28628880	-
TU7944	OAR11	29164565	29165825	+
TU7945	OAR11	29215530	29215582	-
TU7960	OAR11	30797731	30797938	+
TU7969	OAR11	31795147	31795155	+
TU7970	OAR11	31797359	31797760	+
TU7970	OAR11	31798044	31798712	-
TU7977	OAR11	32591529	32591717	+
TU7990	OAR11	32746519	32746864	+
TU7997	OAR11	32819701	32819851	+
TU8025	OAR11	33730014	33730308	-
TU8034	OAR11	33979316	33979362	+
TU8039	OAR11	34188350	34188382	-
TU8042	OAR11	34191606	34191619	-
TU8043	OAR11	34191920	34192182	+
TU8055	OAR11	34289590	34289964	-
TU8066	OAR11	34434233	34434243	-
TU8071	OAR11	34481291	34481549	+
TU8085	OAR11	34619611	34619760	+
TU8089	OAR11	34622260	34622303	+
TU8090	OAR11	34623039	34623336	+
TU8095	OAR11	34796168	34796176	+
TU8098	OAR11	34818669	34818754	-
TU8106	OAR11	34869755	34869775	+
TU8112	OAR11	34872829	34872835	+
TU8121	OAR11	34880552	34880611	+
TU8122	OAR11	34881037	34881236	-
TU8125	OAR11	34882436	34882466	-
TU8130	OAR11	34930698	34930869	-
TU8135	OAR11	34933840	34934025	-
TU8142	OAR11	34940509	34940621	-
TU8156	OAR11	34947506	34947718	+
TU8171	OAR11	35269641	35269662	+
TU8174	OAR11	35334570	35334703	+
TU8181	OAR11	35340406	35340434	-
TU8202	OAR11	35647913	35647978	-
TU8204	OAR11	35674294	35674518	-
TU8223	OAR11	36173137	36173343	-
TU8225	OAR11	36182745	36182985	+
TU8230	OAR11	36264543	36264824	+
TU8230	OAR11	36264963	36265153	-
TU8234	OAR11	36553977	36554059	-
TU8241	OAR11	37007567	37007926	-
TU8248	OAR11	37011065	37011100	-
TU8257	OAR11	37070512	37070772	+
TU8257	OAR11	37071056	37071279	-
TU8260	OAR11	37330946	37330965	+
TU8262	OAR11	37396466	37396630	+
TU8265	OAR11	37634782	37634934	-
TU8272	OAR11	38039467	38039493	-
TU8274	OAR11	38087462	38087539	+
TU8281	OAR11	38098263	38098324	+
TU8287	OAR11	38128746	38129474	+
TU8294	OAR11	38139928	38140465	-
TU8304	OAR11	38304114	38304410	-
TU8306	OAR11	38459319	38459328	-
TU8308	OAR11	38491230	38491859	+
TU8319	OAR11	38892946	38893288	-
TU8340	OAR11	39525697	39525733	-
TU8349	OAR11	39711568	39711572	+
TU8359	OAR11	39721393	39721539	-
TU8364	OAR11	39797101	39797117	+
TU8380	OAR11	39827961	39827994	+
TU8384	OAR11	40045016	40045127	+
TU8388	OAR11	40229114	40229276	-
TU8400	OAR11	40318863	40319024	+
TU8400	OAR11	40319216	40319327	-
TU8402	OAR11	40389536	40389664	-
TU8405	OAR11	40957962	40958081	-
TU8408	OAR11	41630184	41630282	+
TU8440	OAR11	42242756	42242767	+
TU8460	OAR11	42739494	42739579	+
TU8466	OAR11	43080412	43080547	+
TU8479	OAR11	43396154	43396396	-
TU8488	OAR11	43654369	43654516	-
TU8489	OAR11	43654578	43655440	+
TU8489	OAR11	43655682	43656741	-
TU8493	OAR11	43684725	43684772	+
TU8494	OAR11	43685593	43685664	+
TU8509	OAR11	44174627	44174676	+
TU8524	OAR11	44485698	44485714	-
TU8527	OAR11	44574991	44575399	-
TU8541	OAR11	45684435	45684773	+
TU8551	OAR11	46053880	46053932	-
TU8555	OAR11	46059609	46059639	-
TU8558	OAR11	46702558	46702582	+
TU8573	OAR11	47430205	47430264	+
TU8590	OAR11	47575827	47576096	+
TU8592	OAR11	47657098	47657260	+
TU8592	OAR11	47657437	47657457	-
TU8593	OAR11	47689510	47689902	+
TU8601	OAR11	47848497	47848549	+
TU8614	OAR11	47923957	47923980	-
TU8615	OAR11	47949071	47949237	-
TU8631	OAR11	48204611	48204620	+
TU8646	OAR11	48638007	48638291	-
TU8655	OAR11	48646357	48646533	-
TU8659	OAR11	48839848	48839907	+
TU8665	OAR11	48844598	48844621	+
TU8675	OAR11	49117432	49117604	+
TU8679	OAR11	49121092	49121118	+
TU8686	OAR11	49592527	49592551	-
TU8694	OAR11	49684934	49685011	+
TU8708	OAR11	50006357	50006652	-
TU8715	OAR11	50019702	50019912	+
TU8721	OAR11	50162713	50162784	+
TU8726	OAR11	50167807	50169182	+
TU8727	OAR11	50170470	50170767	+
TU8727	OAR11	50171980	50172936	-
TU8730	OAR11	50209786	50209825	+
TU8731	OAR11	50244235	50244495	+
TU8738	OAR11	50356751	50356817	-
TU8743	OAR11	50408166	50409494	-
TU8744	OAR11	50409580	50410082	+
TU8744	OAR11	50410329	50411064	-
TU8755	OAR11	50517278	50517321	+
TU8763	OAR11	50603604	50603641	-
TU8766	OAR11	50646516	50646557	+
TU8794	OAR11	50968392	50968396	+
TU8801	OAR11	51452285	51452303	+
TU8806	OAR11	51527609	51527633	+
TU8807	OAR11	51529088	51529108	-
TU8817	OAR11	51706496	51706498	+
TU8817	OAR11	51706703	51706902	-
TU8824	OAR11	51845497	51845519	-
TU8848	OAR11	52702091	52702130	-
TU8857	OAR11	52727464	52727549	-
TU8869	OAR11	52871706	52871964	+
TU8876	OAR11	53085507	53085670	+
TU8893	OAR11	53768064	53768279	-
TU8900	OAR11	54073329	54073375	-
TU8904	OAR11	54303746	54304278	+
TU8906	OAR11	54305715	54305813	+
TU8911	OAR11	54378001	54378208	+
TU8913	OAR11	54380886	54381505	-
TU8916	OAR11	54518834	54518876	+
TU8925	OAR11	54646758	54647016	+
TU8931	OAR11	54744950	54745114	+
TU8940	OAR11	54976561	54976575	-
TU8942	OAR11	55005517	55005774	-
TU8946	OAR11	55043379	55043661	+
TU8952	OAR11	55254612	55254644	+
TU8961	OAR11	55384195	55384353	+
TU8963	OAR11	55385025	55385039	+
TU8975	OAR11	55658460	55659237	-
TU8980	OAR11	55711946	55711957	+
TU8983	OAR11	55715026	55715037	+
TU8984	OAR11	55734442	55734623	+
TU8984	OAR11	55735012	55735163	-
TU8986	OAR11	55737433	55737468	-
TU8997	OAR11	55781370	55781496	+
TU9013	OAR11	56425377	56425754	+
TU9025	OAR11	57637841	57637894	+
TU9039	OAR11	59740262	59740425	+
TU9067	OAR11	60309781	60310332	+
TU9067	OAR11	60310440	60311008	-
TU9071	OAR11	60313563	60313749	+
TU9073	OAR11	60315093	60315176	+
TU9081	OAR11	60374077	60374111	-
TU9086	OAR11	60378897	60379040	-
TU9089	OAR11	60383466	60383648	+
TU9110	OAR11	60731950	60732020	-
TU9111	OAR11	60732025	60732797	+
TU9126	OAR11	60837794	60837915	-
TU9136	OAR11	60886011	60886047	-
TU9138	OAR11	60915000	60915008	+
TU9148	OAR11	60964058	60964167	+
TU9154	OAR11	61042997	61044287	+
TU9154	OAR11	61044608	61045641	-
TU9173	OAR11	61461454	61461470	+
TU9185	OAR11	62159801	62159860	-
TU9188	OAR11	62162853	62163290	-
TU9190	OAR11	62326512	62326619	+
TU9192	OAR11	62328928	62329351	-
TU9194	OAR11	62333233	62333512	-
TU9203	OAR11	62345998	62346211	-
TU9208	OAR11	62348094	62348117	+
TU9214	OAR11	62383415	62384541	+
TU9219	OAR12	262789	262973	+
TU9220	OAR12	263863	264255	-
TU9229	OAR12	506349	507010	+
TU9258	OAR12	1195002	1195372	+
TU9258	OAR12	1195477	1195756	-
TU9259	OAR12	1196113	1196240	-
TU9261	OAR12	1197022	1197107	-
TU9262	OAR12	1198575	1198872	-
TU9264	OAR12	1199904	1200184	-
TU9266	OAR12	1204142	1204930	-
TU9281	OAR12	1788108	1788113	+
TU9282	OAR12	1788922	1789007	+
TU9307	OAR12	2324656	2324740	+
TU9322	OAR12	2649634	2649811	+
TU9322	OAR12	2650371	2650483	-
TU9329	OAR12	3169703	3169761	-
TU9330	OAR12	3170635	3170772	-
TU9364	OAR12	3430291	3430393	+
TU9370	OAR12	3435283	3435461	+
TU9373	OAR12	3441179	3441372	+
TU9387	OAR12	3827934	3827992	-
TU9388	OAR12	4042530	4042631	-
TU9391	OAR12	4044318	4044349	-
TU9427	OAR12	9881468	9881592	-
TU9433	OAR12	9957300	9957600	-
TU9455	OAR12	11750211	11750824	+
TU9462	OAR12	16598251	16598614	+
TU9464	OAR12	16601838	16601917	-
TU9473	OAR12	18029582	18029600	+
TU9478	OAR12	18076654	18076694	-
TU9486	OAR12	18664849	18665023	-
TU9496	OAR12	19656190	19656297	+
TU9497	OAR12	19657170	19657325	+
TU9510	OAR12	21827249	21827447	+
TU9514	OAR12	21831012	21831160	+
TU9534	OAR12	23972900	23973157	+
TU9539	OAR12	24349261	24349355	-
TU9559	OAR12	25284780	25284809	+
TU9576	OAR12	25889040	25889189	+
TU9577	OAR12	25889688	25889794	+
TU9580	OAR12	26256195	26256410	+
TU9583	OAR12	26266922	26267031	-
TU9587	OAR12	26344259	26344456	+
TU9588	OAR12	26345403	26345659	-
TU9600	OAR12	26355108	26355233	+
TU9603	OAR12	26360240	26360294	+
TU9614	OAR12	26416434	26416467	+
TU9622	OAR12	26637247	26637269	-
TU9625	OAR12	26675682	26688396	+
TU9630	OAR12	26692091	26692134	+
TU9635	OAR12	26696609	26696984	+
TU9638	OAR12	26700486	26701800	-
TU9664	OAR12	27471352	27472075	-
TU9674	OAR12	27746272	27746293	-
TU9679	OAR12	27752830	27752893	-
TU9692	OAR12	28338654	28338894	-
TU9712	OAR12	29017676	29017680	-
TU9724	OAR12	29495067	29495071	-
TU9726	OAR12	30002699	30002749	-
TU9732	OAR12	30020947	30020977	+
TU9749	OAR12	30176014	30176053	+
TU9752	OAR12	30254227	30254396	+
TU9756	OAR12	30257799	30257858	+
TU9765	OAR12	30978225	30978347	-
TU9768	OAR12	31457674	31457896	-
TU9770	OAR12	31459876	31460026	-
TU9808	OAR12	34599092	34599214	-
TU9843	OAR12	36526324	36526350	-
TU9846	OAR12	36757851	36758128	-
TU9854	OAR12	36825978	36825981	+
TU9870	OAR12	38950725	38950812	+
TU9876	OAR12	38953572	38953595	+
TU9880	OAR12	38973828	38973842	-
TU9893	OAR12	38986852	38986967	-
TU9895	OAR12	39030714	39031981	+
TU9898	OAR12	39391198	39391237	+
TU9931	OAR12	40183555	40183565	-
TU9936	OAR12	40214401	40214552	-
TU9944	OAR12	40652219	40652262	-
TU9988	OAR12	41423229	41423277	-
TU9990	OAR12	41425516	41425756	-
TU9992	OAR12	41426317	41427046	+
TU10003	OAR12	41475962	41475972	-
TU10004	OAR12	41476167	41476199	+
TU10030	OAR12	41613844	41615795	+
TU10033	OAR12	41632410	41632534	-
TU10035	OAR12	41633247	41633361	+
TU10035	OAR12	41633466	41633516	-
TU10037	OAR12	41634436	41635728	+
TU10038	OAR12	41639499	41639559	-
TU10084	OAR12	41972402	41972554	+
TU10094	OAR12	42056710	42056798	+
TU10095	OAR12	42057272	42057293	+
TU10101	OAR12	42063844	42063859	+
TU10103	OAR12	42071228	42071953	+
TU10111	OAR12	42214851	42214878	-
TU10115	OAR12	42217377	42217652	-
TU10116	OAR12	42218206	42218323	-
TU10127	OAR12	42879221	42880976	+
TU10133	OAR12	43199569	43199579	-
TU10136	OAR12	43200942	43201009	-
TU10143	OAR12	43457871	43457882	+
TU10145	OAR12	43468898	43468920	-
TU10146	OAR12	43469142	43469194	+
TU10154	OAR12	44647779	44647846	+
TU10160	OAR12	44663745	44663789	-
TU10164	OAR12	44715453	44715576	+
TU10166	OAR12	44716484	44716706	-
TU10168	OAR12	44717575	44717776	-
TU10172	OAR12	44822049	44822337	+
TU10193	OAR12	47231012	47231052	-
TU10196	OAR12	47488053	47488132	-
TU10200	OAR12	47489855	47490063	+
TU10216	OAR12	48444085	48444221	-
TU10217	OAR12	48444240	48444558	+
TU10221	OAR12	48529170	48529264	-
TU10224	OAR12	48780935	48781369	-
TU10225	OAR12	48781644	48781921	+
TU10234	OAR12	48947919	48947977	-
TU10246	OAR12	49085575	49085773	-
TU10248	OAR12	49128558	49128660	-
TU10261	OAR12	49231302	49231327	+
TU10263	OAR12	49232894	49232943	-
TU10273	OAR12	49374280	49374503	+
TU10278	OAR12	49416530	49416589	+
TU10284	OAR12	49512923	49513130	+
TU10285	OAR12	49516659	49516815	-
TU10293	OAR12	49672737	49680751	-
TU10295	OAR12	49770164	49770472	+
TU10314	OAR12	49836401	49836415	+
TU10315	OAR12	49837359	49837401	-
TU10330	OAR12	49884203	49884285	-
TU10338	OAR12	50084652	50084654	-
TU10342	OAR12	50459911	50459954	-
TU10343	OAR12	50607285	50607433	-
TU10349	OAR12	51195777	51195815	+
TU10355	OAR12	51801836	51802722	+
TU10359	OAR12	52028503	52028876	+
TU10364	OAR12	52988086	52988089	-
TU10365	OAR12	52988272	52988308	+
TU10389	OAR12	53331395	53331441	+
TU10450	OAR12	58593494	58593537	+
TU10452	OAR12	58596386	58597115	-
TU10454	OAR12	58597891	58598023	+
TU10456	OAR12	58598936	58599035	+
TU10457	OAR12	58599971	58600288	+
TU10457	OAR12	58600354	58600634	-
TU10460	OAR12	58601780	58601892	-
TU10466	OAR12	59167597	59167626	+
TU10473	OAR12	59194554	59194582	+
TU10478	OAR12	59438109	59438510	-
TU10486	OAR12	60139773	60139808	-
TU10489	OAR12	60142104	60142518	-
TU10495	OAR12	60207880	60207957	+
TU10504	OAR12	60223536	60223628	+
TU10507	OAR12	61413461	61413615	-
TU10515	OAR12	61556843	61556948	-
TU10528	OAR12	61576571	61576737	+
TU10530	OAR12	61577714	61577831	+
TU10544	OAR12	61601610	61601669	-
TU10555	OAR12	61614411	61614599	+
TU10596	OAR12	63152642	63152823	+
TU10596	OAR12	63152905	63153013	-
TU10598	OAR12	63153309	63153990	+
TU10602	OAR12	63596055	63596055	-
TU10622	OAR12	63628283	63628411	+
TU10623	OAR12	63629061	63629192	-
TU10632	OAR12	63636239	63636362	-
TU10657	OAR12	63838296	63842205	+
TU10693	OAR12	67308489	67308513	+
TU10717	OAR12	68841999	68842153	-
TU10728	OAR12	69180953	69180953	+
TU10730	OAR12	69189191	69189325	+
TU10733	OAR12	69191126	69191293	-
TU10743	OAR12	69205789	69205919	+
TU10748	OAR12	69210373	69210401	+
TU10757	OAR12	69352785	69352837	+
TU10760	OAR12	69389494	69389501	+
TU10773	OAR12	69981521	69981725	+
TU10773	OAR12	69981990	69982249	-
TU10779	OAR12	70151970	70152099	+
TU10794	OAR12	70291454	70291514	+
TU10807	OAR12	70383456	70383467	+
TU10811	OAR12	70396003	70396065	+
TU10817	OAR12	71372768	71372777	+
TU10838	OAR12	73605341	73605618	-
TU10852	OAR12	73784409	73784581	+
TU10856	OAR12	73810112	73810157	-
TU10871	OAR12	73821812	73821829	+
TU10907	OAR12	74728505	74729008	+
TU10928	OAR12	77605207	77605229	+
TU10937	OAR12	77954509	77954548	+
TU10951	OAR12	78169279	78169319	-
TU10959	OAR12	78184723	78185147	+
TU10965	OAR12	78226351	78226414	-
TU10971	OAR12	78234960	78235525	-
TU10972	OAR12	78236449	78236476	+
TU10978	OAR12	78332268	78332605	-
TU10995	OAR12	78489623	78489705	+
TU10998	OAR12	78498548	78498569	+
TU11038	OAR12	79058905	79059053	+
TU11041	OAR12	79106081	79106441	+
TU11042	OAR12	79106933	79107174	+
TU11060	OAR12	79157135	79157291	+
TU11062	OAR12	79158751	79158787	+
TU11064	OAR12	79163569	79163668	+
TU11072	OAR12	79197919	79198095	+
TU11082	OAR13	81984	82103	+
TU11085	OAR13	115371	116006	+
TU11100	OAR13	735797	735841	-
TU11106	OAR13	1245621	1245686	+
TU11112	OAR13	1547295	1547329	+
TU11119	OAR13	1970317	1970390	+
TU11130	OAR13	3160184	3160585	-
TU11135	OAR13	3163986	3164020	+
TU11141	OAR13	3167329	3167551	+
TU11141	OAR13	3167604	3167776	-
TU11151	OAR13	3181734	3181966	-
TU11188	OAR13	9540763	9540853	-
TU11190	OAR13	9541397	9541413	-
TU11192	OAR13	9644398	9644690	-
TU11200	OAR13	10175939	10175953	+
TU11204	OAR13	10306090	10306613	+
TU11207	OAR13	10340402	10340700	+
TU11207	OAR13	10341026	10341102	-
TU11216	OAR13	10501677	10501708	+
TU11218	OAR13	10504922	10505061	+
TU11225	OAR13	10543793	10544110	+
TU11229	OAR13	10546113	10546401	+
TU11229	OAR13	10546893	10547189	-
TU11232	OAR13	10550464	10550502	-
TU11245	OAR13	10606947	10607467	+
TU11251	OAR13	10613565	10613575	-
TU11259	OAR13	10824077	10824110	-
TU11262	OAR13	10835795	10835879	+
TU11267	OAR13	11352198	11352333	+
TU11293	OAR13	11829053	11829728	-
TU11315	OAR13	14842037	14842043	-
TU11345	OAR13	15458300	15458350	-
TU11347	OAR13	15488203	15488204	+
TU11357	OAR13	15771149	15771184	+
TU11369	OAR13	16313560	16313812	+
TU11376	OAR13	16393895	16394036	-
TU11379	OAR13	16395604	16395634	+
TU11400	OAR13	17164148	17168916	+
TU11401	OAR13	17170582	17170902	-
TU11402	OAR13	17171281	17171344	+
TU11414	OAR13	17255409	17255500	+
TU11423	OAR13	18061596	18061881	+
TU11431	OAR13	18992960	18993085	-
TU11433	OAR13	19313856	19313966	+
TU11457	OAR13	20794164	20794518	-
TU11461	OAR13	21148151	21148318	-
TU11466	OAR13	21153030	21153063	-
TU11474	OAR13	21993161	21993327	+
TU11476	OAR13	22007931	22014753	+
TU11494	OAR13	22046044	22046320	+
TU11497	OAR13	22048363	22048509	+
TU11497	OAR13	22048755	22048930	-
TU11499	OAR13	22049900	22050027	-
TU11502	OAR13	22052626	22053335	-
TU11507	OAR13	22058520	22058571	-
TU11510	OAR13	22059636	22059889	+
TU11516	OAR13	22075592	22075602	-
TU11519	OAR13	22276029	22276110	+
TU11521	OAR13	22438904	22438946	+
TU11529	OAR13	22506704	22506720	+
TU11532	OAR13	22509958	22510202	+
TU11535	OAR13	22516551	22516700	+
TU11540	OAR13	22710125	22710554	+
TU11550	OAR13	22740297	22740418	-
TU11552	OAR13	22743808	22743818	+
TU11558	OAR13	22880582	22880595	+
TU11560	OAR13	23142126	23142154	+
TU11567	OAR13	23222393	23222409	-
TU11571	OAR13	23225455	23225739	+
TU11577	OAR13	23229499	23229674	-
TU11583	OAR13	23232844	23233150	+
TU11583	OAR13	23233309	23233524	-
TU11584	OAR13	23233616	23233630	+
TU11591	OAR13	24157663	24157834	+
TU11604	OAR13	24558401	24558447	+
TU11620	OAR13	25862447	25862457	+
TU11621	OAR13	25863804	25864007	+
TU11621	OAR13	25864205	25864262	-
TU11624	OAR13	26942875	26942899	+
TU11628	OAR13	26987610	26987622	+
TU11636	OAR13	27408533	27408747	+
TU11640	OAR13	27412267	27412400	+
TU11652	OAR13	27428389	27429194	-
TU11665	OAR13	28541091	28541414	-
TU11677	OAR13	28631924	28632080	+
TU11683	OAR13	29149453	29149488	-
TU11703	OAR13	31203956	31204225	-
TU11735	OAR13	32515052	32515086	-
TU11746	OAR13	33066064	33066071	-
TU11747	OAR13	33092503	33092507	+
TU11788	OAR13	33845462	33845532	-
TU11792	OAR13	33846555	33846690	+
TU11794	OAR13	33847874	33850310	+
TU11794	OAR13	33850505	33858060	-
TU11797	OAR13	33851141	33851493	+
TU11850	OAR13	33897139	33897393	-
TU11856	OAR13	33904359	33904394	+
TU11858	OAR13	33907371	33907389	-
TU11861	OAR13	33916848	33917112	+
TU11867	OAR13	33924093	33924142	+
TU11875	OAR13	33934834	33934846	+
TU11892	OAR13	33998882	33998906	-
TU11899	OAR13	34101533	34101666	+
TU11914	OAR13	34411355	34411411	+
TU11957	OAR13	37559884	37560531	+
TU11972	OAR13	37784088	37784316	+
TU11972	OAR13	37784427	37784645	-
TU11989	OAR13	38400427	38400490	-
TU11990	OAR13	38416131	38416241	+
TU11994	OAR13	38652702	38652806	+
TU11996	OAR13	38662617	38662629	+
TU11998	OAR13	38665295	38665336	-
TU12034	OAR13	41147803	41148040	+
TU12054	OAR13	42074555	42074730	+
TU12062	OAR13	42167518	42167643	+
TU12068	OAR13	42471634	42471721	+
TU12078	OAR13	42774809	42774973	-
TU12085	OAR13	42782391	42782399	+
TU12086	OAR13	42783084	42783223	+
TU12090	OAR13	42789675	42789792	+
TU12098	OAR13	43070671	43070709	+
TU12113	OAR13	44278451	44282124	+
TU12118	OAR13	45525368	45525403	+
TU12125	OAR13	45541140	45541222	+
TU12125	OAR13	45541357	45541479	-
TU12146	OAR13	46366199	46366214	-
TU12155	OAR13	46684465	46684850	+
TU12169	OAR13	47380886	47380966	+
TU12170	OAR13	47382263	47383700	-
TU12191	OAR13	49188981	49189113	+
TU12198	OAR13	50268204	50268212	+
TU12199	OAR13	50270922	50270940	+
TU12222	OAR13	50648611	50648682	-
TU12224	OAR13	50649631	50649669	-
TU12229	OAR13	50652146	50652502	+
TU12232	OAR13	50655999	50656366	-
TU12233	OAR13	50656577	50656670	-
TU12243	OAR13	50719928	50720118	-
TU12252	OAR13	50999441	50999640	-
TU12270	OAR13	51119945	51119988	-
TU12282	OAR13	51327941	51328021	+
TU12287	OAR13	51332286	51332443	+
TU12292	OAR13	51748656	51748681	-
TU12293	OAR13	51748900	51748964	-
TU12308	OAR13	52342038	52342181	+
TU12309	OAR13	52517398	52517786	+
TU12316	OAR13	52959630	52959817	+
TU12316	OAR13	52960046	52960308	-
TU12324	OAR13	52969141	52969169	+
TU12343	OAR13	53217194	53217233	+
TU12344	OAR13	53219789	53221200	-
TU12362	OAR13	53842784	53843534	-
TU12371	OAR13	53851453	53853014	+
TU12371	OAR13	53853663	53854842	-
TU12384	OAR13	53915665	53916291	+
TU12385	OAR13	53924645	53924652	+
TU12387	OAR13	54018339	54018558	+
TU12388	OAR13	54019066	54019093	+
TU12406	OAR13	54089318	54089335	+
TU12415	OAR13	54098562	54098582	-
TU12416	OAR13	54101460	54101503	-
TU12438	OAR13	54291110	54291416	+
TU12438	OAR13	54291512	54291800	-
TU12440	OAR13	54304633	54305156	-
TU12441	OAR13	54309070	54316523	-
TU12460	OAR13	54421602	54426133	-
TU12461	OAR13	54426400	54426426	+
TU12482	OAR13	55066982	55067544	-
TU12487	OAR13	55074449	55075195	-
TU12501	OAR13	55900942	55901095	-
TU12508	OAR13	55965919	55965981	+
TU12511	OAR13	55968060	55968375	+
TU12522	OAR13	57075008	57076016	-
TU12523	OAR13	57294320	57294363	+
TU12523	OAR13	57294480	57294568	-
TU12528	OAR13	57298596	57298875	-
TU12530	OAR13	57373463	57374016	+
TU12535	OAR13	57483636	57483975	+
TU12543	OAR13	57869871	57869876	+
TU12550	OAR13	58097257	58101234	-
TU12558	OAR13	58117152	58117406	+
TU12558	OAR13	58117511	58117801	-
TU12573	OAR13	59135531	59135975	+
TU12580	OAR13	59148521	59148712	+
TU12585	OAR13	59186522	59186586	+
TU12592	OAR13	59337565	59337799	-
TU12601	OAR13	59342015	59342037	+
TU12602	OAR13	59342647	59342810	-
TU12620	OAR13	60100084	60100415	-
TU12628	OAR13	60451225	60451628	-
TU12633	OAR13	60602778	60602877	+
TU12636	OAR13	60624884	60625266	+
TU12645	OAR13	60777445	60777617	-
TU12646	OAR13	60777812	60778015	+
TU12648	OAR13	60779976	60780370	-
TU12654	OAR13	60798949	60798985	-
TU12661	OAR13	60948512	60948531	+
TU12667	OAR13	61085865	61086174	-
TU12672	OAR13	61120255	61120892	+
TU12675	OAR13	61186295	61186533	+
TU12682	OAR13	61500709	61500720	+
TU12697	OAR13	62401234	62401453	-
TU12705	OAR13	62609684	62609726	-
TU12710	OAR13	62656212	62656543	+
TU12712	OAR13	62658421	62658456	-
TU12715	OAR13	62660460	62660528	+
TU12725	OAR13	62731326	62731632	+
TU12725	OAR13	62731816	62732055	-
TU12727	OAR13	62733547	62733681	+
TU12729	OAR13	62735317	62735396	-
TU12730	OAR13	62735849	62735863	+
TU12744	OAR13	63025728	63026125	+
TU12744	OAR13	63026200	63026654	-
TU12745	OAR13	63035591	63036446	-
TU12748	OAR13	63036913	63037115	-
TU12764	OAR13	63375159	63375470	+
TU12769	OAR13	63380475	63381799	+
TU12785	OAR13	63657870	63658040	+
TU12785	OAR13	63666892	63672204	-
TU12787	OAR13	63783797	63783891	-
TU12791	OAR13	63786651	63786656	-
TU12805	OAR13	63802442	63802508	+
TU12812	OAR13	63879536	63879569	+
TU12816	OAR13	64081865	64081933	-
TU12823	OAR13	64188522	64188656	-
TU12828	OAR13	64192155	64192494	+
TU12855	OAR13	64702060	64702080	-
TU12858	OAR13	64724897	64725322	+
TU12867	OAR13	64942559	64942569	-
TU12868	OAR13	64946208	64946805	-
TU12889	OAR13	65190563	65190759	-
TU12890	OAR13	65191418	65191797	-
TU12892	OAR13	65193291	65193437	-
TU12901	OAR13	65717945	65717966	+
TU12919	OAR13	66739396	66739795	+
TU12924	OAR13	66766846	66767025	+
TU12926	OAR13	66768735	66768751	+
TU12928	OAR13	66769638	66769693	+
TU12929	OAR13	66776267	66776305	+
TU12932	OAR13	66778241	66778343	+
TU12932	OAR13	66778503	66778601	-
TU12934	OAR13	66874457	66876042	+
TU12940	OAR13	66891005	66891540	-
TU12941	OAR13	66892333	66892903	-
TU12942	OAR13	66893097	66893173	+
TU12948	OAR13	66896291	66896347	-
TU12963	OAR13	68806490	68806937	+
TU12965	OAR13	69210218	69210335	-
TU12968	OAR13	69253399	69253682	+
TU12973	OAR13	69257905	69258351	+
TU12974	OAR13	69259182	69260032	+
TU12974	OAR13	69260763	69261608	-
TU13003	OAR13	72017574	72017587	+
TU13027	OAR13	72349673	72349795	-
TU13039	OAR13	73063099	73063142	+
TU13039	OAR13	73063364	73063538	-
TU13041	OAR13	73065662	73065705	-
TU13054	OAR13	73096598	73096754	+
TU13058	OAR13	73100136	73100187	+
TU13060	OAR13	73106177	73106181	+
TU13062	OAR13	73108615	73108984	+
TU13062	OAR13	73109182	73109731	-
TU13063	OAR13	73121034	73121252	+
TU13065	OAR13	73127661	73128053	+
TU13065	OAR13	73128333	73128600	-
TU13074	OAR13	74028183	74028489	-
TU13089	OAR13	74255679	74255722	-
TU13095	OAR13	75605067	75605217	-
TU13096	OAR13	75605600	75605642	-
TU13116	OAR13	76961207	76961263	-
TU13132	OAR13	77091483	77092471	+
TU13140	OAR13	77123033	77123036	+
TU13145	OAR13	77172241	77172506	-
TU13146	OAR13	77173079	77173133	-
TU13149	OAR13	77407318	77407354	+
TU13152	OAR13	77410202	77410618	+
TU13152	OAR13	77411167	77411362	-
TU13161	OAR13	77444287	77444315	-
TU13163	OAR13	77651044	77651180	+
TU13168	OAR13	77663520	77663694	-
TU13169	OAR13	77664195	77664211	+
TU13171	OAR13	77666529	77666638	+
TU13184	OAR13	78030108	78030171	-
TU13185	OAR13	78038881	78039522	-
TU13191	OAR13	78252496	78252571	+
TU13195	OAR13	78275601	78275609	+
TU13206	OAR13	78684965	78685497	+
TU13209	OAR13	78687728	78688313	+
TU13209	OAR13	78688552	78696052	-
TU13211	OAR13	78883181	78883554	+
TU13220	OAR13	80083904	80084030	-
TU13221	OAR13	80084403	80084407	-
TU13242	OAR13	80574636	80574649	-
TU13250	OAR13	80638611	80638642	-
TU13260	OAR13	81196836	81196934	-
TU13261	OAR13	81199174	81199245	-
TU13265	OAR13	81569099	81569300	+
TU13275	OAR13	81620389	81620549	+
TU13295	OAR14	825025	825025	+
TU13298	OAR14	826110	826143	-
TU13300	OAR14	826864	827062	-
TU13324	OAR14	1011496	1011529	+
TU13331	OAR14	1020470	1020548	+
TU13333	OAR14	1022377	1022514	-
TU13334	OAR14	1024168	1024366	-
TU13336	OAR14	1025909	1025955	-
TU13337	OAR14	1026500	1026523	+
TU13349	OAR14	1136241	1136503	-
TU13356	OAR14	1252684	1252715	+
TU13357	OAR14	1253158	1253285	-
TU13361	OAR14	1255376	1256381	+
TU13367	OAR14	1402657	1402686	-
TU13373	OAR14	1780573	1780908	+
TU13390	OAR14	1973667	1973688	+
TU13393	OAR14	2105421	2105789	+
TU13393	OAR14	2105897	2106283	-
TU13399	OAR14	2114444	2114482	-
TU13401	OAR14	2151863	2152201	+
TU13406	OAR14	2174803	2174826	+
TU13416	OAR14	2243890	2243995	+
TU13420	OAR14	2295816	2295950	+
TU13422	OAR14	2297029	2297186	-
TU13424	OAR14	2297997	2298037	+
TU13451	OAR14	3787701	3787724	+
TU13454	OAR14	3840809	3840893	+
TU13464	OAR14	5497257	5497433	+
TU13464	OAR14	5497549	5497681	-
TU13465	OAR14	5498426	5498785	-
TU13469	OAR14	5501397	5501421	-
TU13484	OAR14	5847560	5847699	-
TU13493	OAR14	5855677	5855937	+
TU13525	OAR14	7337707	7337745	+
TU13534	OAR14	7345337	7345488	-
TU13536	OAR14	7346441	7346614	-
TU13540	OAR14	7519452	7519847	+
TU13540	OAR14	7520046	7520398	-
TU13551	OAR14	8765128	8765158	-
TU13576	OAR14	9018590	9018656	-
TU13591	OAR14	9473887	9485601	+
TU13596	OAR14	9542724	9542728	-
TU13599	OAR14	9560611	9560635	-
TU13601	OAR14	9570719	9570990	-
TU13606	OAR14	9577496	9577735	+
TU13609	OAR14	9579578	9579789	-
TU13611	OAR14	9581739	9581875	+
TU13619	OAR14	9587560	9587600	+
TU13633	OAR14	10060894	10061170	+
TU13637	OAR14	10220072	10220148	-
TU13643	OAR14	10303326	10303507	+
TU13647	OAR14	10412380	10412454	+
TU13654	OAR14	10417405	10417436	+
TU13655	OAR14	10419019	10420024	-
TU13666	OAR14	10436445	10436653	-
TU13668	OAR14	10489479	10489981	+
TU13668	OAR14	10490647	10491371	-
TU13670	OAR14	10495221	10497048	-
TU13675	OAR14	10543165	10549155	+
TU13680	OAR14	10569974	10571642	-
TU13681	OAR14	10572155	10572554	-
TU13683	OAR14	10576059	10576142	-
TU13684	OAR14	10640502	10640715	+
TU13685	OAR14	10641761	10641956	-
TU13708	OAR14	11333219	11333262	+
TU13709	OAR14	11839883	11840022	-
TU13710	OAR14	11840133	11840225	+
TU13750	OAR14	13285135	13285276	+
TU13754	OAR14	13322547	13322782	+
TU13755	OAR14	13323788	13324021	+
TU13756	OAR14	13325278	13325548	+
TU13758	OAR14	13335775	13336051	-
TU13765	OAR14	13384403	13384414	+
TU13787	OAR14	13648553	13648715	-
TU13797	OAR14	13674757	13674757	+
TU13804	OAR14	13682712	13682727	+
TU13824	OAR14	13992035	13992084	+
TU13831	OAR14	14169766	14169795	-
TU13835	OAR14	14184980	14185065	-
TU13843	OAR14	14468892	14469456	-
TU13851	OAR14	14524909	14525051	+
TU13865	OAR14	15546876	15547082	+
TU13912	OAR14	17809662	17809679	-
TU13925	OAR14	18381631	18381885	+
TU13930	OAR14	20345179	20345254	-
TU13949	OAR14	20898428	20898646	+
TU13950	OAR14	20902054	20904502	+
TU13953	OAR14	20927893	20939992	+
TU13962	OAR14	21000545	21010102	+
TU13967	OAR14	21005916	21005982	+
TU13967	OAR14	21006124	21006299	-
TU13969	OAR14	21023580	21023616	+
TU13970	OAR14	21023999	21025290	+
TU13975	OAR14	21033201	21035523	+
TU13983	OAR14	21180527	21180669	+
TU13989	OAR14	21362719	21362776	-
TU14006	OAR14	21584131	21584163	+
TU14032	OAR14	22409932	22409952	+
TU14043	OAR14	22955769	22962227	+
TU14053	OAR14	23147554	23147654	+
TU14059	OAR14	23239988	23240017	+
TU14063	OAR14	23346914	23346927	+
TU14064	OAR14	23351531	23354114	+
TU14072	OAR14	23365279	23365477	-
TU14077	OAR14	23393052	23393138	+
TU14077	OAR14	23393289	23393317	-
TU14079	OAR14	23399347	23399424	+
TU14081	OAR14	23409501	23409928	+
TU14084	OAR14	23458647	23461121	-
TU14092	OAR14	23450538	23450733	-
TU14104	OAR14	23464622	23464777	+
TU14125	OAR14	24302530	24302562	+
TU14127	OAR14	24304235	24305307	+
TU14128	OAR14	24308795	24308969	-
TU14131	OAR14	24310146	24310203	+
TU14146	OAR14	24330378	24330407	+
TU14147	OAR14	24330923	24331160	-
TU14151	OAR14	24414947	24415009	+
TU14162	OAR14	24905456	24905625	-
TU14171	OAR14	25142755	25142797	+
TU14175	OAR14	25146045	25146389	-
TU14187	OAR14	25495613	25495982	-
TU14191	OAR14	25605982	25606016	-
TU14207	OAR14	33520068	33520277	+
TU14233	OAR14	34195175	34195218	-
TU14243	OAR14	34281807	34282054	-
TU14246	OAR14	34289434	34289476	-
TU14247	OAR14	34289481	34289516	+
TU14252	OAR14	34292725	34292836	+
TU14283	OAR14	34846738	34847370	-
TU14294	OAR14	35085252	35085920	-
TU14297	OAR14	35087959	35087970	-
TU14301	OAR14	35094242	35094438	+
TU14319	OAR14	35639637	35639723	+
TU14320	OAR14	35640254	35640441	+
TU14338	OAR14	35744595	35746087	+
TU14340	OAR14	35876160	35876186	-
TU14342	OAR14	35942850	35942924	-
TU14353	OAR14	36146475	36146642	+
TU14364	OAR14	38186671	38186937	+
TU14364	OAR14	38187177	38187363	-
TU14367	OAR14	38225054	38225061	-
TU14372	OAR14	38399109	38399402	-
TU14384	OAR14	38749816	38750054	-
TU14387	OAR14	38772043	38772046	+
TU14387	OAR14	38772295	38772345	-
TU14390	OAR14	38777399	38777435	+
TU14398	OAR14	39423075	39423108	+
TU14401	OAR14	39431557	39431750	+
TU14405	OAR14	39435597	39435721	-
TU14434	OAR14	42044592	42044741	+
TU14447	OAR14	42142316	42142583	+
TU14447	OAR14	42142686	42142866	-
TU14448	OAR14	42142942	42143333	+
TU14449	OAR14	42256072	42256079	-
TU14455	OAR14	42342399	42342585	+
TU14461	OAR14	42349842	42350104	-
TU14468	OAR14	42818427	42818443	+
TU14497	OAR14	43872425	43872430	+
TU14506	OAR14	43881244	43881311	-
TU14508	OAR14	43935875	43936126	+
TU14508	OAR14	43936478	43936762	-
TU14516	OAR14	43975985	43976042	-
TU14518	OAR14	44065237	44065298	+
TU14521	OAR14	44071644	44071670	+
TU14544	OAR14	44576869	44576998	+
TU14570	OAR14	44759539	44759897	-
TU14574	OAR14	44761658	44761785	-
TU14575	OAR14	44762281	44762487	-
TU14579	OAR14	44786502	44786618	+
TU14589	OAR14	45124451	45124526	-
TU14601	OAR14	45134206	45134466	-
TU14622	OAR14	45538283	45538311	-
TU14629	OAR14	45768991	45769054	-
TU14633	OAR14	45778105	45778503	-
TU14634	OAR14	45779243	45779861	-
TU14638	OAR14	45784124	45784207	+
TU14642	OAR14	45786643	45786659	+
TU14643	OAR14	45787270	45787293	-
TU14650	OAR14	45810469	45810574	-
TU14652	OAR14	45819873	45838637	+
TU14670	OAR14	46009441	46009489	-
TU14690	OAR14	46105401	46105436	+
TU14706	OAR14	46213847	46213879	+
TU14709	OAR14	46305680	46305844	-
TU14711	OAR14	46375276	46375282	-
TU14714	OAR14	46385584	46385601	-
TU14719	OAR14	46471837	46472090	-
TU14726	OAR14	46476301	46476397	+
TU14734	OAR14	46679537	46679560	+
TU14739	OAR14	47033257	47033538	+
TU14751	OAR14	47285195	47290395	+
TU14753	OAR14	47295280	47297360	+
TU14755	OAR14	47304858	47304925	-
TU14757	OAR14	47311349	47311401	+
TU14759	OAR14	47313985	47314552	+
TU14760	OAR14	47315117	47315177	+
TU14760	OAR14	47315384	47316015	-
TU14765	OAR14	47321258	47321270	+
TU14765	OAR14	47321948	47322024	-
TU14766	OAR14	47322506	47322506	-
TU14772	OAR14	47328046	47328093	-
TU14777	OAR14	47331110	47333129	+
TU14781	OAR14	47336313	47336363	+
TU14782	OAR14	47340444	47349978	-
TU14784	OAR14	47341011	47341137	-
TU14787	OAR14	47342385	47342568	+
TU14792	OAR14	47348598	47348614	-
TU14811	OAR14	47365983	47366001	-
TU14813	OAR14	47366605	47366945	+
TU14814	OAR14	47368054	47368190	-
TU14815	OAR14	47368347	47368357	+
TU14817	OAR14	47420490	47420512	-
TU14827	OAR14	47478326	47478377	-
TU14830	OAR14	47558855	47558972	+
TU14832	OAR14	47627984	47628090	-
TU14847	OAR14	48138289	48138328	-
TU14851	OAR14	48186390	48186402	+
TU14851	OAR14	48186540	48186651	-
TU14873	OAR14	48610603	48610762	+
TU14877	OAR14	48613848	48614852	-
TU14884	OAR14	48646774	48646952	+
TU14884	OAR14	48647316	48647385	-
TU14890	OAR14	48663506	48663588	-
TU14892	OAR14	48664222	48664268	-
TU14909	OAR14	48723364	48723568	-
TU14925	OAR14	49190280	49190336	-
TU14926	OAR14	49211004	49215327	+
TU14929	OAR14	49223530	49223629	-
TU14937	OAR14	49292257	49292307	+
TU14955	OAR14	49701149	49701244	+
TU14957	OAR14	49703608	49703637	+
TU14965	OAR14	49717429	49718273	+
TU14973	OAR14	49733852	49734722	+
TU14975	OAR14	49743760	49743825	+
TU14983	OAR14	49811896	49812091	+
TU14985	OAR14	49817183	49817298	+
TU15053	OAR14	51611560	51612058	+
TU15064	OAR14	51834416	51834549	+
TU15075	OAR14	52003077	52003118	+
TU15081	OAR14	52116773	52119111	-
TU15082	OAR14	52116980	52117120	+
TU15085	OAR14	52120055	52120159	+
TU15087	OAR14	52122493	52122592	-
TU15089	OAR14	52124454	52124944	+
TU15112	OAR14	52381382	52381591	+
TU15112	OAR14	52381828	52381878	-
TU15124	OAR14	52404473	52404490	-
TU15126	OAR14	52405988	52406047	+
TU15133	OAR14	52412572	52412601	+
TU15145	OAR14	52440145	52440186	-
TU15146	OAR14	52441055	52441087	+
TU15149	OAR14	52499490	52499592	-
TU15152	OAR14	52546880	52547127	+
TU15159	OAR14	52558992	52559056	-
TU15165	OAR14	52628836	52629108	-
TU15182	OAR14	52866127	52867415	-
TU15184	OAR14	52915441	52915603	+
TU15189	OAR14	52932008	52932048	-
TU15194	OAR14	53082956	53083012	-
TU15195	OAR14	53083646	53083661	+
TU15204	OAR14	53217453	53217494	+
TU15204	OAR14	53217743	53217776	-
TU15237	OAR14	53864851	53864858	+
TU15253	OAR14	53888153	53889978	+
TU15253	OAR14	53890119	53906586	-
TU15254	OAR14	53890844	53891395	+
TU15254	OAR14	53891554	53892176	-
TU15255	OAR14	53892450	53892883	+
TU15260	OAR14	53923845	53923969	-
TU15261	OAR14	53927001	53927035	-
TU15264	OAR14	53970226	53970506	+
TU15267	OAR14	53976750	53976799	-
TU15268	OAR14	53977906	53977950	+
TU15271	OAR14	53992565	53992595	+
TU15275	OAR14	54099056	54099103	+
TU15285	OAR14	54333397	54333602	+
TU15286	OAR14	54335909	54335919	-
TU15291	OAR14	54371291	54371338	-
TU15296	OAR14	54447849	54447894	+
TU15300	OAR14	54657720	54657752	-
TU15302	OAR14	54770031	54770037	-
TU15307	OAR14	54850004	54850165	-
TU15314	OAR14	54859098	54859152	-
TU15319	OAR14	54874822	54875028	-
TU15322	OAR14	54886983	54886989	+
TU15326	OAR14	54897988	54898001	-
TU15331	OAR14	54914128	54914149	-
TU15333	OAR14	54941795	54941818	+
TU15338	OAR14	55069392	55069470	-
TU15357	OAR14	55138004	55138107	-
TU15359	OAR14	55165415	55165652	-
TU15364	OAR14	55214911	55214968	-
TU15371	OAR14	55504646	55504900	-
TU15374	OAR14	55510842	55511052	+
TU15379	OAR14	55517441	55517467	-
TU15381	OAR14	55518573	55518620	-
TU15398	OAR14	56327072	56327357	+
TU15415	OAR14	56461318	56461435	-
TU15419	OAR14	56463034	56463609	+
TU15420	OAR14	56464848	56464912	-
TU15422	OAR14	56465734	56466304	+
TU15432	OAR14	56533954	56533990	-
TU15434	OAR14	56626407	56626956	+
TU15437	OAR14	56630784	56630856	+
TU15439	OAR14	56906194	56906278	+
TU15446	OAR14	57045313	57045414	-
TU15464	OAR14	57298814	57298856	+
TU15470	OAR14	57367621	57367732	+
TU15487	OAR14	57604581	57604763	+
TU15488	OAR14	57610456	57610474	+
TU15495	OAR14	57725726	57725807	+
TU15498	OAR14	57727476	57727900	+
TU15498	OAR14	57729086	57729119	-
TU15514	OAR14	58475043	58475195	-
TU15536	OAR14	58701002	58701248	-
TU15547	OAR14	58743572	58744007	-
TU15551	OAR14	58747428	58747865	+
TU15551	OAR14	58748089	58748316	-
TU15562	OAR14	58922434	58922543	+
TU15565	OAR14	59027132	59027347	+
TU15574	OAR14	59111371	59111419	-
TU15582	OAR14	59193449	59193535	-
TU15583	OAR14	59201288	59201414	+
TU15586	OAR14	59289138	59289174	+
TU15592	OAR14	59870015	59870133	-
TU15604	OAR14	60126591	60126639	+
TU15610	OAR14	60234002	60234036	-
TU15637	OAR14	60401832	60401885	+
TU15642	OAR14	60597456	60597617	-
TU15663	OAR14	60983205	60983353	-
TU15669	OAR14	61013001	61013329	-
TU15677	OAR14	61024293	61024412	-
TU15688	OAR14	61038539	61038856	-
TU15709	OAR14	61131058	61131087	+
TU15715	OAR14	61151595	61151905	+
TU15733	OAR14	61463684	61463754	+
TU15739	OAR14	61507208	61507371	+
TU15741	OAR14	61508126	61508625	+
TU15741	OAR14	61508992	61512944	-
TU15749	OAR14	61553238	61553305	+
TU15750	OAR14	61590153	61590193	-
TU15759	OAR14	61735980	61736042	+
TU15759	OAR14	61736165	61736255	-
TU15781	OAR14	61967533	61967549	+
TU15786	OAR14	62029803	62029816	-
TU15788	OAR14	62039451	62039490	-
TU15817	OAR15	1051472	1051629	+
TU15825	OAR15	1141056	1141078	+
TU15839	OAR15	4050470	4050643	-
TU15848	OAR15	4060990	4061181	-
TU15851	OAR15	5045870	5045910	+
TU15857	OAR15	5049880	5049957	-
TU15863	OAR15	5818714	5818736	+
TU15877	OAR15	7491743	7491788	+
TU15883	OAR15	9669062	9669481	+
TU15920	OAR15	13779074	13779151	+
TU15932	OAR15	14792977	14793133	+
TU15936	OAR15	14857399	14858168	+
TU15936	OAR15	14858439	14859159	-
TU15948	OAR15	16428156	16435242	-
TU15949	OAR15	16465555	16465704	+
TU15952	OAR15	16766892	16767416	+
TU15952	OAR15	16767525	16775829	-
TU15957	OAR15	16771116	16771268	-
TU15975	OAR15	17279456	17279473	-
TU15981	OAR15	17282274	17282329	-
[truncated: 4,907 more rows]

## Sheet: SH_UTR3
Table S8-2. Predicted 3' UTR region of novel transcript units in SH sample
Novel TU ID	Chromosome	Start site	End site	Strand
TU1	OAR1	3	106	-
TU6	OAR1	179106	179348	-
TU7	OAR1	180692	180740	+
TU8	OAR1	180820	180915	-
TU12	OAR1	186549	186736	+
TU16	OAR1	209775	210231	+
TU16	OAR1	208848	209415	-
TU38	OAR1	436620	436720	+
TU43	OAR1	482908	482986	+
TU61	OAR1	620237	620257	+
TU65	OAR1	961789	961925	+
TU74	OAR1	978580	979102	+
TU74	OAR1	977938	978304	-
TU76	OAR1	981295	981398	-
TU82	OAR1	1675997	1676033	-
TU83	OAR1	1677638	1677652	+
TU84	OAR1	1679167	1679209	-
TU90	OAR1	1695152	1695184	-
TU108	OAR1	1919614	1919654	+
TU110	OAR1	1920509	1920557	-
TU112	OAR1	1922047	1922239	+
TU112	OAR1	1921795	1921818	-
TU128	OAR1	2581734	2583942	+
TU132	OAR1	2586089	2586230	-
TU139	OAR1	2600486	2600562	+
TU165	OAR1	2757250	2757523	+
TU166	OAR1	2757928	2758149	-
TU167	OAR1	2759817	2759833	+
TU170	OAR1	2760860	2760979	+
TU170	OAR1	2760723	2760846	-
TU189	OAR1	2936116	2936249	-
TU194	OAR1	3006299	3006480	-
TU208	OAR1	3066291	3066291	-
TU214	OAR1	3448935	3448935	+
TU222	OAR1	4537429	4537627	-
TU230	OAR1	4600688	4600822	+
TU230	OAR1	4599988	4600308	-
TU231	OAR1	4600866	4601247	-
TU235	OAR1	4604074	4604217	+
TU265	OAR1	7064377	7064882	+
TU265	OAR1	7063770	7064224	-
TU267	OAR1	7077290	7077314	+
TU267	OAR1	7069066	7069134	-
TU269	OAR1	7071434	7071585	+
TU282	OAR1	7090900	7096062	-
TU285	OAR1	7093043	7093054	-
TU300	OAR1	7954798	7954880	+
TU320	OAR1	10118471	10118899	+
TU346	OAR1	10580173	10580260	+
TU347	OAR1	10580827	10580852	+
TU354	OAR1	10658279	10658399	+
TU368	OAR1	10776532	10776821	-
TU369	OAR1	10794981	10795061	+
TU387	OAR1	12092272	12092707	+
TU396	OAR1	12335920	12335965	-
TU397	OAR1	12336409	12336868	-
TU400	OAR1	12344772	12344827	-
TU405	OAR1	13202791	13203074	+
TU413	OAR1	13346887	13346915	-
TU420	OAR1	13867562	13868113	+
TU420	OAR1	13867017	13867477	-
TU460	OAR1	15127726	15127735	-
TU461	OAR1	15144360	15144437	+
TU461	OAR1	15140073	15140074	-
TU465	OAR1	15169361	15170356	-
TU466	OAR1	15210178	15210263	+
TU476	OAR1	15335142	15335549	-
TU477	OAR1	15336253	15336282	+
TU488	OAR1	15392440	15392446	-
TU493	OAR1	15532904	15532929	+
TU514	OAR1	16672340	16672377	-
TU529	OAR1	16977764	16977768	-
TU560	OAR1	19074235	19074256	+
TU561	OAR1	19074784	19074931	-
TU564	OAR1	19076147	19076152	-
TU568	OAR1	19084357	19084395	-
TU587	OAR1	19784491	19784507	+
TU595	OAR1	20177478	20177516	+
TU616	OAR1	20201085	20201186	+
TU616	OAR1	20200894	20200924	-
TU617	OAR1	20201809	20201905	-
TU624	OAR1	20258405	20263630	+
TU624	OAR1	20249000	20258024	-
TU630	OAR1	20251694	20251865	-
TU654	OAR1	20555522	20555551	-
TU675	OAR1	21409434	21409510	-
TU686	OAR1	21592961	21593010	-
TU689	OAR1	21932367	21932594	+
TU689	OAR1	21932163	21932199	-
TU694	OAR1	21935359	21935390	-
TU709	OAR1	23880385	23880591	+
TU715	OAR1	24552705	24552956	+
TU722	OAR1	24597795	24597797	+
TU734	OAR1	25053154	25053453	+
TU747	OAR1	25344642	25344721	+
TU748	OAR1	25346589	25346610	+
TU751	OAR1	25347188	25347203	-
TU761	OAR1	25421778	25421800	+
TU766	OAR1	25495554	25499899	-
TU773	OAR1	25785135	25785153	+
TU774	OAR1	25814909	25815248	+
TU774	OAR1	25805440	25809640	-
TU778	OAR1	25823723	25823786	+
TU783	OAR1	25830514	25834012	-
TU789	OAR1	25867378	25867409	-
TU794	OAR1	25941601	25941601	-
TU804	OAR1	25991500	25991547	-
TU805	OAR1	25992859	25992911	+
TU819	OAR1	26046193	26046324	+
TU826	OAR1	26073742	26074067	-
TU835	OAR1	26083998	26084604	+
TU835	OAR1	26083124	26083634	-
TU837	OAR1	26085504	26085619	+
TU837	OAR1	26085340	26085356	-
TU878	OAR1	26380884	26380997	+
TU883	OAR1	26425787	26451583	-
TU900	OAR1	26473848	26474039	-
TU906	OAR1	26497609	26497692	-
TU912	OAR1	26538183	26545676	-
TU914	OAR1	26542709	26542746	+
TU915	OAR1	26543536	26543542	+
TU926	OAR1	26824004	26836576	+
TU931	OAR1	26877747	26878275	+
TU932	OAR1	26895338	26895622	-
TU933	OAR1	26935339	26935499	+
TU933	OAR1	26934870	26935141	-
TU938	OAR1	27169880	27170148	-
TU956	OAR1	27957912	27958295	-
TU974	OAR1	28328649	28328874	-
TU977	OAR1	28795287	28795451	+
TU978	OAR1	28796251	28796584	+
TU980	OAR1	28797625	28797774	+
TU980	OAR1	28797199	28797417	-
TU981	OAR1	28797809	28797871	-
TU984	OAR1	28801108	28801194	+
TU989	OAR1	28891210	28891579	+
TU989	OAR1	28890760	28891117	-
TU1032	OAR1	34009242	34009267	-
TU1034	OAR1	34068714	34068729	-
TU1039	OAR1	34172875	34172950	+
TU1066	OAR1	36898127	36898151	+
TU1076	OAR1	37254677	37254858	-
TU1084	OAR1	38230603	38230661	-
TU1085	OAR1	38231657	38231671	-
TU1110	OAR1	39931271	39931314	+
TU1120	OAR1	40049877	40049877	+
TU1134	OAR1	42102952	42102993	+
TU1136	OAR1	42103839	42103880	+
TU1165	OAR1	45459320	45459342	-
TU1179	OAR1	49759184	49759336	-
TU1191	OAR1	50339072	50339086	+
TU1213	OAR1	53187373	53187509	+
TU1232	OAR1	54177460	54177473	+
TU1243	OAR1	58084691	58084697	+
TU1246	OAR1	60071614	60071703	+
TU1253	OAR1	60475909	60476228	-
TU1276	OAR1	61518066	61518112	+
TU1287	OAR1	63206200	63206225	+
TU1294	OAR1	63450742	63450777	+
TU1301	OAR1	63454221	63454693	-
TU1302	OAR1	63455722	63455976	+
TU1306	OAR1	63458912	63458971	-
TU1308	OAR1	63718995	63719578	+
TU1308	OAR1	63706038	63718886	-
TU1316	OAR1	63722497	63722525	+
TU1336	OAR1	65848225	65848253	-
TU1340	OAR1	66057273	66057485	+
TU1340	OAR1	66056957	66057159	-
TU1355	OAR1	66506332	66506426	+
TU1363	OAR1	67336536	67336617	+
TU1363	OAR1	67336136	67336323	-
TU1366	OAR1	67339924	67339927	+
TU1379	OAR1	67441534	67441543	+
TU1395	OAR1	68153626	68153684	-
TU1397	OAR1	68156018	68156071	+
TU1431	OAR1	68721898	68721954	+
TU1439	OAR1	68821990	68822004	+
TU1442	OAR1	68823238	68823337	-
TU1464	OAR1	69420255	69420871	+
TU1495	OAR1	70380731	70380774	-
TU1500	OAR1	70385670	70385694	+
TU1516	OAR1	71108454	71108497	+
TU1525	OAR1	71443440	71443638	-
TU1536	OAR1	73483887	73483931	+
TU1544	OAR1	73590081	73590208	+
TU1552	OAR1	73867165	73869030	+
TU1560	OAR1	76105427	76105470	-
TU1563	OAR1	76115931	76115970	-
TU1570	OAR1	76163959	76164037	+
TU1582	OAR1	76569214	76569350	-
TU1592	OAR1	76907557	76907572	-
TU1593	OAR1	76908550	76908765	-
TU1597	OAR1	77364537	77364577	+
TU1644	OAR1	77641097	77641224	-
TU1646	OAR1	78418687	78419023	+
TU1655	OAR1	79894939	79895159	-
TU1661	OAR1	79900187	79900240	-
TU1663	OAR1	79900836	79900845	-
TU1667	OAR1	79903352	79903579	+
TU1668	OAR1	79904388	79904505	+
TU1668	OAR1	79903905	79904090	-
TU1670	OAR1	79905170	79905247	+
TU1695	OAR1	80343868	80343926	-
TU1702	OAR1	81809780	81810133	-
TU1716	OAR1	84711876	84712219	+
TU1737	OAR1	85483350	85483475	-
TU1739	OAR1	85485497	85485657	-
TU1743	OAR1	85596922	85599250	-
TU1745	OAR1	85604089	85604348	+
TU1745	OAR1	85602840	85602920	-
TU1759	OAR1	85646569	85646740	+
TU1764	OAR1	85674029	85677495	-
TU1767	OAR1	85683135	85683138	-
TU1776	OAR1	85744163	85750784	-
TU1785	OAR1	85750174	85750581	+
TU1786	OAR1	85803125	85810948	-
TU1797	OAR1	85824771	85824981	-
TU1798	OAR1	85826285	85826297	+
TU1809	OAR1	85831566	85832007	-
TU1813	OAR1	85836581	85838638	+
TU1833	OAR1	85936472	85936608	-
TU1841	OAR1	85943623	85943754	-
TU1847	OAR1	85955413	85955448	-
TU1854	OAR1	86031444	86031689	-
TU1856	OAR1	86032997	86033394	+
TU1867	OAR1	86309870	86310458	-
TU1875	OAR1	86609361	86609365	-
TU1883	OAR1	86966512	86966612	-
TU1900	OAR1	87500800	87501012	-
TU1903	OAR1	87900100	87900105	+
TU1904	OAR1	87907816	87908024	+
TU1954	OAR1	89176533	89176555	-
TU1967	OAR1	89595883	89596247	-
TU1971	OAR1	89831059	89831170	-
TU1984	OAR1	90282953	90283023	-
TU2004	OAR1	91094870	91094901	+
TU2011	OAR1	91157444	91158088	+
TU2015	OAR1	91215623	91216818	+
TU2016	OAR1	91217613	91218147	-
TU2049	OAR1	92963888	92964363	+
TU2062	OAR1	93035665	93035697	-
TU2077	OAR1	93717919	93717965	+
TU2084	OAR1	94053261	94053372	-
TU2092	OAR1	94166335	94166591	-
TU2101	OAR1	94394490	94394559	+
TU2110	OAR1	94890684	94891151	+
TU2116	OAR1	95688143	95688147	+
TU2119	OAR1	96084661	96084769	+
TU2134	OAR1	96856890	96857002	+
TU2140	OAR1	96953525	96953580	+
TU2147	OAR1	97781518	97781531	+
TU2160	OAR1	98003735	98003735	+
TU2193	OAR1	98971677	98971710	-
TU2203	OAR1	99379641	99379796	-
TU2207	OAR1	99438170	99438251	-
TU2211	OAR1	99465221	99465396	-
TU2214	OAR1	99472271	99472336	+
TU2220	OAR1	99477846	99477866	+
TU2228	OAR1	99486451	99486534	+
TU2235	OAR1	99501595	99501640	-
TU2265	OAR1	99901313	99901606	+
TU2271	OAR1	99907858	99908240	+
TU2290	OAR1	100390428	100390480	+
TU2294	OAR1	100558130	100558801	-
TU2295	OAR1	100559690	100561553	-
TU2296	OAR1	100589437	100589463	+
TU2297	OAR1	100625691	100625714	+
TU2311	OAR1	100639643	100639663	+
TU2316	OAR1	100850961	100850992	-
TU2325	OAR1	102538695	102538828	-
TU2331	OAR1	102608026	102608285	+
TU2345	OAR1	102663519	102663544	+
TU2347	OAR1	102667920	102669335	+
TU2351	OAR1	102670820	102670952	+
TU2354	OAR1	102716657	102720449	+
TU2359	OAR1	102731614	102731715	+
TU2360	OAR1	102732831	102733372	+
TU2364	OAR1	102738993	102739015	+
TU2374	OAR1	102853017	102853148	-
TU2379	OAR1	102860879	102860910	-
TU2381	OAR1	102867458	102867741	-
TU2382	OAR1	102869686	102869767	+
TU2383	OAR1	102870633	102870978	+
TU2383	OAR1	102870166	102870420	-
TU2386	OAR1	102879349	102879383	+
TU2389	OAR1	102882711	102882789	+
TU2389	OAR1	102881952	102882455	-
TU2390	OAR1	102883668	102883840	+
TU2390	OAR1	102883345	102883498	-
TU2392	OAR1	102884652	102884894	+
TU2394	OAR1	102888885	102889789	-
TU2402	OAR1	102903397	102903559	-
TU2404	OAR1	102907770	102907945	-
TU2407	OAR1	102917894	102918347	+
TU2410	OAR1	103011458	103021157	-
TU2412	OAR1	103014207	103014270	-
TU2414	OAR1	103016730	103016883	-
TU2416	OAR1	103020697	103020982	+
TU2431	OAR1	103036026	103036338	-
TU2459	OAR1	103461714	103462326	-
TU2462	OAR1	103466925	103467217	-
TU2480	OAR1	103829499	103829767	-
TU2507	OAR1	104412677	104412810	-
TU2510	OAR1	104481680	104481851	+
TU2510	OAR1	104481451	104481509	-
TU2514	OAR1	104541394	104541458	+
TU2525	OAR1	104798516	104798534	+
TU2535	OAR1	105058862	105058911	+
TU2540	OAR1	105076356	105080378	+
TU2540	OAR1	105074771	105074953	-
TU2542	OAR1	105082086	105082457	-
TU2544	OAR1	105228521	105229052	-
TU2575	OAR1	106218854	106220457	-
TU2581	OAR1	106224872	106224947	-
TU2591	OAR1	106233115	106233140	+
TU2605	OAR1	106972672	106973222	+
TU2605	OAR1	106971988	106972418	-
TU2609	OAR1	107335986	107336134	-
TU2624	OAR1	109045549	109045919	+
TU2631	OAR1	109188769	109189219	-
TU2634	OAR1	109331621	109331734	+
TU2639	OAR1	109487806	109487835	-
TU2657	OAR1	109558982	109559396	+
TU2658	OAR1	109560480	109560768	+
TU2666	OAR1	109565286	109565815	-
TU2667	OAR1	109776906	109776922	-
TU2694	OAR1	110734231	110734375	+
TU2696	OAR1	110748374	110748601	+
TU2708	OAR1	111207621	111207704	+
TU2711	OAR1	111386823	111386965	+
TU2716	OAR1	111421102	111421496	-
TU2736	OAR1	112007550	112009671	+
TU2741	OAR1	112092958	112100281	+
TU2759	OAR1	112291361	112293308	-
TU2762	OAR1	112324051	112331975	+
TU2764	OAR1	112332592	112333107	-
TU2771	OAR1	112360384	112360412	-
TU2784	OAR1	114800394	114800859	-
TU2792	OAR1	114840670	114840876	+
TU2792	OAR1	114840245	114840381	-
TU2794	OAR1	115171744	115171801	-
TU2803	OAR1	115806265	115806813	-
TU2818	OAR1	115997339	115997552	+
TU2838	OAR1	117635012	117635146	-
TU2844	OAR1	117638440	117638561	-
TU2857	OAR1	118002407	118002731	+
TU2857	OAR1	118002062	118002249	-
TU2880	OAR1	118376562	118376676	-
TU2887	OAR1	118615084	118615285	+
TU2903	OAR1	119265678	119265690	-
TU2921	OAR1	119591252	119591259	+
TU2931	OAR1	119840267	119840322	+
TU2935	OAR1	119841883	119841950	+
TU2969	OAR1	121179027	121179042	+
TU2972	OAR1	121236713	121236755	+
TU2994	OAR1	124959069	124960043	+
TU3000	OAR1	124979621	124979736	-
TU3008	OAR1	124985203	124985216	-
TU3018	OAR1	125395088	125395830	-
TU3020	OAR1	126956129	126956184	-
TU3026	OAR1	127659225	127659279	-
TU3032	OAR1	127661798	127661822	-
TU3033	OAR1	127665984	127665996	+
TU3057	OAR1	128897568	128897641	+
TU3061	OAR1	133515806	133516096	-
TU3067	OAR1	137572580	137572721	+
TU3079	OAR1	137775582	137776206	+
TU3084	OAR1	137780520	137790949	+
TU3084	OAR1	137778149	137778293	-
TU3086	OAR1	138678115	138678136	+
TU3088	OAR1	138683410	138683475	+
TU3091	OAR1	138685799	138685998	-
TU3112	OAR1	138697189	138697243	+
TU3119	OAR1	138707876	138707994	-
TU3126	OAR1	138897979	138897999	-
TU3141	OAR1	139273189	139273291	-
TU3161	OAR1	139543736	139561815	-
TU3162	OAR1	139573949	139573960	-
TU3168	OAR1	139585364	139585425	-
TU3176	OAR1	139610821	139610842	+
TU3183	OAR1	139619896	139619974	+
TU3204	OAR1	140547609	140547631	+
TU3213	OAR1	143469204	143469245	-
TU3238	OAR1	153673580	153673801	-
TU3243	OAR1	153680537	153680864	+
TU3244	OAR1	153681318	153681324	+
TU3244	OAR1	153681105	153681169	-
TU3251	OAR1	154741044	154741286	+
TU3264	OAR1	154762622	154762773	-
TU3267	OAR1	154767001	154767096	-
TU3269	OAR1	154768834	154769117	-
TU3281	OAR1	159883864	159883962	-
TU3305	OAR1	161593333	161593778	+
TU3314	OAR1	162566066	162566130	-
TU3331	OAR1	162583861	162584047	+
TU3345	OAR1	162729779	162729786	-
TU3346	OAR1	162730212	162730277	-
TU3349	OAR1	162732446	162732662	+
TU3356	OAR1	162735784	162735922	+
TU3370	OAR1	162752656	162752813	-
TU3385	OAR1	162813470	162813519	-
TU3390	OAR1	162818465	162818763	+
TU3396	OAR1	162822883	162822888	+
TU3403	OAR1	162827965	162827984	-
TU3405	OAR1	162829584	162829706	+
TU3439	OAR1	162859096	162859476	+
TU3444	OAR1	162871166	162871188	-
TU3446	OAR1	162875400	162875459	-
TU3456	OAR1	163474466	163474592	+
TU3480	OAR1	164396786	164396908	+
TU3505	OAR1	164478712	164478820	-
TU3509	OAR1	164523792	164523957	-
TU3521	OAR1	168764538	168764883	+
TU3523	OAR1	168765523	168765638	-
TU3526	OAR1	168767107	168767126	+
TU3536	OAR1	170979718	170980275	-
TU3599	OAR1	176957247	176957405	-
TU3602	OAR1	177077010	177077021	+
TU3614	OAR1	177415191	177419313	+
TU3616	OAR1	177420227	177420390	+
TU3621	OAR1	177425455	177426077	+
TU3622	OAR1	177426719	177427231	+
TU3626	OAR1	177430579	177431196	-
TU3680	OAR1	177717437	177717481	-
TU3683	OAR1	177721850	177721997	+
TU3706	OAR1	177771308	177771426	-
TU3731	OAR1	182622318	182622845	+
TU3732	OAR1	182622877	182622937	-
TU3733	OAR1	182623492	182623780	+
TU3735	OAR1	182624910	182624967	-
TU3740	OAR1	182691350	182691561	+
TU3740	OAR1	182690821	182691025	-
TU3751	OAR1	182810731	182810821	-
TU3803	OAR1	183869419	183869975	-
TU3804	OAR1	183870993	183871234	+
TU3808	OAR1	184335087	184335105	+
TU3815	OAR1	184494837	184495165	-
TU3816	OAR1	184495613	184495760	-
TU3817	OAR1	184496433	184496557	-
TU3848	OAR1	185616430	185617022	+
TU3849	OAR1	185617335	185617485	+
TU3849	OAR1	185617057	185617138	-
TU3855	OAR1	185625819	185626636	+
TU3856	OAR1	185627240	185627259	+
TU3860	OAR1	186043011	186043040	-
TU3864	OAR1	186109332	186109492	-
TU3875	OAR1	186292554	186292576	-
TU3933	OAR1	188667698	188667786	+
TU3934	OAR1	188670273	188670291	-
TU3935	OAR1	188671261	188671433	+
TU3948	OAR1	188880901	188881072	+
TU3949	OAR1	189036994	189042214	-
TU3958	OAR1	189044295	189044340	+
TU3960	OAR1	189057390	189057480	+
TU3961	OAR1	189051201	189051249	+
TU3967	OAR1	189306020	189306071	-
TU3974	OAR1	189334748	189334837	-
TU3987	OAR1	189355327	189355567	+
TU3993	OAR1	189439176	189439337	-
TU3997	OAR1	189459956	189460340	-
TU4010	OAR1	189750502	189750593	+
TU4015	OAR1	189754213	189754329	-
TU4016	OAR1	189755227	189755761	+
TU4018	OAR1	189778764	189778838	-
TU4021	OAR1	189809720	189810095	-
TU4033	OAR1	190431323	190431370	-
TU4034	OAR1	190517452	190520069	-
TU4044	OAR1	190749821	190749976	+
TU4049	OAR1	191302080	191302222	+
TU4061	OAR1	191571880	191572272	-
TU4062	OAR1	191572850	191572996	-
TU4072	OAR1	192639655	192639780	-
TU4078	OAR1	193751500	193751612	+
TU4079	OAR1	194114297	194114355	+
TU4079	OAR1	194114066	194114103	-
TU4080	OAR1	194429808	194430035	-
TU4090	OAR1	195036243	195036269	+
TU4090	OAR1	195035571	195035729	-
TU4096	OAR1	195891965	195891980	-
TU4118	OAR1	196115254	196115354	+
TU4125	OAR1	196120540	196121735	-
TU4127	OAR1	196125068	196125195	+
TU4131	OAR1	196128101	196128135	+
TU4138	OAR1	196132391	196132479	+
TU4151	OAR1	196733997	196734029	+
TU4154	OAR1	196899809	196900472	+
TU4159	OAR1	196903546	196903676	+
TU4159	OAR1	196903206	196903334	-
TU4177	OAR1	197004818	197004853	+
TU4178	OAR1	197005218	197005268	-
TU4185	OAR1	197653323	197653366	+
TU4188	OAR1	198040210	198040289	+
TU4193	OAR1	198043608	198043614	-
TU4200	OAR1	198047770	198048231	-
TU4203	OAR1	198052390	198052864	+
TU4209	OAR1	198523923	198524325	+
TU4209	OAR1	198523290	198523345	-
TU4218	OAR1	198866607	198866659	+
TU4233	OAR1	200028020	200028594	+
TU4261	OAR1	201417176	201417280	+
TU4267	OAR1	201421951	201422122	-
TU4270	OAR1	201445024	201446252	+
TU4273	OAR1	201776042	201776332	+
TU4275	OAR1	201778324	201778380	-
TU4336	OAR1	205799946	205800051	-
TU4342	OAR1	205940962	205941033	-
TU4344	OAR1	205942921	205943156	-
TU4345	OAR1	205943990	205944105	+
TU4345	OAR1	205943715	205943724	-
TU4346	OAR1	205944947	205944948	-
TU4348	OAR1	205962755	205962801	-
TU4369	OAR1	206235661	206235849	+
TU4371	OAR1	206237030	206237158	+
TU4382	OAR1	206382832	206382883	-
TU4410	OAR1	211194135	211194158	-
TU4421	OAR1	213365907	213366367	+
TU4425	OAR1	213380513	213380718	+
TU4425	OAR1	213380106	213380408	-
TU4445	OAR1	213939584	213939590	+
TU4445	OAR1	213939374	213939394	-
TU4447	OAR1	214269071	214269404	-
TU4448	OAR1	214270150	214270499	+
TU4450	OAR1	214271040	214271183	-
TU4456	OAR1	214380721	214380832	-
TU4501	OAR1	216081281	216081311	-
TU4517	OAR1	216121412	216121468	+
TU4517	OAR1	216121154	216121243	-
TU4535	OAR1	218083227	218088635	+
TU4543	OAR1	218093082	218093089	+
TU4544	OAR1	221196836	221196918	+
TU4547	OAR1	222168222	222168222	+
TU4547	OAR1	222166971	222167273	-
TU4566	OAR1	224740940	224740996	-
TU4571	OAR1	224744641	224745301	+
TU4605	OAR1	225054781	225054795	-
TU4626	OAR1	225214486	225214628	-
TU4633	OAR1	225294039	225294093	+
TU4633	OAR1	225293786	225293823	-
TU4636	OAR1	225297516	225297529	-
TU4639	OAR1	225344553	225344856	+
TU4645	OAR1	225928687	225928766	-
TU4648	OAR1	225930347	225930471	-
TU4657	OAR1	227349188	227349220	+
TU4665	OAR1	227877004	227877271	+
TU4674	OAR1	229577584	229577890	-
TU4675	OAR1	229578432	229578464	-
TU4714	OAR1	231911884	231911970	+
TU4725	OAR1	233366793	233366893	-
TU4758	OAR1	234024776	234024916	+
TU4766	OAR1	234033640	234033648	+
TU4766	OAR1	234033197	234033339	-
TU4769	OAR1	234035131	234035297	-
TU4771	OAR1	234037594	234037634	+
TU4771	OAR1	234037242	234037377	-
TU4789	OAR1	234050410	234050680	+
TU4790	OAR1	234050892	234051070	+
TU4809	OAR1	235953235	235953689	+
TU4840	OAR1	236657966	236657990	-
TU4844	OAR1	236862300	236862455	-
TU4855	OAR1	237979213	237979228	+
TU4864	OAR1	240689404	240689420	+
TU4880	OAR1	242020553	242020575	+
TU4883	OAR1	243384632	243384755	+
TU4883	OAR1	243384213	243384284	-
TU4901	OAR1	244931530	244931538	+
TU4915	OAR1	245355083	245355123	-
TU4921	OAR1	245795203	245795290	+
TU4937	OAR1	246451578	246452026	+
TU4944	OAR1	248232744	248232911	+
TU4945	OAR1	248233812	248234522	+
TU4957	OAR1	249239675	249240005	+
TU4958	OAR1	249355028	249355882	+
TU4963	OAR1	250766340	250766493	+
TU4970	OAR1	250771485	250771617	+
TU4970	OAR1	250771335	250771388	-
TU4981	OAR1	251819587	251819599	+
TU4982	OAR1	251832553	251832612	+
TU4986	OAR1	253290294	253290503	+
TU5006	OAR1	254375811	254376302	-
TU5007	OAR1	254724908	254725145	-
TU5029	OAR1	257028510	257028543	+
TU5035	OAR1	257037758	257037840	+
TU5036	OAR1	257038176	257038279	-
TU5044	OAR1	257485664	257485736	+
TU5060	OAR1	257894100	257894538	+
TU5066	OAR1	257897054	257897168	-
TU5071	OAR1	257901220	257901424	-
TU5079	OAR1	257969331	257977069	+
TU5079	OAR1	257961220	257965376	-
TU5083	OAR1	257994659	257994732	-
TU5089	OAR1	258062952	258063019	-
TU5109	OAR1	260083568	260083641	-
TU5114	OAR1	260685282	260685305	+
TU5123	OAR1	260755921	260756113	-
TU5124	OAR1	260756420	260756503	-
TU5134	OAR1	261170221	261170282	-
TU5151	OAR1	261793046	261793107	+
TU5153	OAR1	261831268	261831495	-
TU5154	OAR1	261832386	261832510	+
TU5163	OAR1	262399746	262399961	+
TU5165	OAR1	262454139	262454837	+
TU5166	OAR1	262454854	262455208	-
TU5167	OAR1	262457314	262457786	+
TU5178	OAR1	262683910	262684821	-
TU5185	OAR1	262809394	262809687	+
TU5186	OAR1	262809972	262810461	-
TU5192	OAR1	262899143	262899408	-
TU5194	OAR1	263052377	263052539	-
TU5200	OAR1	263416991	263417015	+
TU5229	OAR1	263679654	263679700	-
TU5251	OAR1	264136607	264136722	-
TU5276	OAR1	264229671	264229738	-
TU5287	OAR1	264258090	264258181	-
TU5299	OAR1	264264158	264264321	+
TU5318	OAR1	264375432	264375554	+
TU5335	OAR1	264644581	264644631	-
TU5348	OAR1	264985862	264986118	+
TU5352	OAR1	264989980	264989990	+
TU5355	OAR1	265219842	265219917	+
TU5368	OAR1	266952986	266953122	-
TU5378	OAR1	267088285	267088324	+
TU5383	OAR1	267186153	267186225	+
TU5390	OAR1	267227146	267227200	+
TU5393	OAR1	267258822	267260682	-
TU5396	OAR1	267280536	267283519	+
TU5396	OAR1	267272717	267276830	-
TU5410	OAR1	267655017	267655052	-
TU5417	OAR1	267667539	267671655	+
TU5423	OAR1	267691739	267692610	-
TU5441	OAR1	268217517	268217523	-
TU5450	OAR1	268347065	268347160	+
TU5475	OAR1	271034126	271035859	+
TU5475	OAR1	271032161	271033963	-
TU5493	OAR1	271298938	271298958	+
TU5514	OAR1	272554064	272554320	-
TU5525	OAR1	272585482	272585527	-
TU5558	OAR1	275661855	275661908	+
TU5559	OAR1	275662571	275662680	-
TU5568	OAR1	276178175	276178179	+
TU5573	OAR10	9473402	9473777	-
TU5578	OAR10	9481850	9482175	+
TU5578	OAR10	9481061	9481549	-
TU5579	OAR10	9482455	9483285	-
TU5589	OAR10	9539658	9539694	-
TU5595	OAR10	9993948	9994092	-
TU5598	OAR10	9997013	9997159	-
TU5604	OAR10	10070271	10070402	+
TU5606	OAR10	10071912	10072142	+
TU5609	OAR10	10759913	10759943	+
TU5616	OAR10	10764553	10764582	+
TU5624	OAR10	10769072	10769144	-
TU5627	OAR10	10770941	10770965	-
TU5654	OAR10	13278661	13278706	+
TU5655	OAR10	13278814	13279033	-
TU5662	OAR10	13826591	13826780	-
TU5663	OAR10	13860955	13860990	-
TU5670	OAR10	13974264	13974327	-
TU5671	OAR10	13993004	13993131	-
TU5678	OAR10	14634851	14634977	+
TU5684	OAR10	15009629	15009661	+
TU5690	OAR10	15136149	15136224	-
TU5697	OAR10	16285592	16285682	-
TU5700	OAR10	16287993	16288418	-
TU5723	OAR10	17330543	17330657	-
TU5724	OAR10	17331331	17331437	+
TU5730	OAR10	17463812	17463852	+
TU5730	OAR10	17463531	17463618	-
TU5732	OAR10	17464340	17464392	-
TU5746	OAR10	17607134	17607219	+
TU5748	OAR10	17608035	17608120	+
TU5749	OAR10	17608773	17608961	+
TU5753	OAR10	17636780	17636808	-
TU5779	OAR10	17910741	17910790	-
TU5792	OAR10	19614395	19614716	+
TU5792	OAR10	19613849	19613926	-
TU5794	OAR10	19615600	19615703	-
TU5800	OAR10	19717849	19717896	+
TU5801	OAR10	19763828	19763885	+
TU5802	OAR10	19836185	19836266	-
TU5821	OAR10	20145476	20145545	+
TU5865	OAR10	20313431	20313431	-
TU5879	OAR10	20325116	20325122	-
TU5886	OAR10	20329612	20329716	-
TU5887	OAR10	20330159	20330262	-
TU5888	OAR10	20331025	20331208	+
TU5891	OAR10	20332555	20332858	-
TU5904	OAR10	20341826	20342245	+
TU5909	OAR10	20354774	20355038	-
TU5912	OAR10	21067177	21067211	+
TU5920	OAR10	21642041	21642487	+
TU5928	OAR10	21686094	21686113	-
TU5938	OAR10	23166958	23167054	+
TU5940	OAR10	23272914	23273230	-
TU5952	OAR10	24053974	24054039	-
TU5953	OAR10	24054687	24054897	-
TU5961	OAR10	24312676	24312749	+
TU5961	OAR10	24312406	24312493	-
TU5965	OAR10	24581664	24581717	+
TU5966	OAR10	24596585	24596601	-
TU5974	OAR10	25297006	25297029	-
TU5978	OAR10	26214281	26214286	-
TU5994	OAR10	26716474	26722085	-
TU5996	OAR10	26723404	26723446	-
TU6000	OAR10	26802746	26804191	-
TU6006	OAR10	26918334	26920631	-
TU6015	OAR10	26977770	26978574	-
TU6029	OAR10	26991223	26991443	+
TU6041	OAR10	27012912	27013341	+
TU6041	OAR10	27008602	27011137	-
TU6049	OAR10	27070363	27070504	-
TU6054	OAR10	27129821	27144845	-
TU6070	OAR10	27172700	27172703	-
TU6078	OAR10	27255076	27255147	-
TU6100	OAR10	28385664	28385971	-
TU6105	OAR10	28388479	28388693	-
TU6120	OAR10	28916127	28916310	-
TU6121	OAR10	28917928	28918218	+
TU6140	OAR10	30022092	30022102	+
TU6148	OAR10	30095237	30096047	-
TU6161	OAR10	30176116	30176182	-
TU6162	OAR10	30178376	30179691	-
TU6174	OAR10	30216158	30217635	+
TU6174	OAR10	30209679	30209739	-
TU6179	OAR10	30720486	30720613	-
TU6191	OAR10	31095526	31096146	-
TU6209	OAR10	32646513	32646698	+
TU6211	OAR10	32648819	32649032	+
TU6213	OAR10	32774681	32774702	-
TU6214	OAR10	32776167	32776599	+
TU6215	OAR10	32776753	32776827	-
TU6223	OAR10	32976986	32977208	-
TU6252	OAR10	33042315	33042701	+
TU6261	OAR10	33763249	33763256	-
TU6270	OAR10	33964920	33965122	-
TU6272	OAR10	33981049	33981051	+
TU6279	OAR10	34165371	34165400	-
TU6280	OAR10	34166031	34166365	+
TU6283	OAR10	34168369	34168463	+
TU6292	OAR10	34200846	34200894	+
TU6315	OAR10	34717072	34717103	+
TU6342	OAR10	47118628	47118857	+
TU6356	OAR10	49235739	49235927	+
TU6363	OAR10	49743626	49743987	-
TU6372	OAR10	50684804	50685401	-
TU6374	OAR10	50785757	50785798	-
TU6381	OAR10	50793389	50793688	-
TU6384	OAR10	50796265	50796293	-
TU6407	OAR10	53343949	53344157	+
TU6414	OAR10	54033516	54033805	-
TU6426	OAR10	56244039	56244104	-
TU6429	OAR10	58707172	58707208	-
TU6432	OAR10	60998291	60998576	-
TU6434	OAR10	63248574	63248654	-
TU6451	OAR10	69278679	69278716	+
TU6479	OAR10	71113028	71113243	-
TU6483	OAR10	71512889	71512999	+
TU6485	OAR10	71897166	71897456	-
TU6503	OAR10	72834276	72834327	+
TU6514	OAR10	73100043	73100412	-
TU6532	OAR10	73931507	73931652	-
TU6541	OAR10	75472101	75472210	-
TU6555	OAR10	75539399	75539405	+
TU6562	OAR10	75551304	75551642	+
TU6562	OAR10	75550722	75551026	-
TU6569	OAR10	75562527	75562700	+
TU6573	OAR10	75565690	75566119	+
TU6577	OAR10	75575106	75575403	+
TU6577	OAR10	75574607	75574799	-
TU6583	OAR10	75579287	75580008	+
TU6584	OAR10	75580159	75580261	-
TU6585	OAR10	75581623	75581769	+
TU6586	OAR10	75583459	75583508	+
TU6593	OAR10	75602556	75602643	-
TU6599	OAR10	75608440	75609223	+
TU6607	OAR10	80106755	80106985	+
TU6608	OAR10	80107351	80107484	-
TU6614	OAR10	80131263	80131273	+
TU6618	OAR10	81148016	81148407	+
TU6619	OAR10	81148710	81148908	+
TU6670	OAR10	81591886	81591906	+
TU6679	OAR10	81602294	81602306	+
TU6687	OAR10	81620076	81620102	+
TU6709	OAR10	81656436	81656447	+
TU6709	OAR10	81656105	81656146	-
TU6715	OAR10	81668064	81669643	+
TU6727	OAR10	81687431	81687575	+
TU6732	OAR10	81760667	81760768	-
TU6739	OAR10	81775460	81775538	+
TU6748	OAR10	81821725	81821750	-
TU6752	OAR10	81870508	81870689	-
TU6765	OAR10	81879864	81880173	-
TU6766	OAR10	81881026	81881368	+
TU6773	OAR10	82072636	82072842	-
TU6779	OAR10	82077172	82077179	+
TU6779	OAR10	82076819	82076849	-
TU6783	OAR10	82080065	82080100	-
TU6810	OAR10	83196951	83197444	+
TU6812	OAR10	83207102	83207303	-
TU6814	OAR10	83208179	83208414	-
TU6817	OAR10	83239209	83239226	-
TU6822	OAR10	83248349	83248443	-
TU6832	OAR10	83290670	83290984	+
TU6836	OAR10	83297334	83297416	+
TU6844	OAR10	83341028	83341067	+
TU6853	OAR10	83487916	83488007	+
TU6864	OAR11	3670456	3670992	-
TU6873	OAR11	5017329	5017471	+
TU6873	OAR11	5016976	5016983	-
TU6878	OAR11	5020167	5020294	+
TU6888	OAR11	5250246	5250856	-
TU6901	OAR11	5816353	5816439	+
TU6904	OAR11	5823863	5823879	+
TU6913	OAR11	7240311	7240347	-
TU6914	OAR11	7240978	7241103	+
TU6915	OAR11	7241160	7241270	-
TU6920	OAR11	7272954	7273083	-
TU6922	OAR11	7274461	7274758	+
TU6923	OAR11	7275157	7275414	+
TU6942	OAR11	7951774	7951784	+
TU6950	OAR11	7956900	7957080	-
TU6958	OAR11	7971055	7971080	+
TU6985	OAR11	8051546	8051580	+
TU7013	OAR11	8272639	8272710	-
TU7015	OAR11	8276682	8276749	+
TU7016	OAR11	8282986	8283068	+
TU7019	OAR11	8283609	8283762	+
TU7030	OAR11	8351179	8351463	-
TU7032	OAR11	8353971	8354003	+
TU7056	OAR11	9038433	9038490	+
TU7071	OAR11	9687186	9687389	+
TU7076	OAR11	9828717	9828793	-
TU7087	OAR11	9960435	9960711	+
TU7090	OAR11	9997473	9997648	+
TU7095	OAR11	10004761	10004800	-
TU7100	OAR11	10012711	10012769	-
TU7104	OAR11	10254728	10254800	+
TU7129	OAR11	10508979	10509444	-
TU7150	OAR11	11959373	11959411	+
TU7154	OAR11	12127922	12128316	-
TU7164	OAR11	12425079	12425252	+
TU7172	OAR11	13028608	13028643	+
TU7180	OAR11	13514558	13514576	-
TU7196	OAR11	13826932	13826977	+
TU7220	OAR11	14397580	14397673	+
TU7236	OAR11	14585548	14585624	-
TU7249	OAR11	17342595	17342824	+
TU7279	OAR11	17648241	17648284	+
TU7293	OAR11	18105887	18106027	+
TU7309	OAR11	18820257	18820462	-
TU7316	OAR11	19266310	19266636	-
TU7323	OAR11	19394430	19394470	-
TU7329	OAR11	19433157	19433219	-
TU7331	OAR11	19442853	19443028	+
TU7339	OAR11	19463546	19463552	-
TU7340	OAR11	19463937	19464275	-
TU7348	OAR11	19501912	19501933	-
TU7349	OAR11	19502576	19502842	+
TU7350	OAR11	19503067	19503186	-
TU7351	OAR11	19504019	19504285	+
TU7368	OAR11	20067721	20067841	-
TU7369	OAR11	20069030	20069128	+
TU7376	OAR11	20104091	20104185	-
TU7381	OAR11	20113505	20113808	-
TU7383	OAR11	20114631	20114634	-
TU7390	OAR11	20118708	20118721	-
TU7393	OAR11	20123112	20123227	+
TU7394	OAR11	20123957	20123990	+
TU7398	OAR11	20127352	20129765	+
TU7402	OAR11	20132579	20133235	+
TU7402	OAR11	20131963	20132334	-
TU7403	OAR11	20133632	20133663	+
TU7409	OAR11	20137563	20137606	+
TU7410	OAR11	20137679	20137935	-
TU7413	OAR11	20140073	20140304	+
TU7413	OAR11	20139473	20139802	-
TU7417	OAR11	20144340	20144499	-
TU7421	OAR11	20146629	20146811	-
TU7434	OAR11	20257218	20257605	-
TU7448	OAR11	20466781	20467394	+
TU7477	OAR11	21215253	21215427	+
TU7482	OAR11	21286742	21286759	+
TU7487	OAR11	21539897	21540006	+
TU7493	OAR11	21585654	21585682	-
TU7502	OAR11	21612843	21612992	-
TU7508	OAR11	21619943	21620138	-
TU7515	OAR11	21649594	21649663	-
TU7527	OAR11	21727572	21727911	+
TU7527	OAR11	21727157	21727445	-
TU7538	OAR11	21955333	21956510	+
TU7538	OAR11	21953809	21955088	-
TU7548	OAR11	22176616	22176939	-
TU7556	OAR11	22196826	22197306	+
TU7572	OAR11	22267715	22267750	+
TU7575	OAR11	22274173	22274326	+
TU7588	OAR11	22370098	22370780	+
TU7600	OAR11	22418551	22419116	-
TU7601	OAR11	22423871	22425148	+
TU7602	OAR11	22420717	22420758	+
TU7602	OAR11	22420508	22420529	-
TU7619	OAR11	22543241	22543388	+
TU7635	OAR11	23025287	23025410	+
TU7645	OAR11	23038392	23038400	-
TU7648	OAR11	23054797	23055102	-
TU7650	OAR11	23056004	23056232	-
TU7653	OAR11	23059738	23060305	+
TU7655	OAR11	23065410	23065912	+
TU7657	OAR11	23425934	23426173	+
TU7662	OAR11	23429067	23429083	+
TU7674	OAR11	24061091	24061250	-
TU7675	OAR11	24120635	24120992	+
TU7675	OAR11	24119956	24120443	-
TU7677	OAR11	24288792	24288893	+
TU7679	OAR11	24289646	24290011	-
TU7680	OAR11	24292275	24292380	+
TU7681	OAR11	24292417	24292830	-
TU7684	OAR11	24294601	24296698	-
TU7685	OAR11	24323338	24331591	+
TU7685	OAR11	24309193	24316402	-
TU7686	OAR11	24341181	24341235	-
TU7690	OAR11	24364163	24366171	-
TU7691	OAR11	24368669	24368675	+
TU7693	OAR11	24369172	24369340	-
TU7699	OAR11	24373561	24373771	-
TU7700	OAR11	24374623	24375143	-
TU7714	OAR11	24442603	24442637	-
TU7727	OAR11	24608002	24608167	+
TU7735	OAR11	24715021	24715654	-
TU7739	OAR11	24722316	24722671	+
TU7759	OAR11	25255001	25255177	-
TU7802	OAR11	26253473	26253594	+
TU7811	OAR11	26303071	26303145	-
TU7813	OAR11	26339154	26339219	+
TU7813	OAR11	26338762	26338838	-
TU7823	OAR11	26655693	26655824	-
TU7825	OAR11	26657816	26658919	-
TU7833	OAR11	26776559	26776564	+
TU7835	OAR11	26848409	26848474	-
TU7847	OAR11	26896628	26896726	+
TU7851	OAR11	26922447	26922669	-
TU7859	OAR11	27104774	27104946	-
TU7861	OAR11	27109675	27109820	+
TU7861	OAR11	27109369	27109565	-
TU7872	OAR11	27357107	27357634	+
TU7905	OAR11	28242996	28243253	-
TU7906	OAR11	28244093	28244283	-
TU7910	OAR11	28305807	28306393	-
TU7914	OAR11	28316414	28316481	+
TU7924	OAR11	28624486	28624722	+
TU7927	OAR11	28626468	28626871	-
TU7929	OAR11	28628548	28628880	+
TU7929	OAR11	28627771	28628154	-
TU7944	OAR11	29165937	29171519	+
TU7945	OAR11	29214406	29214482	-
TU7960	OAR11	30798196	30798202	+
TU7969	OAR11	31795270	31795325	+
TU7970	OAR11	31798049	31798712	+
TU7970	OAR11	31797359	31797935	-
TU7977	OAR11	32591886	32592006	+
TU7990	OAR11	32746967	32747368	+
TU7997	OAR11	32819969	32820091	+
TU8025	OAR11	33729463	33729824	-
TU8034	OAR11	33979497	33979506	+
TU8039	OAR11	34188172	34188180	-
TU8042	OAR11	34191371	34191468	-
TU8043	OAR11	34192348	34192529	+
TU8055	OAR11	34289202	34289235	-
TU8066	OAR11	34434042	34434102	-
TU8071	OAR11	34481670	34482074	+
TU8085	OAR11	34619872	34620072	+
TU8089	OAR11	34622595	34622925	+
TU8090	OAR11	34623892	34624378	+
TU8095	OAR11	34796431	34796573	+
TU8098	OAR11	34818427	34818523	-
TU8106	OAR11	34869938	34869967	+
TU8112	OAR11	34872998	34873084	+
TU8121	OAR11	34880729	34880760	+
TU8122	OAR11	34880836	34880919	-
TU8125	OAR11	34882075	34882156	-
TU8130	OAR11	34930485	34930555	-
TU8135	OAR11	34933630	34933664	-
TU8142	OAR11	34940296	34940373	-
TU8156	OAR11	34947836	34947974	+
TU8171	OAR11	35269798	35269905	+
TU8174	OAR11	35334863	35334998	+
TU8181	OAR11	35340235	35340270	-
TU8202	OAR11	35647756	35647791	-
TU8204	OAR11	35673935	35674163	-
TU8223	OAR11	36172808	36173019	-
TU8225	OAR11	36183221	36183548	+
TU8230	OAR11	36265116	36265153	+
TU8230	OAR11	36264543	36264734	-
TU8234	OAR11	36553751	36553784	-
TU8241	OAR11	37006992	37007413	-
TU8248	OAR11	37010808	37010917	-
TU8257	OAR11	37070891	37071279	+
TU8257	OAR11	37070512	37070786	-
TU8260	OAR11	37331116	37331165	+
TU8262	OAR11	37396940	37397356	+
TU8265	OAR11	37634571	37634655	-
TU8272	OAR11	38039247	38039337	-
TU8274	OAR11	38087753	38087798	+
TU8281	OAR11	38098611	38098643	+
TU8287	OAR11	38129715	38130275	+
TU8294	OAR11	38139145	38139759	-
TU8304	OAR11	38303687	38303954	-
TU8306	OAR11	38459138	38459173	-
TU8308	OAR11	38492229	38492725	+
TU8319	OAR11	38892455	38892801	-
TU8340	OAR11	39525238	39525456	-
TU8349	OAR11	39715322	39715341	+
TU8359	OAR11	39720880	39721242	-
TU8364	OAR11	39797247	39797283	+
TU8380	OAR11	39828259	39828300	+
TU8384	OAR11	40045476	40045571	+
TU8388	OAR11	40228911	40229008	-
TU8400	OAR11	40319154	40319327	+
TU8400	OAR11	40318863	40319005	-
TU8402	OAR11	40389265	40389424	-
TU8405	OAR11	40957743	40957816	-
TU8408	OAR11	41630472	41630514	+
TU8440	OAR11	42242895	42242951	+
TU8460	OAR11	42739796	42739974	+
TU8466	OAR11	43080731	43080751	+
TU8479	OAR11	43395852	43396051	-
TU8488	OAR11	43654034	43654149	-
TU8489	OAR11	43655765	43656741	+
TU8489	OAR11	43654578	43655525	-
TU8493	OAR11	43685011	43685183	+
TU8494	OAR11	43685905	43685928	+
TU8509	OAR11	44175063	44175347	+
TU8524	OAR11	44485520	44485532	-
TU8527	OAR11	44574360	44574609	-
TU8541	OAR11	45685132	45685321	+
TU8551	OAR11	46053727	46053747	-
TU8555	OAR11	46059438	46059473	-
TU8558	OAR11	46702718	46702782	+
TU8573	OAR11	47430487	47430544	+
TU8590	OAR11	47576286	47576687	+
TU8592	OAR11	47657444	47657457	+
TU8592	OAR11	47657098	47657238	-
TU8593	OAR11	47690182	47690659	+
TU8601	OAR11	47848693	47848699	+
TU8614	OAR11	47923577	47923605	-
TU8615	OAR11	47948634	47948758	-
TU8631	OAR11	48204748	48204824	+
TU8646	OAR11	48637664	48637823	-
TU8655	OAR11	48646042	48646209	-
TU8659	OAR11	48840043	48840108	+
TU8665	OAR11	48844730	48844822	+
TU8675	OAR11	49117716	49117864	+
TU8679	OAR11	49121270	49121287	+
TU8686	OAR11	49592350	49592381	-
TU8694	OAR11	49685319	49685546	+
TU8708	OAR11	50006029	50006185	-
TU8715	OAR11	50020177	50020352	+
TU8721	OAR11	50163040	50163130	+
TU8726	OAR11	50169755	50170299	+
TU8727	OAR11	50172541	50172936	+
TU8727	OAR11	50170470	50171120	-
TU8730	OAR11	50210075	50210305	+
TU8731	OAR11	50244598	50244952	+
TU8738	OAR11	50356606	50356614	-
TU8743	OAR11	50406725	50408003	-
TU8744	OAR11	50410434	50411064	+
TU8744	OAR11	50409580	50410178	-
TU8755	OAR11	50517619	50517684	+
TU8763	OAR11	50603178	50603347	-
TU8766	OAR11	50646735	50646747	+
TU8794	OAR11	50968561	50968585	+
TU8801	OAR11	51452451	51452479	+
TU8806	OAR11	51528004	51528182	+
TU8807	OAR11	51528710	51528773	-
TU8817	OAR11	51706721	51706902	+
TU8817	OAR11	51706496	51706573	-
TU8824	OAR11	51845320	51845330	-
TU8848	OAR11	52701930	52701931	-
TU8857	OAR11	52727316	52727349	-
TU8869	OAR11	52872511	52872879	+
TU8876	OAR11	53085848	53085976	+
TU8893	OAR11	53767466	53767757	-
TU8900	OAR11	54073016	54073043	-
TU8904	OAR11	54304384	54304840	+
TU8906	OAR11	54305943	54306047	+
TU8911	OAR11	54378384	54378531	+
TU8913	OAR11	54379793	54380684	-
TU8916	OAR11	54519320	54519361	+
TU8925	OAR11	54647152	54647310	+
TU8931	OAR11	54745259	54745511	+
TU8940	OAR11	54976366	54976452	-
TU8942	OAR11	55005149	55005408	-
TU8946	OAR11	55043788	55044020	+
TU8952	OAR11	55254989	55255229	+
TU8961	OAR11	55384480	55384635	+
TU8963	OAR11	55385229	55385236	+
TU8975	OAR11	55657474	55658306	-
TU8980	OAR11	55712487	55712701	+
TU8983	OAR11	55715161	55715232	+
TU8984	OAR11	55735002	55735163	+
TU8984	OAR11	55734442	55734450	-
TU8986	OAR11	55737279	55737306	-
TU8997	OAR11	55781713	55782004	+
TU9013	OAR11	56425959	56426185	+
TU9025	OAR11	57638018	57638039	+
TU9039	OAR11	59740608	59740618	+
TU9067	OAR11	60310576	60311008	+
TU9067	OAR11	60309781	60310283	-
TU9071	OAR11	60313983	60314253	+
TU9073	OAR11	60315438	60315835	+
TU9081	OAR11	60373923	60373941	-
TU9086	OAR11	60378659	60378785	-
TU9089	OAR11	60383808	60383811	+
TU9110	OAR11	60731415	60731685	-
TU9111	OAR11	60733053	60734018	+
TU9126	OAR11	60837600	60837634	-
TU9136	OAR11	60885820	60885866	-
TU9138	OAR11	60915687	60915850	+
TU9148	OAR11	60964288	60964336	+
TU9154	OAR11	61044633	61045641	+
TU9154	OAR11	61042997	61044097	-
TU9173	OAR11	61461644	61461645	+
TU9185	OAR11	62159581	62159641	-
TU9188	OAR11	62162316	62162747	-
TU9190	OAR11	62326854	62327108	+
TU9192	OAR11	62328435	62328795	-
TU9194	OAR11	62332817	62333010	-
TU9203	OAR11	62345577	62345784	-
TU9208	OAR11	62348235	62348334	+
TU9214	OAR11	62390886	62390967	+
TU9219	OAR12	263088	263338	+
TU9220	OAR12	263369	263745	-
TU9229	OAR12	509954	510566	+
TU9258	OAR12	1195598	1195756	+
TU9258	OAR12	1195002	1195113	-
TU9259	OAR12	1195830	1195947	-
TU9261	OAR12	1196749	1196769	-
TU9262	OAR12	1197934	1198351	-
TU9264	OAR12	1199553	1199762	-
TU9266	OAR12	1203109	1203928	-
TU9281	OAR12	1788299	1788459	+
TU9282	OAR12	1789179	1789356	+
TU9307	OAR12	2324897	2325028	+
TU9322	OAR12	2650277	2650483	+
TU9322	OAR12	2649634	2650046	-
TU9329	OAR12	3169367	3169530	-
TU9330	OAR12	3170081	3170409	-
TU9364	OAR12	3430565	3430711	+
TU9370	OAR12	3435608	3435867	+
TU9373	OAR12	3441706	3441755	+
TU9387	OAR12	3827786	3827807	-
TU9388	OAR12	4042084	4042217	-
TU9391	OAR12	4043916	4044063	-
TU9427	OAR12	9881204	9881356	-
TU9433	OAR12	9956756	9957149	-
TU9455	OAR12	11751059	11751515	+
TU9462	OAR12	16598747	16599112	+
TU9464	OAR12	16601625	16601637	-
TU9473	OAR12	18029760	18029803	+
TU9478	OAR12	18076498	18076507	-
TU9486	OAR12	18664526	18664731	-
TU9496	OAR12	19656457	19656507	+
TU9497	OAR12	19657428	19657485	+
TU9510	OAR12	21827565	21827719	+
TU9514	OAR12	21831338	21831368	+
TU9534	OAR12	23973266	23973565	+
TU9539	OAR12	24348968	24349149	-
TU9559	OAR12	25284938	25284966	+
TU9576	OAR12	25889370	25889529	+
TU9577	OAR12	25889924	25890062	+
TU9580	OAR12	26256519	26256694	+
TU9583	OAR12	26266064	26266116	-
TU9587	OAR12	26344575	26344778	+
TU9588	OAR12	26344949	26345270	-
TU9600	OAR12	26355343	26355395	+
TU9603	OAR12	26360422	26360548	+
TU9614	OAR12	26425640	26425720	+
TU9622	OAR12	26637071	26637083	-
TU9625	OAR12	26691111	26696245	+
TU9630	OAR12	26692253	26692270	+
TU9635	OAR12	26697291	26697703	+
TU9638	OAR12	26698693	26699134	-
TU9664	OAR12	27470330	27471141	-
TU9674	OAR12	27746090	27746131	-
TU9679	OAR12	27752569	27752600	-
TU9692	OAR12	28338370	28338512	-
TU9712	OAR12	29017497	29017545	-
TU9724	OAR12	29493771	29493869	-
TU9726	OAR12	30002464	30002479	-
TU9732	OAR12	30021105	30021145	+
TU9749	OAR12	30183886	30183894	+
TU9752	OAR12	30254523	30254809	+
TU9756	OAR12	30258068	30258099	+
TU9765	OAR12	30977804	30977940	-
TU9768	OAR12	31457434	31457568	-
TU9770	OAR12	31459590	31459725	-
TU9808	OAR12	34598904	34598912	-
TU9843	OAR12	36526092	36526140	-
TU9846	OAR12	36757557	36757709	-
TU9854	OAR12	36826124	36826167	+
TU9870	OAR12	38950945	38951070	+
TU9876	OAR12	38953710	38953804	+
TU9880	OAR12	38973546	38973547	-
TU9893	OAR12	38986530	38986743	-
TU9895	OAR12	39032258	39033252	+
TU9898	OAR12	39391361	39391397	+
TU9931	OAR12	40183376	40183403	-
TU9936	OAR12	40214011	40214067	-
TU9944	OAR12	40652068	40652073	-
TU9988	OAR12	41423040	41423078	-
TU9990	OAR12	41425007	41425371	-
TU9992	OAR12	41427299	41433207	+
TU10003	OAR12	41475659	41475769	-
TU10004	OAR12	41476317	41476368	+
TU10030	OAR12	41621998	41631315	+
TU10033	OAR12	41632212	41632274	-
TU10035	OAR12	41633476	41633516	+
TU10035	OAR12	41633247	41633342	-
TU10037	OAR12	41638298	41640573	+
TU10038	OAR12	41639342	41639348	-
TU10084	OAR12	41972669	41972978	+
TU10094	OAR12	42056919	42056975	+
TU10095	OAR12	42057580	42057758	+
TU10101	OAR12	42064058	42064071	+
TU10103	OAR12	42072101	42072945	+
TU10111	OAR12	42214110	42214331	-
TU10115	OAR12	42216942	42217274	-
TU10116	OAR12	42217855	42218041	-
TU10127	OAR12	42881598	42882574	+
TU10133	OAR12	43199370	43199401	-
TU10136	OAR12	43200520	43200686	-
TU10143	OAR12	43458102	43458120	+
TU10145	OAR12	43468703	43468789	-
TU10146	OAR12	43469336	43469470	+
TU10154	OAR12	44647949	44647996	+
TU10160	OAR12	44663560	44663601	-
TU10164	OAR12	44715814	44715893	+
TU10166	OAR12	44716119	44716336	-
TU10168	OAR12	44717257	44717445	-
TU10172	OAR12	44822670	44822691	+
TU10193	OAR12	47229897	47230176	-
TU10196	OAR12	47487672	47487839	-
TU10200	OAR12	47490177	47490353	+
TU10216	OAR12	48443798	48443961	-
TU10217	OAR12	48444688	48444968	+
TU10221	OAR12	48528941	48529049	-
TU10224	OAR12	48780280	48780589	-
TU10225	OAR12	48782042	48782363	+
TU10234	OAR12	48947629	48947786	-
TU10246	OAR12	49085133	49085142	-
TU10248	OAR12	49128201	49128393	-
TU10261	OAR12	49231454	49231530	+
TU10263	OAR12	49232750	49232761	-
TU10273	OAR12	49374673	49374755	+
TU10278	OAR12	49416757	49416780	+
TU10284	OAR12	49513296	49513697	+
TU10285	OAR12	49513710	49514266	-
TU10293	OAR12	49663916	49669145	-
TU10295	OAR12	49770593	49770779	+
TU10314	OAR12	49836527	49836585	+
TU10315	OAR12	49836997	49837084	-
TU10330	OAR12	49883919	49884094	-
TU10338	OAR12	50083591	50084063	-
TU10342	OAR12	50459443	50459622	-
TU10343	OAR12	50607094	50607139	-
TU10355	OAR12	51803056	51803829	+
TU10359	OAR12	52029042	52029539	+
TU10364	OAR12	52987872	52987911	-
TU10365	OAR12	52988479	52988503	+
TU10389	OAR12	53331577	53331668	+
TU10450	OAR12	58593660	58593667	+
TU10452	OAR12	58595491	58596175	-
TU10454	OAR12	58598203	58598226	+
TU10456	OAR12	58599165	58599196	+
TU10457	OAR12	58600391	58600634	+
TU10457	OAR12	58599971	58600182	-
TU10460	OAR12	58601460	58601608	-
TU10466	OAR12	59167813	59167936	+
TU10473	OAR12	59194723	59194732	+
TU10478	OAR12	59437563	59437973	-
TU10486	OAR12	60139565	60139592	-
TU10489	OAR12	60141713	60141973	-
TU10495	OAR12	60208309	60208393	+
TU10504	OAR12	60223818	60223934	+
TU10507	OAR12	61413282	61413346	-
TU10515	OAR12	61556463	61556692	-
TU10528	OAR12	61576975	61577317	+
TU10530	OAR12	61577949	61578029	+
TU10544	OAR12	61601228	61601382	-
TU10555	OAR12	61614720	61614840	+
TU10596	OAR12	63152968	63153013	+
TU10596	OAR12	63152642	63152691	-
TU10598	OAR12	63154108	63154781	+
TU10602	OAR12	63595839	63595895	-
TU10622	OAR12	63628570	63628605	+
TU10623	OAR12	63628695	63628922	-
TU10632	OAR12	63635988	63636063	-
TU10657	OAR12	63842350	63843883	+
TU10693	OAR12	67308621	67308734	+
TU10717	OAR12	68841564	68841818	-
TU10728	OAR12	69181134	69181293	+
TU10730	OAR12	69189491	69189529	+
TU10733	OAR12	69190690	69190909	-
TU10743	OAR12	69206089	69206175	+
TU10748	OAR12	69210545	69210619	+
TU10757	OAR12	69352985	69352985	+
TU10760	OAR12	69389681	69389699	+
TU10773	OAR12	69981915	69982249	+
TU10773	OAR12	69981521	69981863	-
TU10779	OAR12	70152226	70152432	+
TU10794	OAR12	70291653	70291653	+
TU10807	OAR12	70386470	70386512	+
TU10811	OAR12	70396186	70396276	+
TU10817	OAR12	71372904	71373016	+
TU10838	OAR12	73604397	73605004	-
TU10852	OAR12	73784726	73784867	+
TU10856	OAR12	73809950	73809985	-
TU10871	OAR12	73821962	73822035	+
TU10907	OAR12	74729198	74729583	+
TU10928	OAR12	77605500	77605545	+
TU10937	OAR12	77954780	77954857	+
TU10951	OAR12	78169043	78169107	-
TU10959	OAR12	78185340	78185643	+
TU10965	OAR12	78226167	78226233	-
TU10971	OAR12	78234194	78234847	-
TU10972	OAR12	78236790	78236803	+
TU10978	OAR12	78331432	78331964	-
TU10995	OAR12	78489820	78489967	+
TU10998	OAR12	78498816	78498862	+
TU11038	OAR12	79059247	79059298	+
TU11041	OAR12	79106838	79106913	+
TU11042	OAR12	79107406	79107667	+
TU11060	OAR12	79157706	79157963	+
TU11062	OAR12	79159019	79159207	+
TU11064	OAR12	79163786	79163848	+
TU11072	OAR12	79198452	79198455	+
TU11082	OAR13	82248	82524	+
TU11085	OAR13	116154	116661	+
TU11100	OAR13	735657	735674	-
TU11102	OAR13	1093888	1093986	+
TU11106	OAR13	1245834	1245848	+
TU11112	OAR13	1547468	1547504	+
TU11119	OAR13	1970592	1970662	+
TU11130	OAR13	3159724	3159965	-
TU11135	OAR13	3164198	3164203	+
TU11141	OAR13	3167713	3167776	+
TU11141	OAR13	3167329	3167432	-
TU11151	OAR13	3181364	3181625	-
TU11188	OAR13	9540435	9540594	-
TU11190	OAR13	9541189	9541264	-
TU11192	OAR13	9641122	9641237	-
TU11200	OAR13	10176131	10176140	+
TU11204	OAR13	10310473	10313012	+
TU11207	OAR13	10341030	10341102	+
TU11207	OAR13	10340402	10340597	-
TU11216	OAR13	10501853	10501892	+
TU11218	OAR13	10505191	10505210	+
TU11225	OAR13	10544276	10544515	+
TU11229	OAR13	10546852	10547189	+
TU11229	OAR13	10546113	10546503	-
TU11232	OAR13	10550304	10550319	-
TU11245	OAR13	10607885	10608719	+
TU11251	OAR13	10613337	10613446	-
TU11259	OAR13	10823912	10823928	-
TU11262	OAR13	10836126	10836158	+
TU11267	OAR13	11352485	11352664	+
TU11293	OAR13	11828129	11828914	-
TU11315	OAR13	14841857	14841928	-
TU11320	OAR13	14883495	14883524	+
TU11345	OAR13	15458169	15458197	-
TU11347	OAR13	15488363	15488385	+
TU11357	OAR13	15771299	15771450	+
TU11369	OAR13	16313936	16314165	+
TU11376	OAR13	16393631	16393723	-
TU11379	OAR13	16395755	16395777	+
TU11400	OAR13	17169685	17170169	+
TU11401	OAR13	17170206	17170470	-
TU11402	OAR13	17171592	17171679	+
TU11414	OAR13	17255753	17255992	+
TU11423	OAR13	18061984	18062201	+
TU11431	OAR13	18992758	18992845	-
TU11433	OAR13	19314069	19314201	+
TU11457	OAR13	20793752	20794043	-
TU11461	OAR13	21147964	21147973	-
TU11466	OAR13	21151119	21151163	-
TU11474	OAR13	21993483	21993499	+
TU11476	OAR13	22019919	22023542	+
TU11494	OAR13	22046435	22046745	+
TU11497	OAR13	22048684	22048930	+
TU11497	OAR13	22048363	22048592	-
TU11499	OAR13	22049547	22049794	-
TU11502	OAR13	22051590	22052481	-
TU11507	OAR13	22058398	22058414	-
TU11510	OAR13	22060007	22060239	+
TU11516	OAR13	22075338	22075340	-
TU11519	OAR13	22276342	22276383	+
TU11521	OAR13	22439052	22439082	+
TU11529	OAR13	22508147	22508261	+
TU11532	OAR13	22510305	22510547	+
TU11535	OAR13	22517141	22517225	+
TU11540	OAR13	22710900	22713724	+
TU11550	OAR13	22740037	22740190	-
TU11552	OAR13	22743968	22743995	+
TU11558	OAR13	22880763	22880774	+
TU11560	OAR13	23142290	23142308	+
TU11567	OAR13	23222184	23222193	-
TU11571	OAR13	23225902	23226226	+
TU11577	OAR13	23229259	23229318	-
TU11583	OAR13	23233352	23233524	+
TU11583	OAR13	23232844	23232913	-
TU11584	OAR13	23233754	23233824	+
TU11591	OAR13	24159361	24159564	+
TU11604	OAR13	24558564	24558614	+
TU11620	OAR13	25862584	25862625	+
TU11621	OAR13	25864128	25864262	+
TU11621	OAR13	25863804	25864000	-
TU11624	OAR13	26943023	26943068	+
TU11628	OAR13	26987756	26987862	+
TU11636	OAR13	27408883	27408993	+
TU11640	OAR13	27412542	27412577	+
TU11652	OAR13	27427341	27428079	-
TU11665	OAR13	28540619	28540926	-
TU11677	OAR13	28632183	28632328	+
TU11683	OAR13	29149127	29149269	-
TU11703	OAR13	31203628	31203818	-
TU11735	OAR13	32514800	32514919	-
TU11746	OAR13	33065868	33065896	-
TU11747	OAR13	33092649	33092694	+
TU11788	OAR13	33845338	33845353	-
TU11792	OAR13	33846793	33846836	+
TU11794	OAR13	33850581	33858060	+
TU11794	OAR13	33847874	33850291	-
TU11797	OAR13	33851797	33852087	+
TU11850	OAR13	33896742	33897021	-
TU11856	OAR13	33904552	33904684	+
TU11858	OAR13	33907193	33907219	-
TU11861	OAR13	33917257	33917399	+
TU11867	OAR13	33924250	33924277	+
TU11875	OAR13	33934963	33935039	+
TU11892	OAR13	33998607	33998647	-
TU11899	OAR13	34101877	34102025	+
TU11914	OAR13	34411520	34411627	+
TU11957	OAR13	37560655	37561359	+
TU11972	OAR13	37784461	37784645	+
TU11972	OAR13	37784088	37784273	-
TU11989	OAR13	38391159	38393559	-
TU11990	OAR13	38416347	38416457	+
TU11994	OAR13	38652975	38653085	+
TU11996	OAR13	38662739	38662803	+
TU11998	OAR13	38665139	38665140	-
TU12034	OAR13	41148197	41148541	+
TU12054	OAR13	42074875	42075013	+
TU12062	OAR13	42167818	42167964	+
TU12068	OAR13	42471839	42471846	+
TU12078	OAR13	42774528	42774691	-
TU12085	OAR13	42782558	42782572	+
TU12086	OAR13	42783409	42783436	+
TU12090	OAR13	42789903	42790049	+
TU12098	OAR13	43070833	43070868	+
TU12113	OAR13	44285881	44287903	+
TU12118	OAR13	45525544	45525570	+
TU12125	OAR13	45541346	45541479	+
TU12125	OAR13	45541140	45541242	-
TU12146	OAR13	46366013	46366076	-
TU12155	OAR13	46684962	46685265	+
TU12169	OAR13	47381135	47381290	+
TU12170	OAR13	47381909	47382103	-
TU12191	OAR13	49189333	49189423	+
TU12198	OAR13	50268331	50268387	+
TU12199	OAR13	50271068	50271117	+
TU12222	OAR13	50648394	50648410	-
TU12224	OAR13	50649390	50649519	-
TU12229	OAR13	50652635	50652977	+
TU12232	OAR13	50655461	50655866	-
TU12233	OAR13	50656400	50656468	-
TU12243	OAR13	50719680	50719791	-
TU12252	OAR13	50999220	50999282	-
TU12270	OAR13	51119676	51119809	-
TU12282	OAR13	51328217	51328230	+
TU12287	OAR13	51332626	51332710	+
TU12292	OAR13	51748464	51748502	-
TU12293	OAR13	51748727	51748761	-
TU12308	OAR13	52342338	52342418	+
TU12309	OAR13	52518084	52518350	+
TU12316	OAR13	52960160	52960308	+
TU12316	OAR13	52959630	52959721	-
TU12324	OAR13	52969284	52969340	+
TU12343	OAR13	53217648	53217953	+
TU12344	OAR13	53217993	53219494	-
TU12362	OAR13	53838886	53842171	-
TU12371	OAR13	53854823	53854842	+
TU12371	OAR13	53851453	53853035	-
TU12384	OAR13	53916496	53917489	+
TU12385	OAR13	53924815	53924910	+
TU12387	OAR13	54018850	54019062	+
TU12388	OAR13	54019346	54019412	+
TU12406	OAR13	54089525	54089530	+
TU12415	OAR13	54098180	54098192	-
TU12416	OAR13	54101309	54101330	-
TU12438	OAR13	54291573	54291800	+
TU12438	OAR13	54291110	54291259	-
TU12440	OAR13	54303958	54304530	-
TU12441	OAR13	54305584	54308044	-
TU12460	OAR13	54418197	54419124	-
TU12461	OAR13	54426556	54426605	+
TU12482	OAR13	55066727	55066798	-
TU12487	OAR13	55073593	55074238	-
TU12501	OAR13	55900767	55900791	-
TU12508	OAR13	55966123	55966127	+
TU12511	OAR13	55968541	55968959	+
TU12522	OAR13	57073552	57074779	-
TU12523	OAR13	57294466	57294568	+
TU12523	OAR13	57294320	57294332	-
TU12528	OAR13	57298121	57298435	-
TU12530	OAR13	57374140	57374576	+
TU12535	OAR13	57484156	57484565	+
TU12543	OAR13	57870056	57870064	+
TU12550	OAR13	58095921	58097118	-
TU12558	OAR13	58117701	58117801	+
TU12558	OAR13	58117152	58117372	-
TU12573	OAR13	59136105	59136464	+
TU12580	OAR13	59148818	59149127	+
TU12585	OAR13	59186780	59186798	+
TU12592	OAR13	59337258	59337375	-
TU12601	OAR13	59342143	59342224	+
TU12602	OAR13	59342246	59342490	-
TU12620	OAR13	60099729	60099900	-
TU12628	OAR13	60450759	60451116	-
TU12633	OAR13	60603103	60603234	+
TU12636	OAR13	60625492	60625683	+
TU12645	OAR13	60777038	60777342	-
TU12646	OAR13	60778292	60778424	+
TU12648	OAR13	60779487	60779606	-
TU12654	OAR13	60798754	60798792	-
TU12661	OAR13	60948685	60948756	+
TU12667	OAR13	61085518	61085576	-
TU12672	OAR13	61121035	61121613	+
TU12675	OAR13	61187027	61187044	+
TU12682	OAR13	61500876	61500908	+
TU12697	OAR13	62400941	62401038	-
TU12705	OAR13	62609370	62609526	-
TU12710	OAR13	62656664	62656993	+
TU12712	OAR13	62658061	62658183	-
TU12715	OAR13	62660676	62660756	+
TU12725	OAR13	62731813	62732055	+
TU12725	OAR13	62731326	62731638	-
TU12727	OAR13	62733838	62734083	+
TU12729	OAR13	62735194	62735208	-
TU12730	OAR13	62735999	62736108	+
TU12744	OAR13	63026249	63026654	+
TU12744	OAR13	63025728	63026085	-
TU12745	OAR13	63033450	63035243	-
TU12748	OAR13	63036539	63036798	-
TU12764	OAR13	63375712	63376056	+
TU12769	OAR13	63382088	63383337	+
TU12785	OAR13	63666793	63672204	+
TU12785	OAR13	63657870	63657893	-
TU12787	OAR13	63783469	63783640	-
TU12791	OAR13	63786441	63786542	-
TU12805	OAR13	63802712	63802743	+
TU12812	OAR13	63879705	63879764	+
TU12816	OAR13	64081719	64081762	-
TU12823	OAR13	64188304	64188401	-
TU12828	OAR13	64192603	64192989	+
TU12855	OAR13	64701869	64701906	-
TU12858	OAR13	64725494	64726018	+
TU12867	OAR13	64942263	64942387	-
TU12868	OAR13	64945418	64945754	-
TU12889	OAR13	65190107	65190295	-
TU12890	OAR13	65190806	65191279	-
TU12892	OAR13	65193054	65193101	-
TU12901	OAR13	65718102	65718248	+
TU12919	OAR13	66739949	66740413	+
TU12924	OAR13	66768268	66768470	+
TU12926	OAR13	66769006	66769114	+
TU12928	OAR13	66769991	66770210	+
TU12929	OAR13	66776468	66776475	+
TU12932	OAR13	66778476	66778601	+
TU12932	OAR13	66778241	66778379	-
TU12934	OAR13	66876278	66877801	+
TU12940	OAR13	66890451	66890662	-
TU12941	OAR13	66891580	66891999	-
TU12942	OAR13	66893288	66893302	+
TU12948	OAR13	66896103	66896185	-
TU12963	OAR13	68807160	68807462	+
TU12965	OAR13	69210063	69210088	-
TU12968	OAR13	69254133	69254738	+
TU12973	OAR13	69258880	69259171	+
TU12974	OAR13	69261037	69261608	+
TU12974	OAR13	69259182	69259908	-
TU13003	OAR13	72017825	72017825	+
TU13027	OAR13	72349518	72349564	-
TU13039	OAR13	73063374	73063538	+
TU13039	OAR13	73063099	73063117	-
TU13041	OAR13	73065453	73065556	-
TU13054	OAR13	73097040	73097421	+
TU13058	OAR13	73100321	73100343	+
TU13060	OAR13	73106368	73106380	+
TU13062	OAR13	73109324	73109731	+
TU13062	OAR13	73108615	73108812	-
TU13063	OAR13	73121601	73121689	+
TU13065	OAR13	73128271	73128600	+
TU13065	OAR13	73127661	73127992	-
TU13074	OAR13	74027756	74028016	-
TU13089	OAR13	74255538	74255553	-
TU13095	OAR13	75604600	75604766	-
TU13096	OAR13	75605359	75605458	-
TU13116	OAR13	76960940	76961053	-
TU13132	OAR13	77092772	77096368	+
TU13140	OAR13	77123184	77123216	+
TU13145	OAR13	77171864	77172011	-
TU13146	OAR13	77172794	77172910	-
TU13149	OAR13	77407625	77407734	+
TU13152	OAR13	77410817	77411362	+
TU13152	OAR13	77410202	77410485	-
TU13161	OAR13	77443885	77444092	-
TU13163	OAR13	77651364	77651615	+
TU13168	OAR13	77663036	77663253	-
TU13169	OAR13	77664352	77664376	+
TU13171	OAR13	77666783	77666941	+
TU13184	OAR13	78029925	78029933	-
TU13185	OAR13	78037707	78038270	-
TU13191	OAR13	78252704	78252727	+
TU13195	OAR13	78275718	78275755	+
TU13206	OAR13	78685711	78686390	+
TU13209	OAR13	78688554	78696052	+
TU13209	OAR13	78687728	78688344	-
TU13211	OAR13	78884161	78884561	+
TU13220	OAR13	80083639	80083710	-
TU13221	OAR13	80084178	80084230	-
TU13242	OAR13	80574379	80574509	-
TU13250	OAR13	80638446	80638484	-
TU13260	OAR13	81196581	81196718	-
TU13261	OAR13	81198931	81198973	-
TU13265	OAR13	81572560	81572561	+
TU13275	OAR13	81628743	81629094	+
TU13295	OAR14	825165	825220	+
TU13298	OAR14	825852	825983	-
TU13300	OAR14	826490	826668	-
TU13324	OAR14	1011674	1011680	+
TU13331	OAR14	1020749	1020757	+
TU13333	OAR14	1022148	1022268	-
TU13334	OAR14	1023957	1023963	-
TU13336	OAR14	1025405	1025448	-
TU13337	OAR14	1026661	1026691	+
TU13349	OAR14	1135868	1136084	-
TU13356	OAR14	1252864	1252885	+
TU13357	OAR14	1252916	1253043	-
TU13361	OAR14	1256562	1257394	+
TU13367	OAR14	1402320	1402390	-
TU13373	OAR14	1781110	1781511	+
TU13390	OAR14	1973941	1973953	+
TU13393	OAR14	2105925	2106283	+
TU13393	OAR14	2105421	2105761	-
TU13399	OAR14	2113851	2114092	-
TU13401	OAR14	2152304	2152591	+
TU13406	OAR14	2175007	2175083	+
TU13416	OAR14	2244239	2244242	+
TU13420	OAR14	2296167	2296181	+
TU13422	OAR14	2296846	2296923	-
TU13424	OAR14	2298221	2298336	+
TU13451	OAR14	3787971	3788047	+
TU13454	OAR14	3841020	3841037	+
TU13464	OAR14	5497554	5497681	+
TU13464	OAR14	5497257	5497383	-
TU13465	OAR14	5497987	5498296	-
TU13469	OAR14	5500958	5501157	-
TU13484	OAR14	5847047	5847364	-
TU13493	OAR14	5856111	5856292	+
TU13525	OAR14	7337961	7338014	+
TU13534	OAR14	7344987	7345189	-
TU13536	OAR14	7346198	7346311	-
TU13540	OAR14	7520133	7520398	+
TU13540	OAR14	7519452	7519841	-
TU13551	OAR14	8764961	8764992	-
TU13576	OAR14	9018439	9018439	-
TU13591	OAR14	9486166	9486567	+
TU13596	OAR14	9542486	9542524	-
TU13599	OAR14	9560453	9560496	-
TU13601	OAR14	9570363	9570603	-
TU13606	OAR14	9577856	9577974	+
TU13609	OAR14	9579136	9579409	-
TU13611	OAR14	9582015	9582151	+
TU13619	OAR14	9587889	9588048	+
TU13633	OAR14	10061732	10061898	+
TU13637	OAR14	10219562	10219852	-
TU13643	OAR14	10303694	10303828	+
TU13647	OAR14	10412564	10412582	+
TU13654	OAR14	10417579	10417626	+
TU13655	OAR14	10417980	10418694	-
TU13666	OAR14	10436229	10436330	-
TU13668	OAR14	10491154	10491371	+
TU13668	OAR14	10489479	10490286	-
TU13670	OAR14	10492474	10492514	-
TU13675	OAR14	10549489	10551509	+
TU13680	OAR14	10567711	10569532	-
TU13681	OAR14	10571681	10571995	-
TU13683	OAR14	10575921	10575932	-
TU13684	OAR14	10641346	10641359	+
TU13685	OAR14	10641391	10641430	-
TU13708	OAR14	11333371	11333413	+
TU13709	OAR14	11839353	11839666	-
TU13710	OAR14	11840787	11841036	+
TU13750	OAR14	13285460	13285611	+
TU13754	OAR14	13323173	13323550	+
TU13755	OAR14	13324256	13324481	+
TU13756	OAR14	13325738	13325957	+
TU13758	OAR14	13335387	13335417	-
TU13765	OAR14	13389029	13389058	+
TU13787	OAR14	13648229	13648287	-
TU13797	OAR14	13674883	13674947	+
TU13804	OAR14	13682896	13683021	+
TU13824	OAR14	13992212	13992239	+
TU13831	OAR14	14169569	14169621	-
TU13835	OAR14	14184795	14184819	-
TU13843	OAR14	14468113	14468762	-
TU13851	OAR14	14525175	14525208	+
TU13865	OAR14	15547197	15547359	+
TU13912	OAR14	17809334	17809499	-
TU13925	OAR14	18382072	18382270	+
TU13930	OAR14	20344903	20345004	-
TU13949	OAR14	20900013	20900194	+
TU13950	OAR14	20909736	20915603	+
TU13953	OAR14	20944659	20953093	+
TU13962	OAR14	21012331	21018234	+
TU13967	OAR14	21006286	21006299	+
TU13967	OAR14	21005916	21005967	-
TU13969	OAR14	21023769	21023842	+
TU13970	OAR14	21028911	21029969	+
TU13975	OAR14	21036814	21038950	+
TU13983	OAR14	21180781	21184140	+
TU13989	OAR14	21362144	21362253	-
TU14006	OAR14	21584313	21584318	+
TU14032	OAR14	22410120	22410230	+
TU14043	OAR14	22972400	22979670	+
TU14053	OAR14	23154158	23154222	+
TU14059	OAR14	23240400	23240862	+
TU14063	OAR14	23349295	23350757	+
TU14064	OAR14	23355596	23355602	+
TU14072	OAR14	23363291	23363862	-
TU14077	OAR14	23393271	23393317	+
TU14077	OAR14	23393052	23393153	-
TU14079	OAR14	23399548	23400476	+
TU14081	OAR14	23410088	23410366	+
TU14084	OAR14	23430871	23455839	-
TU14092	OAR14	23450105	23450366	-
TU14104	OAR14	23465929	23465934	+
TU14125	OAR14	24302671	24302693	+
TU14127	OAR14	24305867	24308308	+
TU14128	OAR14	24308434	24308606	-
TU14131	OAR14	24327509	24327558	+
TU14146	OAR14	24330525	24330606	+
TU14147	OAR14	24330637	24330796	-
TU14151	OAR14	24415139	24415296	+
TU14162	OAR14	24905245	24905305	-
TU14171	OAR14	25142981	25143153	+
TU14175	OAR14	25145552	25145873	-
TU14187	OAR14	25495025	25495375	-
TU14191	OAR14	25605822	25605846	-
TU14207	OAR14	33520584	33520847	+
TU14233	OAR14	34195025	34195058	-
TU14243	OAR14	34280806	34281584	-
TU14246	OAR14	34289298	34289305	-
TU14247	OAR14	34289651	34289689	+
TU14252	OAR14	34293049	34293206	+
TU14283	OAR14	34845975	34846425	-
TU14294	OAR14	35084550	35084891	-
TU14297	OAR14	35087774	35087797	-
TU14301	OAR14	35094565	35094839	+
TU14320	OAR14	35640682	35640693	+
TU14338	OAR14	35746193	35747745	+
TU14340	OAR14	35875996	35876026	-
TU14342	OAR14	35942477	35942684	-
TU14353	OAR14	36146745	36146807	+
TU14364	OAR14	38187274	38187363	+
TU14364	OAR14	38186671	38186897	-
TU14367	OAR14	38224775	38224816	-
TU14372	OAR14	38398726	38398867	-
TU14384	OAR14	38749511	38749692	-
TU14387	OAR14	38772263	38772345	+
TU14387	OAR14	38772043	38772129	-
TU14390	OAR14	38777605	38777629	+
TU14398	OAR14	39423240	39423269	+
TU14401	OAR14	39432134	39432173	+
TU14405	OAR14	39435399	39435416	-
TU14434	OAR14	42044868	42045021	+
TU14447	OAR14	42142773	42142866	+
TU14447	OAR14	42142316	42142553	-
TU14448	OAR14	42143452	42143751	+
TU14449	OAR14	42255910	42255966	-
TU14455	OAR14	42342724	42342832	+
TU14461	OAR14	42349435	42349535	-
TU14468	OAR14	42818693	42818799	+
TU14497	OAR14	43872564	43872614	+
TU14506	OAR14	43880995	43881135	-
TU14508	OAR14	43936331	43936762	+
TU14508	OAR14	43935875	43936285	-
TU14516	OAR14	43975823	43975845	-
TU14518	OAR14	44065557	44065642	+
TU14521	OAR14	44071818	44071886	+
TU14544	OAR14	44577107	44577234	+
TU14570	OAR14	44759198	44759304	-
TU14574	OAR14	44761315	44761540	-
TU14575	OAR14	44761918	44762151	-
TU14579	OAR14	44786748	44786788	+
TU14589	OAR14	45124189	45124311	-
TU14601	OAR14	45133771	45134046	-
TU14622	OAR14	45538108	45538126	-
TU14629	OAR14	45768873	45768883	-
TU14633	OAR14	45777579	45777917	-
TU14634	OAR14	45778632	45778921	-
TU14638	OAR14	45784432	45784541	+
TU14642	OAR14	45786906	45787047	+
TU14643	OAR14	45787067	45787122	-
TU14650	OAR14	45810360	45810363	-
TU14652	OAR14	45839517	45840571	+
TU14670	OAR14	46009274	46009278	-
TU14690	OAR14	46105601	46105608	+
TU14706	OAR14	46214018	46214047	+
TU14709	OAR14	46305389	46305520	-
TU14711	OAR14	46373685	46373720	-
TU14714	OAR14	46385384	46385465	-
TU14719	OAR14	46471570	46471635	-
TU14726	OAR14	46476539	46476649	+
TU14734	OAR14	46679711	46679719	+
TU14739	OAR14	47033689	47033848	+
TU14751	OAR14	47290708	47294924	+
TU14753	OAR14	47299002	47310930	+
TU14755	OAR14	47304572	47304713	-
TU14757	OAR14	47312401	47312885	+
TU14759	OAR14	47314697	47314842	+
TU14760	OAR14	47315439	47316015	+
TU14760	OAR14	47315117	47315188	-
TU14765	OAR14	47321981	47322024	+
TU14765	OAR14	47321258	47321375	-
TU14766	OAR14	47322214	47322331	-
TU14772	OAR14	47327875	47327907	-
TU14777	OAR14	47333382	47335218	+
TU14781	OAR14	47336493	47336506	+
TU14782	OAR14	47336693	47340072	-
TU14784	OAR14	47340668	47340884	-
TU14787	OAR14	47342686	47342972	+
TU14792	OAR14	47348389	47348407	-
TU14811	OAR14	47365506	47365671	-
TU14813	OAR14	47367159	47367599	+
TU14814	OAR14	47367636	47367909	-
TU14815	OAR14	47368522	47368561	+
TU14817	OAR14	47420277	47420330	-
TU14827	OAR14	47478056	47478184	-
TU14830	OAR14	47559102	47559324	+
TU14832	OAR14	47627863	47627869	-
TU14843	OAR14	48111999	48112067	-
TU14847	OAR14	48138071	48138072	-
TU14851	OAR14	48186607	48186651	+
TU14851	OAR14	48186390	48186425	-
TU14873	OAR14	48610919	48611041	+
TU14877	OAR14	48612714	48613727	-
TU14884	OAR14	48647329	48647385	+
TU14884	OAR14	48646774	48646921	-
TU14890	OAR14	48660120	48660135	-
TU14892	OAR14	48663994	48664065	-
TU14909	OAR14	48722887	48723210	-
TU14925	OAR14	49189951	49190072	-
TU14926	OAR14	49215552	49215852	+
TU14929	OAR14	49223287	49223412	-
TU14937	OAR14	49292413	49292439	+
TU14955	OAR14	49701611	49701690	+
TU14957	OAR14	49703908	49707264	+
TU14965	OAR14	49719197	49719295	+
TU14973	OAR14	49735882	49736124	+
TU14975	OAR14	49743997	49744098	+
TU14983	OAR14	49812248	49812357	+
TU14985	OAR14	49817453	49817551	+
TU15053	OAR14	51612241	51612576	+
TU15064	OAR14	51834827	51834883	+
TU15075	OAR14	52003272	52003442	+
TU15081	OAR14	52115750	52116406	-
TU15082	OAR14	52117223	52117368	+
TU15085	OAR14	52120556	52120719	+
TU15087	OAR14	52122243	52122327	-
TU15089	OAR14	52125893	52126308	+
TU15112	OAR14	52381796	52381878	+
TU15112	OAR14	52381382	52381547	-
TU15124	OAR14	52403891	52404057	-
TU15126	OAR14	52406294	52406458	+
TU15133	OAR14	52412722	52412760	+
TU15145	OAR14	52439923	52439992	-
TU15146	OAR14	52441229	52441404	+
TU15149	OAR14	52498748	52499093	-
TU15152	OAR14	52547332	52547577	+
TU15159	OAR14	52558431	52558738	-
TU15165	OAR14	52628237	52628625	-
TU15182	OAR14	52864533	52865862	-
TU15184	OAR14	52915910	52916087	+
TU15189	OAR14	52928659	52928764	-
TU15194	OAR14	53082284	53082628	-
TU15195	OAR14	53083866	53083973	+
TU15204	OAR14	53217722	53217776	+
TU15204	OAR14	53217453	53217515	-
TU15237	OAR14	53864986	53865097	+
TU15253	OAR14	53890360	53906586	+
TU15253	OAR14	53888153	53889519	-
TU15254	OAR14	53891654	53892176	+
TU15254	OAR14	53890844	53891388	-
TU15255	OAR14	53893004	53893505	+
TU15260	OAR14	53923651	53923658	-
TU15261	OAR14	53924659	53924761	-
TU15264	OAR14	53972907	53973519	+
TU15267	OAR14	53976423	53976472	-
TU15268	OAR14	53978167	53978299	+
TU15271	OAR14	53993300	53993368	+
TU15275	OAR14	54100310	54103118	+
TU15285	OAR14	54333729	54333835	+
TU15286	OAR14	54335735	54335798	-
TU15291	OAR14	54371127	54371170	-
TU15296	OAR14	54448078	54448078	+
TU15300	OAR14	54655314	54655332	-
TU15302	OAR14	54769678	54769798	-
TU15307	OAR14	54849556	54849841	-
TU15314	OAR14	54858969	54858989	-
TU15319	OAR14	54874277	54874593	-
TU15322	OAR14	54887155	54887180	+
TU15326	OAR14	54897743	54897843	-
TU15331	OAR14	54913938	54913942	-
TU15333	OAR14	54942106	54942136	+
TU15338	OAR14	55068760	55069034	-
TU15357	OAR14	55137522	55137676	-
TU15359	OAR14	55164955	55165102	-
TU15364	OAR14	55214661	55214790	-
TU15371	OAR14	55504087	55504366	-
TU15374	OAR14	55511653	55511980	+
TU15379	OAR14	55517273	55517335	-
TU15381	OAR14	55518211	55518390	-
TU15398	OAR14	56327858	56328011	+
TU15415	OAR14	56460917	56461179	-
TU15419	OAR14	56463784	56464421	+
TU15420	OAR14	56464640	56464718	-
TU15422	OAR14	56466519	56467217	+
TU15432	OAR14	56533778	56533818	-
TU15434	OAR14	56627388	56627408	+
TU15437	OAR14	56630975	56631150	+
TU15439	OAR14	56906402	56909219	+
TU15446	OAR14	57045030	57045042	-
TU15464	OAR14	57298973	57299007	+
TU15470	OAR14	57368243	57368373	+
TU15487	OAR14	57604895	57604981	+
TU15488	OAR14	57610627	57610649	+
TU15495	OAR14	57725986	57726152	+
TU15498	OAR14	57729005	57729119	+
TU15498	OAR14	57727476	57727745	-
TU15514	OAR14	58474741	58474913	-
TU15536	OAR14	58700493	58700745	-
TU15547	OAR14	58743027	58743457	-
TU15551	OAR14	58747970	58748316	+
TU15551	OAR14	58747428	58747801	-
TU15562	OAR14	58922916	58922919	+
TU15565	OAR14	59027540	59027569	+
TU15574	OAR14	59111121	59111256	-
TU15582	OAR14	59193298	59193319	-
TU15583	OAR14	59201533	59201574	+
TU15586	OAR14	59289295	59289313	+
TU15592	OAR14	59869786	59869788	-
TU15604	OAR14	60126817	60126951	+
TU15610	OAR14	60233846	60233893	-
TU15637	OAR14	60402000	60402026	+
TU15642	OAR14	60597049	60597170	-
TU15663	OAR14	60983023	60983096	-
TU15669	OAR14	61012342	61012730	-
TU15677	OAR14	61023037	61023059	-
TU15688	OAR14	61038162	61038166	-
TU15709	OAR14	61131223	61131268	+
TU15715	OAR14	61152275	61152689	+
TU15733	OAR14	61464061	61464328	+
TU15739	OAR14	61507477	61507561	+
TU15741	OAR14	61509115	61512944	+
TU15741	OAR14	61508126	61508290	-
TU15749	OAR14	61553612	61553749	+
TU15750	OAR14	61589838	61589870	-
TU15759	OAR14	61736181	61736255	+
TU15759	OAR14	61735980	61736032	-
TU15781	OAR14	61967829	61967867	+
TU15786	OAR14	62029612	62029664	-
TU15788	OAR14	62039248	62039329	-
TU15817	OAR15	1051756	1051888	+
TU15825	OAR15	1141206	1141248	+
TU15839	OAR15	4050168	4050187	-
TU15848	OAR15	4060707	4060727	-
TU15851	OAR15	5046031	5046121	+
TU15857	OAR15	5049684	5049774	-
TU15863	OAR15	5818877	5818892	+
TU15877	OAR15	7491914	7491943	+
TU15883	OAR15	9669788	9669981	+
TU15920	OAR15	13779272	13779397	+
TU15932	OAR15	14793272	14793441	+
TU15936	OAR15	14858289	14859159	+
TU15936	OAR15	14857399	14858186	-
TU15948	OAR15	16427402	16427675	-
TU15949	OAR15	16470147	16470182	+
TU15952	OAR15	16767609	16775829	+
TU15952	OAR15	16766892	16767413	-
[truncated: 4,929 more rows]

## Sheet: DP_UTR5
Table S8-3. Predicted 5' UTR region of novel transcript units in DP sample
Novel TU ID	Chromosome	Start site	End site	Strand
TU10	OAR1	180554	180565	+
TU11	OAR1	181282	181290	-
TU26	OAR1	237706	237722	+
TU34	OAR1	271860	271938	+
TU50	OAR1	593052	594208	-
TU59	OAR1	619794	619839	+
TU65	OAR1	623986	624034	+
TU71	OAR1	962505	962741	+
TU76	OAR1	977941	978322	+
TU76	OAR1	978841	979104	-
TU84	OAR1	1679340	1679353	-
TU89	OAR1	1683660	1683899	-
TU103	OAR1	1696648	1696767	-
TU112	OAR1	1712205	1712211	+
TU116	OAR1	1714945	1715109	+
TU116	OAR1	1715288	1715454	-
TU142	OAR1	1920954	1921167	-
TU144	OAR1	1921781	1921929	+
TU144	OAR1	1922044	1922215	-
TU145	OAR1	1922818	1922844	-
TU152	OAR1	2580090	2580234	-
TU154	OAR1	2581007	2581050	+
TU155	OAR1	2586232	2588621	-
TU157	OAR1	2586731	2586788	-
TU174	OAR1	2622798	2622904	-
TU182	OAR1	2687017	2687199	+
TU185	OAR1	2712702	2712730	+
TU188	OAR1	2758429	2758824	-
TU189	OAR1	2759654	2759660	+
TU193	OAR1	2762126	2762196	-
TU199	OAR1	2862830	2862864	+
TU205	OAR1	2929795	2929850	+
TU208	OAR1	2932313	2932432	-
TU214	OAR1	2935854	2936113	+
TU222	OAR1	3007351	3007830	+
TU222	OAR1	3007958	3008315	-
TU226	OAR1	3018627	3018655	+
TU227	OAR1	3020421	3020433	-
TU234	OAR1	3043730	3043803	-
TU245	OAR1	3054678	3054704	+
TU246	OAR1	3055963	3056006	+
TU246	OAR1	3056123	3056160	-
TU250	OAR1	3058570	3058745	+
TU255	OAR1	3063322	3063438	+
TU293	OAR1	4602289	4602443	-
TU298	OAR1	4604729	4604920	+
TU298	OAR1	4605113	4605357	-
TU316	OAR1	5135305	5135313	+
TU332	OAR1	6159393	6159445	-
TU333	OAR1	6159981	6160063	-
TU335	OAR1	7063779	7064268	+
TU335	OAR1	7064459	7064885	-
TU338	OAR1	7071292	7071607	-
TU345	OAR1	7075326	7075388	-
TU359	OAR1	7096671	7096684	+
TU374	OAR1	7954673	7954684	+
TU410	OAR1	10436308	10436334	-
TU429	OAR1	10562862	10563108	-
TU430	OAR1	10563475	10563627	-
TU452	OAR1	10706004	10706137	+
TU461	OAR1	10730637	10730639	-
TU466	OAR1	10776975	10777373	-
TU472	OAR1	10796765	10797017	-
TU473	OAR1	10797348	10797460	-
TU474	OAR1	10798211	10798392	+
TU477	OAR1	10800234	10800260	-
TU482	OAR1	10805351	10805432	+
TU492	OAR1	10815572	10815584	-
TU500	OAR1	11911268	11911448	-
TU504	OAR1	12092052	12092115	+
TU510	OAR1	12200478	12200560	-
TU520	OAR1	12336992	12337374	-
TU525	OAR1	12344774	12344952	+
TU527	OAR1	13178366	13178390	+
TU545	OAR1	13866985	13867315	+
TU558	OAR1	13928105	13928272	+
TU562	OAR1	13999630	13999912	+
TU592	OAR1	14835668	14839363	-
TU603	OAR1	15127784	15127799	+
TU606	OAR1	15156956	15157116	+
TU607	OAR1	15175969	15185779	-
TU609	OAR1	15206104	15206112	+
TU621	OAR1	15335564	15335700	-
TU622	OAR1	15336210	15336250	-
TU630	OAR1	15348899	15348912	-
TU644	OAR1	15530630	15530638	+
TU645	OAR1	15531168	15531173	-
TU654	OAR1	15538301	15538329	-
TU658	OAR1	15680482	15680660	-
TU676	OAR1	16353894	16354466	+
TU688	OAR1	16819639	16819652	-
TU698	OAR1	16873172	16873201	-
TU727	OAR1	18236605	18236742	+
TU734	OAR1	18300565	18300651	-
TU779	OAR1	19556493	19556498	-
TU782	OAR1	19640402	19640539	+
TU798	OAR1	20187491	20187507	-
TU809	OAR1	20202004	20202017	+
TU811	OAR1	20217473	20217493	+
TU826	OAR1	20251058	20251770	+
TU833	OAR1	20256654	20257803	+
TU851	OAR1	20552178	20552327	-
TU855	OAR1	20555955	20555971	+
TU858	OAR1	20591377	20592648	+
TU867	OAR1	20887899	20888179	+
TU868	OAR1	21408125	21408557	+
TU869	OAR1	21409694	21409955	-
TU877	OAR1	21549842	21549863	+
TU901	OAR1	23880067	23880273	+
TU907	OAR1	24552100	24552506	+
TU908	OAR1	24553165	24553361	+
TU913	OAR1	24597307	24597542	+
TU916	OAR1	24711112	24711136	-
TU921	OAR1	24897139	24897178	+
TU926	OAR1	25048524	25049326	+
TU946	OAR1	25344040	25344155	-
TU948	OAR1	25347382	25347497	-
TU952	OAR1	25349821	25349892	-
TU958	OAR1	25415319	25420582	-
TU967	OAR1	25427331	25427356	+
TU989	OAR1	25809758	25815247	-
TU990	OAR1	25816342	25816526	+
TU994	OAR1	25820498	25820555	+
TU1000	OAR1	25831328	25831710	-
TU1015	OAR1	25905475	25905536	-
TU1017	OAR1	25941947	25941978	-
TU1036	OAR1	26044402	26044438	-
TU1041	OAR1	26072465	26072578	+
TU1044	OAR1	26074200	26076533	-
TU1054	OAR1	26116196	26116235	+
TU1054	OAR1	26117571	26117609	-
TU1068	OAR1	26299048	26299118	-
TU1072	OAR1	26357505	26357630	+
TU1072	OAR1	26364838	26365020	-
TU1078	OAR1	26369362	26370696	+
TU1105	OAR1	26458015	26458112	-
TU1118	OAR1	26500491	26502895	-
TU1119	OAR1	26515430	26517681	-
TU1125	OAR1	26551830	26551920	-
TU1146	OAR1	26876953	26877002	+
TU1147	OAR1	26895338	26895820	+
TU1147	OAR1	26896058	26896534	-
TU1149	OAR1	26934870	26935173	+
TU1149	OAR1	26935394	26935500	-
TU1151	OAR1	27168734	27169024	+
TU1157	OAR1	27187217	27187412	-
TU1159	OAR1	27188568	27188574	-
TU1160	OAR1	27885539	27885569	-
TU1167	OAR1	28074152	28074176	+
TU1175	OAR1	28328980	28329182	-
TU1179	OAR1	28794424	28794748	+
TU1179	OAR1	28794811	28795241	-
TU1182	OAR1	28797111	28797276	+
TU1183	OAR1	28799325	28799372	-
TU1193	OAR1	28891055	28891238	+
TU1214	OAR1	30664346	30664348	+
TU1231	OAR1	30841257	30842217	+
TU1236	OAR1	31193992	31194076	+
TU1238	OAR1	32881369	32881379	+
TU1245	OAR1	32980877	32980897	-
TU1257	OAR1	33875438	33875462	+
TU1267	OAR1	33995330	33995342	+
TU1284	OAR1	36248295	36248750	-
TU1292	OAR1	36863095	36863098	+
TU1296	OAR1	36897903	36898015	+
TU1298	OAR1	36939354	36939510	+
TU1301	OAR1	37035413	37035589	-
TU1304	OAR1	37254994	37255066	-
TU1319	OAR1	38250897	38250929	+
TU1334	OAR1	38455088	38455308	+
TU1338	OAR1	38457452	38457717	+
TU1339	OAR1	39366210	39366246	+
TU1347	OAR1	39996458	39996463	+
TU1356	OAR1	40049246	40049720	+
TU1356	OAR1	40049897	40050353	-
TU1358	OAR1	40051170	40051705	+
TU1420	OAR1	46130289	46130479	+
TU1420	OAR1	46130581	46130627	-
TU1421	OAR1	46131591	46131614	-
TU1431	OAR1	49765241	49765398	-
TU1452	OAR1	53187070	53187195	+
TU1452	OAR1	53187325	53187479	-
TU1457	OAR1	53300582	53300608	+
TU1474	OAR1	53503883	53504010	-
TU1475	OAR1	53504064	53504357	+
TU1506	OAR1	53638470	53638574	+
TU1510	OAR1	53641892	53641918	+
TU1536	OAR1	60474198	60474914	+
TU1537	OAR1	60476436	60476621	-
TU1549	OAR1	60758956	60759127	+
TU1554	OAR1	60861122	60861141	+
TU1574	OAR1	61858792	61858815	+
TU1583	OAR1	63450510	63450603	+
TU1588	OAR1	63453195	63453234	-
TU1589	OAR1	63454056	63454147	-
TU1590	OAR1	63454221	63454641	+
TU1590	OAR1	63455070	63455089	-
TU1591	OAR1	63455614	63455687	-
TU1611	OAR1	63713650	63718871	+
TU1611	OAR1	63719010	63719529	-
TU1626	OAR1	65352088	65352120	-
TU1638	OAR1	65550020	65550099	-
TU1647	OAR1	66057292	66057483	-
TU1657	OAR1	66182449	66182628	-
TU1660	OAR1	66506198	66506211	+
TU1675	OAR1	67339131	67339148	-
TU1678	OAR1	67340939	67341081	+
TU1685	OAR1	67363099	67363225	-
TU1690	OAR1	67428051	67428055	-
TU1708	OAR1	67847982	67848091	+
TU1750	OAR1	68823251	68823350	+
TU1750	OAR1	68823440	68823596	-
TU1752	OAR1	68986888	68986910	-
TU1799	OAR1	70385074	70385307	-
TU1840	OAR1	71443789	71443902	-
TU1857	OAR1	76105678	76105684	-
TU1890	OAR1	76898834	76898898	-
TU1893	OAR1	76901664	76901737	-
TU1920	OAR1	77432077	77432088	-
TU1921	OAR1	77433026	77433047	-
TU1926	OAR1	77546507	77546509	-
TU1960	OAR1	79908177	79908217	-
TU1979	OAR1	80344182	80344182	-
TU1984	OAR1	81810276	81810785	-
TU1991	OAR1	83772169	83772219	-
TU2002	OAR1	85084477	85084482	+
TU2021	OAR1	85596925	85598375	+
TU2027	OAR1	85620953	85621035	-
TU2036	OAR1	85646255	85646352	+
TU2049	OAR1	85707778	85707854	-
TU2052	OAR1	85751913	85756423	-
TU2066	OAR1	85798916	85798926	-
TU2070	OAR1	85814933	85815009	-
TU2091	OAR1	85832561	85832609	-
TU2094	OAR1	85833987	85836160	+
TU2095	OAR1	85862537	85862615	+
TU2113	OAR1	85954279	85954286	-
TU2115	OAR1	85955874	85955878	-
TU2118	OAR1	85958503	85958663	-
TU2124	OAR1	86031798	86031979	-
TU2133	OAR1	86310579	86311069	-
TU2138	OAR1	86578950	86579128	-
TU2139	OAR1	86579525	86579676	+
TU2160	OAR1	86974143	86974209	+
TU2163	OAR1	87039919	87040050	+
TU2187	OAR1	87951616	87951732	+
TU2188	OAR1	87952317	87952356	-
TU2192	OAR1	88115343	88115455	+
TU2206	OAR1	88184019	88184267	+
TU2215	OAR1	89017610	89017759	+
TU2261	OAR1	90293529	90293613	-
TU2288	OAR1	91148503	91148579	-
TU2298	OAR1	91218532	91219034	-
TU2303	OAR1	92092334	92092465	+
TU2314	OAR1	92128874	92129019	-
TU2316	OAR1	92129569	92129608	+
TU2317	OAR1	92130285	92130481	-
TU2331	OAR1	92984640	92985507	-
TU2336	OAR1	93038202	93038208	-
TU2338	OAR1	93488842	93489354	-
TU2346	OAR1	93627594	93628244	-
TU2386	OAR1	93894373	93894413	-
TU2392	OAR1	94055808	94055961	+
TU2411	OAR1	94890330	94890515	+
TU2426	OAR1	96393819	96394742	+
TU2432	OAR1	96775413	96775484	-
TU2435	OAR1	96802055	96802116	+
TU2451	OAR1	96849613	96849655	+
TU2454	OAR1	96850992	96851031	-
TU2461	OAR1	96855927	96856059	+
TU2462	OAR1	96856682	96856761	+
TU2466	OAR1	96858444	96858585	+
TU2468	OAR1	96859105	96859525	+
TU2469	OAR1	96860951	96860984	-
TU2478	OAR1	96953153	96953212	+
TU2480	OAR1	97139143	97139296	+
TU2483	OAR1	97664736	97664755	-
TU2500	OAR1	98177864	98178088	+
TU2501	OAR1	98228627	98228677	-
TU2504	OAR1	98229942	98229946	-
TU2511	OAR1	98264288	98264354	+
TU2513	OAR1	98274337	98274702	-
TU2544	OAR1	98915291	98915918	-
TU2557	OAR1	99227716	99227759	-
TU2590	OAR1	99476586	99476704	-
TU2591	OAR1	99477764	99477883	-
TU2609	OAR1	99498445	99498464	-
TU2610	OAR1	99501755	99501787	-
TU2613	OAR1	99504203	99504258	-
TU2626	OAR1	99794508	99794560	-
TU2632	OAR1	99858363	99859208	+
TU2645	OAR1	99904979	99905917	+
TU2653	OAR1	100013099	100013291	-
TU2654	OAR1	100114022	100114031	+
TU2655	OAR1	100114383	100114443	+
TU2655	OAR1	100114595	100114685	-
TU2665	OAR1	100218026	100218314	-
TU2669	OAR1	100258671	100258729	+
TU2674	OAR1	100502078	100502774	-
TU2680	OAR1	100625478	100625516	+
TU2695	OAR1	100635638	100635801	+
TU2695	OAR1	100635895	100636135	-
TU2707	OAR1	100840353	100840441	+
TU2712	OAR1	102540145	102540159	-
TU2718	OAR1	102585201	102585360	+
TU2730	OAR1	102644894	102645047	+
TU2730	OAR1	102646089	102646522	-
TU2733	OAR1	102661747	102662115	+
TU2736	OAR1	102666809	102667720	+
TU2742	OAR1	102670976	102671006	+
TU2745	OAR1	102718019	102720511	-
TU2750	OAR1	102726242	102726302	-
TU2753	OAR1	102731916	102732284	+
TU2765	OAR1	102777982	102786079	-
TU2777	OAR1	102867877	102868132	-
TU2780	OAR1	102870001	102870422	+
TU2781	OAR1	102871951	102872731	+
TU2783	OAR1	102878815	102879081	+
TU2785	OAR1	102882729	102882784	-
TU2787	OAR1	102883434	102883673	+
TU2787	OAR1	102883887	102884042	-
TU2788	OAR1	102884272	102884528	+
TU2791	OAR1	102892061	102892081	-
TU2797	OAR1	102908111	102908281	-
TU2807	OAR1	103023572	103023951	+
TU2830	OAR1	103205753	103205784	-
TU2838	OAR1	103366910	103367365	-
TU2845	OAR1	103684696	103684807	-
TU2862	OAR1	103830092	103830250	-
TU2874	OAR1	103974197	103974394	-
TU2894	OAR1	104541213	104541530	-
TU2901	OAR1	104725330	104725338	-
TU2904	OAR1	104798312	104798392	+
TU2911	OAR1	104895940	104896061	+
TU2917	OAR1	105033285	105033303	-
TU2924	OAR1	105058590	105058747	+
TU2931	OAR1	105074938	105075046	-
TU2938	OAR1	105228520	105228747	+
TU2938	OAR1	105229085	105229200	-
TU2940	OAR1	105233238	105233544	-
TU2942	OAR1	105234823	105234908	+
TU2953	OAR1	105363786	105363958	-
TU2978	OAR1	106217565	106217822	+
TU2978	OAR1	106218021	106218422	-
TU2985	OAR1	106227846	106227943	-
TU2988	OAR1	106234790	106234830	-
TU2991	OAR1	106310576	106310640	+
TU2991	OAR1	106310816	106310898	-
TU2999	OAR1	106971025	106971786	+
TU2999	OAR1	106972232	106973295	-
TU3003	OAR1	107336240	107336381	-
TU3021	OAR1	109040286	109045446	+
TU3024	OAR1	109042725	109042844	+
TU3025	OAR1	109043569	109043668	-
TU3028	OAR1	109181343	109181530	-
TU3033	OAR1	109187509	109187739	-
TU3047	OAR1	109450188	109450204	+
TU3069	OAR1	109556941	109557018	-
TU3070	OAR1	109557078	109557269	+
TU3081	OAR1	109565630	109565793	-
TU3083	OAR1	109774812	109774821	+
TU3085	OAR1	109776325	109776594	-
TU3090	OAR1	109827050	109827231	-
TU3115	OAR1	110747953	110748265	+
TU3138	OAR1	111206419	111206424	+
TU3142	OAR1	111236739	111236847	+
TU3145	OAR1	111389858	111390080	-
TU3150	OAR1	111421934	111422781	-
TU3159	OAR1	111884618	111884710	+
TU3165	OAR1	112006416	112015301	+
TU3178	OAR1	112096968	112097073	-
TU3185	OAR1	112293525	112293535	-
TU3191	OAR1	112335376	112335684	-
TU3195	OAR1	112338327	112338440	+
TU3252	OAR1	117637803	117638056	-
TU3256	OAR1	117643249	117643299	+
TU3256	OAR1	117643485	117643609	-
TU3276	OAR1	118002036	118002286	+
TU3276	OAR1	118002478	118002731	-
TU3307	OAR1	118613235	118613462	+
TU3312	OAR1	118615980	118616176	-
TU3316	OAR1	119049555	119049564	-
TU3321	OAR1	119168871	119168968	-
TU3323	OAR1	119171781	119171914	-
TU3346	OAR1	119581631	119581923	+
TU3346	OAR1	119582293	119582355	-
TU3355	OAR1	119587407	119587864	+
TU3356	OAR1	119590119	119591762	-
TU3366	OAR1	119606028	119606095	+
TU3374	OAR1	119834104	119834146	+
TU3380	OAR1	119841602	119841729	+
TU3400	OAR1	120237219	120237331	+
TU3406	OAR1	120273456	120273469	+
TU3408	OAR1	120385480	120385772	+
TU3408	OAR1	120386238	120386591	-
TU3421	OAR1	121134961	121134989	-
TU3455	OAR1	124956866	124956922	+
TU3458	OAR1	124959054	124959282	+
TU3475	OAR1	125329617	125329699	+
TU3480	OAR1	126956317	126956365	-
TU3492	OAR1	128444254	128444294	-
TU3496	OAR1	128473197	128473215	-
TU3522	OAR1	129235409	129235435	+
TU3525	OAR1	133516415	133516427	-
TU3531	OAR1	137031905	137032027	-
TU3552	OAR1	137798297	137798337	-
TU3553	OAR1	137783669	137783679	-
TU3555	OAR1	138618671	138618681	+
TU3589	OAR1	138704663	138704893	-
TU3617	OAR1	139500753	139502577	+
TU3635	OAR1	139588042	139588068	-
TU3644	OAR1	139616450	139616495	-
TU3649	OAR1	139619673	139619784	+
TU3653	OAR1	139628391	139628392	-
TU3662	OAR1	140095767	140095956	-
TU3666	OAR1	140097629	140097636	+
TU3674	OAR1	140126896	140127125	+
TU3687	OAR1	140547381	140547444	+
TU3749	OAR1	154762635	154762812	+
TU3749	OAR1	154762988	154763206	-
TU3763	OAR1	159884077	159884082	-
TU3768	OAR1	160279151	160279436	+
TU3793	OAR1	161590002	161590161	+
TU3793	OAR1	161590202	161593425	-
TU3814	OAR1	162559598	162559678	+
TU3822	OAR1	162569960	162572396	-
TU3832	OAR1	162579322	162579363	-
TU3845	OAR1	162713810	162713954	-
TU3879	OAR1	162806600	162806696	+
TU3888	OAR1	162815837	162816227	-
TU3891	OAR1	162818249	162818332	+
TU3892	OAR1	162819273	162819345	-
TU3893	OAR1	162819410	162819719	+
TU3899	OAR1	162822454	162822736	+
TU3900	OAR1	162823568	162823694	-
TU3903	OAR1	162825532	162825747	-
TU3908	OAR1	162828328	162828345	+
TU3924	OAR1	162839321	162839476	-
TU3930	OAR1	162843797	162843864	-
TU3942	OAR1	162850195	162850254	+
TU3942	OAR1	162850599	162850733	-
TU3954	OAR1	162858664	162859151	+
TU3955	OAR1	162859692	162859806	+
TU3955	OAR1	162860020	162860117	-
TU3956	OAR1	162860492	162860610	+
TU3962	OAR1	162875168	162875465	+
TU3962	OAR1	162875877	162876271	-
TU3990	OAR1	164396562	164396683	+
TU3991	OAR1	164400585	164400601	+
TU3991	OAR1	164400747	164400776	-
TU4009	OAR1	164442251	164442601	-
TU4033	OAR1	168665148	168665212	+
TU4038	OAR1	168764312	168764407	+
TU4043	OAR1	168766857	168766905	+
TU4047	OAR1	170978123	170978282	+
TU4050	OAR1	170980417	170980914	-
TU4053	OAR1	171267130	171268288	+
TU4058	OAR1	171879761	171879829	-
TU4068	OAR1	174506772	174506778	-
TU4077	OAR1	174955442	174955531	-
TU4078	OAR1	175205181	175205452	-
TU4086	OAR1	175592088	175592193	+
TU4089	OAR1	175593431	175593477	+
TU4106	OAR1	176795587	176795716	-
TU4113	OAR1	176829860	176829867	+
TU4123	OAR1	176861932	176862062	+
TU4128	OAR1	176892712	176892827	+
TU4131	OAR1	176894895	176894934	+
TU4137	OAR1	176957634	176957832	+
TU4142	OAR1	177189951	177189962	-
TU4148	OAR1	177419887	177420043	+
TU4150	OAR1	177423546	177423598	+
TU4153	OAR1	177425926	177426089	-
TU4154	OAR1	177427274	177428245	-
TU4160	OAR1	177431413	177431659	-
TU4161	OAR1	177431885	177431930	-
TU4162	OAR1	177432376	177432465	-
TU4191	OAR1	177599345	177599381	-
TU4224	OAR1	177713430	177713520	-
TU4256	OAR1	177771541	177771620	-
TU4271	OAR1	177943334	177943363	+
TU4281	OAR1	178274322	178274326	+
TU4285	OAR1	182439326	182439345	+
TU4288	OAR1	182620924	182621170	+
TU4290	OAR1	182623101	182623851	-
TU4302	OAR1	182718564	182718612	-
TU4305	OAR1	182807618	182807663	-
TU4308	OAR1	182809275	182809342	-
TU4311	OAR1	182810984	182811154	-
TU4314	OAR1	182812995	182813127	+
TU4358	OAR1	183491827	183491941	+
TU4366	OAR1	183870339	183870639	-
TU4383	OAR1	184495687	184496065	+
TU4383	OAR1	184496179	184496522	-
TU4388	OAR1	184549340	184549569	-
TU4398	OAR1	185297154	185297228	-
TU4409	OAR1	185617274	185617321	-
TU4410	OAR1	185619587	185619612	+
TU4412	OAR1	185620603	185620763	+
TU4418	OAR1	185624291	185624453	-
TU4419	OAR1	185625252	185625865	-
TU4421	OAR1	185626972	185627065	+
TU4434	OAR1	186142673	186142718	+
TU4463	OAR1	186273063	186273097	-
TU4468	OAR1	186275863	186275991	+
TU4470	OAR1	186279549	186279557	-
TU4486	OAR1	187530868	187530935	+
TU4505	OAR1	187845806	187846410	+
TU4508	OAR1	188105818	188105856	+
TU4518	OAR1	188667224	188667493	+
TU4519	OAR1	188670415	188670529	-
TU4523	OAR1	188782831	188782988	-
TU4535	OAR1	189044554	189044780	-
TU4560	OAR1	189355659	189355941	+
TU4561	OAR1	189357102	189357317	-
TU4564	OAR1	189438562	189439139	-
TU4568	OAR1	189463026	189466788	-
TU4578	OAR1	189522677	189522850	-
TU4583	OAR1	189750186	189750342	+
TU4588	OAR1	189754528	189754587	-
TU4591	OAR1	189778764	189778796	+
TU4600	OAR1	189821470	189821535	+
TU4600	OAR1	189822009	189822019	-
TU4605	OAR1	189934347	189934423	-
TU4608	OAR1	190524083	190524362	-
TU4613	OAR1	190745838	190745943	-
TU4628	OAR1	191400508	191400563	+
TU4633	OAR1	191409267	191409319	+
TU4670	OAR1	193079107	193079207	+
TU4674	OAR1	193752344	193752445	+
TU4676	OAR1	194114066	194114068	+
TU4676	OAR1	194114260	194114367	-
TU4677	OAR1	194430310	194430813	-
TU4685	OAR1	195035573	195035822	+
TU4685	OAR1	195036075	195036270	-
TU4702	OAR1	196110610	196110627	+
TU4705	OAR1	196112601	196112798	-
TU4710	OAR1	196115323	196115354	-
TU4711	OAR1	196115653	196115857	-
TU4713	OAR1	196116891	196116981	+
TU4716	OAR1	196119047	196119196	-
TU4720	OAR1	196121123	196121259	+
TU4738	OAR1	196136301	196136339	+
TU4764	OAR1	196899394	196900170	+
TU4769	OAR1	196905327	196905361	-
TU4775	OAR1	196908547	196908654	-
TU4780	OAR1	196914323	196914338	-
TU4784	OAR1	197005404	197005462	-
TU4787	OAR1	197019941	197019955	-
TU4794	OAR1	197192431	197192443	+
TU4806	OAR1	197574959	197574999	-
TU4822	OAR1	198048358	198048681	-
TU4828	OAR1	198459338	198459458	-
TU4836	OAR1	199657381	199657589	-
TU4837	OAR1	199769747	199769863	-
TU4842	OAR1	200038057	200038254	-
TU4850	OAR1	200569737	200569768	+
TU4853	OAR1	201283825	201283926	-
TU4860	OAR1	201416811	201417531	-
TU4862	OAR1	201418487	201418971	+
TU4863	OAR1	201419879	201420489	+
TU4868	OAR1	201443716	201444900	+
TU4871	OAR1	201672168	201672363	-
TU4873	OAR1	201767049	201767099	-
TU4876	OAR1	201776680	201776714	-
TU4886	OAR1	201952654	201952700	-
TU4925	OAR1	202596068	202596288	+
TU4933	OAR1	204577393	204577751	-
TU4975	OAR1	206236950	206236956	+
TU5032	OAR1	213375147	213375210	+
TU5053	OAR1	213934377	213934444	+
TU5086	OAR1	215379079	215379103	+
TU5100	OAR1	215617437	215617482	+
TU5125	OAR1	216080074	216080205	-
TU5139	OAR1	216087950	216088026	-
TU5142	OAR1	216090017	216090204	-
TU5143	OAR1	216090625	216090664	+
TU5147	OAR1	216094925	216094938	+
TU5149	OAR1	216121251	216121258	+
TU5150	OAR1	216181754	216181792	-
TU5164	OAR1	216662144	216662291	-
TU5170	OAR1	218081428	218083100	+
TU5181	OAR1	222166972	222167267	+
TU5181	OAR1	222167955	222168222	-
TU5191	OAR1	224535484	224537744	-
TU5204	OAR1	224750250	224750291	+
TU5209	OAR1	224760048	224760248	-
TU5210	OAR1	224760261	224760378	+
TU5210	OAR1	224760575	224760665	-
TU5218	OAR1	224767919	224768725	+
TU5244	OAR1	225010982	225010991	+
TU5257	OAR1	225054958	225054986	-
TU5273	OAR1	225078554	225078626	-
TU5295	OAR1	225293673	225293874	+
TU5295	OAR1	225293989	225294142	-
TU5303	OAR1	225344098	225344381	-
TU5311	OAR1	225929172	225929439	+
TU5326	OAR1	227351821	227351989	-
TU5357	OAR1	229578062	229578329	-
TU5369	OAR1	230201603	230201779	+
TU5371	OAR1	230204105	230204328	-
TU5380	OAR1	230835368	230835395	-
TU5383	OAR1	230840575	230840901	+
TU5391	OAR1	230857406	230857641	+
TU5395	OAR1	230967973	230968128	+
TU5403	OAR1	231911486	231911697	+
TU5442	OAR1	233360834	233360854	+
TU5460	OAR1	233432169	233432187	+
TU5469	OAR1	233855957	233855991	+
TU5482	OAR1	234027303	234027331	-
TU5487	OAR1	234036597	234036616	+
TU5489	OAR1	234038429	234038670	+
TU5509	OAR1	234515213	234515222	+
TU5533	OAR1	235813091	235813105	-
TU5540	OAR1	235819695	235820060	+
TU5541	OAR1	235820705	235820866	+
TU5548	OAR1	235953935	235954981	-
TU5551	OAR1	235959324	235959670	-
TU5553	OAR1	235961129	235961603	-
TU5627	OAR1	242020323	242020396	+
TU5658	OAR1	244495249	244495309	+
TU5658	OAR1	244495532	244495592	-
TU5662	OAR1	244538120	244538286	-
TU5665	OAR1	244931386	244931421	+
TU5683	OAR1	245796875	245797056	-
TU5693	OAR1	246003113	246003114	+
TU5712	OAR1	246450886	246451442	+
TU5734	OAR1	248231090	248234576	+
TU5748	OAR1	249354017	249354790	+
TU5778	OAR1	251817260	251817271	+
TU5779	OAR1	251831774	251831781	+
TU5780	OAR1	251832411	251832422	+
TU5783	OAR1	251836392	251836446	-
TU5784	OAR1	251836453	251836486	+
TU5802	OAR1	253222388	253222799	-
TU5812	OAR1	253290066	253290185	+
TU5826	OAR1	253508594	253508594	+
TU5844	OAR1	254380373	254380383	+
TU5849	OAR1	254725338	254725668	-
TU5906	OAR1	257893724	257893856	+
TU5906	OAR1	257894396	257894446	-
TU5924	OAR1	257910149	257922478	-
TU5927	OAR1	257932500	257933612	-
TU5930	OAR1	257961208	257965146	+
TU5933	OAR1	257992995	257993291	+
TU5936	OAR1	257994877	257994899	-
TU5939	OAR1	258043347	258043384	+
TU5944	OAR1	258051627	258051774	+
TU5980	OAR1	260685121	260685170	+
TU5982	OAR1	260750032	260750054	+
TU6015	OAR1	261791084	261791661	-
TU6033	OAR1	262452995	262453396	+
TU6036	OAR1	262456507	262456968	+
TU6039	OAR1	262640542	262640569	-
TU6044	OAR1	262651968	262652002	+
TU6049	OAR1	262685041	262685722	-
TU6059	OAR1	262810467	262810577	+
TU6060	OAR1	262822287	262822329	+
TU6068	OAR1	262898754	262898876	+
TU6071	OAR1	262900035	262900076	-
TU6072	OAR1	263052708	263052888	-
TU6083	OAR1	263635166	263635266	+
TU6091	OAR1	263638828	263639168	-
TU6114	OAR1	263655782	263655994	-
TU6119	OAR1	263659710	263659948	+
TU6120	OAR1	263661810	263661888	-
TU6126	OAR1	263665721	263665963	+
TU6127	OAR1	263667119	263667229	-
TU6130	OAR1	263668159	263668160	+
TU6140	OAR1	263679869	263680026	-
TU6153	OAR1	263687780	263687800	-
TU6154	OAR1	263690286	263690392	-
TU6160	OAR1	263696552	263696733	+
TU6163	OAR1	263701240	263701259	-
TU6170	OAR1	263706980	263707049	+
TU6177	OAR1	263719074	263719181	+
TU6183	OAR1	263760767	263761148	+
TU6204	OAR1	264644770	264644875	-
TU6232	OAR1	267048081	267048139	-
TU6234	OAR1	267087935	267087963	+
TU6248	OAR1	267272658	267276374	+
TU6248	OAR1	267280606	267283519	-
TU6258	OAR1	267592393	267595503	+
TU6267	OAR1	267605719	267606254	-
TU6272	OAR1	267614158	267614232	+
TU6272	OAR1	267614573	267614691	-
TU6279	OAR1	267622030	267622185	-
TU6281	OAR1	267622914	267623202	+
TU6291	OAR1	267637779	267637809	-
TU6302	OAR1	267665401	267665553	+
TU6306	OAR1	267673001	267673145	+
TU6338	OAR1	268077537	268077933	-
TU6345	OAR1	268218288	268218314	-
TU6386	OAR1	270177694	270177710	+
TU6386	OAR1	270177932	270177972	-
TU6397	OAR1	270999362	270999373	+
TU6411	OAR1	271057877	271057932	+
TU6412	OAR1	271060123	271060136	-
TU6443	OAR1	272423966	272424132	-
TU6452	OAR1	272552644	272552995	+
TU6454	OAR1	272554589	272554644	-
TU6458	OAR1	272557948	272558151	+
TU6459	OAR1	272559000	272559246	+
TU6484	OAR1	272590672	272590701	+
TU6485	OAR1	272591941	272591960	+
TU6493	OAR1	272609265	272609275	-
TU6516	OAR1	274126529	274127018	-
TU6519	OAR1	274128720	274128956	+
TU6533	OAR10	9477794	9478204	+
TU6535	OAR10	9479521	9480435	+
TU6535	OAR10	9480549	9481343	-
TU6536	OAR10	9481367	9481582	+
TU6538	OAR10	9483362	9483457	+
TU6550	OAR10	9539821	9539940	-
TU6560	OAR10	9994409	9994793	-
TU6563	OAR10	9997400	9997713	-
TU6574	OAR10	10069627	10069655	+
TU6575	OAR10	10070998	10071376	+
TU6588	OAR10	10762517	10762967	+
TU6595	OAR10	10767048	10767162	+
TU6620	OAR10	12072562	12072588	+
TU6624	OAR10	12220667	12220680	+
TU6630	OAR10	12499125	12499227	+
TU6636	OAR10	13278524	13278537	+
TU6638	OAR10	13600492	13600642	-
TU6641	OAR10	13608551	13608560	+
TU6649	OAR10	13862095	13862349	+
TU6657	OAR10	13870081	13870533	-
TU6658	OAR10	13871010	13871230	-
TU6663	OAR10	13875437	13875977	-
TU6664	OAR10	13891490	13891505	-
TU6665	OAR10	13946601	13946801	+
TU6676	OAR10	13972189	13972375	-
TU6684	OAR10	13993252	13993282	-
TU6698	OAR10	15136368	15136504	+
TU6700	OAR10	15137942	15138177	-
TU6723	OAR10	16467190	16467215	+
TU6730	OAR10	16479160	16479295	-
TU6731	OAR10	16479632	16479751	-
TU6745	OAR10	17331153	17331192	+
TU6749	OAR10	17464289	17464330	-
TU6781	OAR10	17717651	17717682	+
TU6806	OAR10	17952521	17952532	+
TU6820	OAR10	18773379	18773387	+
TU6829	OAR10	19613672	19613828	-
TU6830	OAR10	19613849	19613993	+
TU6831	OAR10	19615239	19615459	-
TU6832	OAR10	19615854	19616070	-
TU6834	OAR10	19617400	19617918	-
TU6838	OAR10	19717644	19717659	+
TU6842	OAR10	19851359	19851569	-
TU6848	OAR10	20005755	20005972	-
TU6857	OAR10	20145278	20145352	+
TU6867	OAR10	20259815	20259987	-
TU6871	OAR10	20265587	20265749	+
TU6879	OAR10	20274479	20274495	+
TU6884	OAR10	20282420	20282470	+
TU6894	OAR10	20294692	20294893	-
TU6896	OAR10	20296607	20296671	+
TU6905	OAR10	20311376	20311472	+
TU6940	OAR10	21606689	21606778	+
TU6940	OAR10	21606914	21607105	-
TU6941	OAR10	21641067	21641791	+
TU6955	OAR10	21686714	21686781	+
TU6966	OAR10	23159130	23159501	-
TU6968	OAR10	23168009	23168401	-
TU6986	OAR10	24054075	24054186	-
TU6992	OAR10	24312485	24312748	-
TU6998	OAR10	24581369	24581471	+
TU7027	OAR10	26420796	26421254	-
TU7053	OAR10	26918333	26919731	+
TU7053	OAR10	26920773	26934934	-
TU7064	OAR10	26978719	26982354	-
TU7067	OAR10	26983985	26984002	-
TU7072	OAR10	26987381	26987991	+
TU7097	OAR10	27017138	27017203	-
TU7101	OAR10	27070393	27070452	+
TU7111	OAR10	27136015	27136176	+
TU7120	OAR10	27148397	27148433	-
TU7126	OAR10	27166532	27166622	+
TU7130	OAR10	27184994	27185008	+
TU7131	OAR10	27188110	27188121	+
TU7132	OAR10	27230682	27256802	-
TU7149	OAR10	27458167	27458353	-
TU7154	OAR10	27530006	27530036	-
TU7163	OAR10	28190814	28190850	-
TU7168	OAR10	28380330	28380506	+
TU7169	OAR10	28381831	28382295	-
TU7176	OAR10	28386123	28386351	-
TU7195	OAR10	28612659	28612707	-
TU7217	OAR10	28916779	28916966	-
TU7218	OAR10	28917411	28917768	+
TU7234	OAR10	29359688	29359716	-
TU7237	OAR10	29813960	29814143	+
TU7239	OAR10	30008339	30008496	-
TU7244	OAR10	30015705	30015846	+
TU7244	OAR10	30016015	30016139	-
TU7254	OAR10	30093051	30097883	-
TU7258	OAR10	30141185	30141226	+
TU7259	OAR10	30142528	30142588	+
TU7262	OAR10	30157675	30157698	+
TU7280	OAR10	30179821	30181043	-
TU7282	OAR10	30197774	30200395	-
TU7283	OAR10	30191640	30191673	+
TU7296	OAR10	30217523	30217620	-
TU7302	OAR10	30720923	30720962	-
TU7311	OAR10	31096519	31097039	-
TU7329	OAR10	32646272	32646350	+
TU7336	OAR10	32774672	32774836	+
TU7336	OAR10	32774911	32775144	-
TU7338	OAR10	32776939	32777061	-
TU7347	OAR10	32977438	32977775	-
TU7353	OAR10	32983828	32983934	+
TU7363	OAR10	32990594	32990648	-
TU7364	OAR10	32990904	32990922	-
TU7366	OAR10	32991815	32991896	+
TU7370	OAR10	32994991	32995123	-
TU7374	OAR10	32998318	32998436	-
TU7378	OAR10	33003529	33003689	-
TU7402	OAR10	34167155	34167691	-
TU7403	OAR10	34167938	34168160	+
TU7421	OAR10	34200442	34200581	+
TU7424	OAR10	34203232	34203242	-
TU7482	OAR10	47120789	47120884	-
TU7506	OAR10	47836109	47836125	+
TU7509	OAR10	48969140	48969442	-
TU7514	OAR10	49216769	49216771	+
TU7529	OAR10	49744522	49744648	-
TU7537	OAR10	50683033	50683227	+
TU7538	OAR10	50684095	50684248	+
TU7540	OAR10	50685507	50685528	-
TU7549	OAR10	50801440	50808915	-
TU7565	OAR10	50826373	50826547	-
TU7583	OAR10	53203076	53203082	-
TU7585	OAR10	53204312	53204386	+
TU7588	OAR10	53343690	53343725	-
TU7601	OAR10	56244384	56244417	-
TU7602	OAR10	58707359	58707362	-
TU7612	OAR10	63248832	63248858	-
TU7616	OAR10	64156806	64156807	-
TU7626	OAR10	67690907	67690969	-
TU7627	OAR10	67691346	67691450	-
TU7644	OAR10	70852739	70852860	+
TU7651	OAR10	70858927	70859021	+
TU7654	OAR10	70860818	70860841	+
TU7675	OAR10	71897667	71897779	-
TU7678	OAR10	71901092	71901413	-
TU7688	OAR10	72833274	72833315	+
TU7688	OAR10	72833720	72833793	-
TU7690	OAR10	73094031	73094057	+
TU7692	OAR10	73095896	73096146	-
TU7697	OAR10	73099302	73099684	-
TU7699	OAR10	73100044	73100255	+
TU7700	OAR10	73102329	73102332	-
TU7703	OAR10	73104677	73104776	+
TU7704	OAR10	73106160	73106194	+
TU7710	OAR10	73932034	73932084	-
TU7714	OAR10	75314593	75314732	-
TU7715	OAR10	75372682	75372713	-
TU7719	OAR10	75493688	75497609	-
TU7727	OAR10	75531138	75531329	-
TU7732	OAR10	75538435	75538873	+
TU7740	OAR10	75551008	75551084	+
TU7740	OAR10	75551315	75551406	-
TU7745	OAR10	75559569	75560220	+
TU7753	OAR10	75567836	75567890	-
TU7754	OAR10	75569054	75572062	+
TU7760	OAR10	75581319	75581424	+
TU7766	OAR10	75602899	75602968	-
TU7783	OAR10	78754802	78755028	-
TU7784	OAR10	78855230	78855302	+
TU7796	OAR10	80130137	80130238	+
TU7796	OAR10	80130378	80130540	-
TU7798	OAR10	80130849	80131016	+
TU7807	OAR10	81146785	81146861	+
TU7813	OAR10	81151063	81151287	-
TU7819	OAR10	81162055	81162055	-
TU7834	OAR10	81491781	81491801	-
TU7845	OAR10	81516747	81516794	+
TU7856	OAR10	81576119	81576132	+
TU7867	OAR10	81584481	81584529	-
TU7868	OAR10	81584950	81585014	-
TU7875	OAR10	81589195	81589360	-
TU7876	OAR10	81589979	81590020	-
TU7881	OAR10	81593905	81593971	+
TU7882	OAR10	81594643	81594819	-
TU7887	OAR10	81596916	81597030	+
TU7888	OAR10	81597547	81597721	+
TU7891	OAR10	81599802	81599882	+
TU7900	OAR10	81606552	81606593	+
TU7904	OAR10	81609223	81609418	+
TU7904	OAR10	81609633	81609853	-
TU7918	OAR10	81622579	81622641	-
TU7919	OAR10	81623147	81623291	+
TU7923	OAR10	81628396	81628396	-
TU7935	OAR10	81647147	81647398	+
TU7937	OAR10	81649243	81649354	-
TU7941	OAR10	81655474	81655654	-
TU7953	OAR10	81671369	81671448	+
TU7955	OAR10	81673426	81673435	-
TU7961	OAR10	81686091	81686264	+
TU7962	OAR10	81686789	81686864	+
TU7969	OAR10	81699519	81699536	-
TU7971	OAR10	81760922	81760994	-
TU7973	OAR10	81770331	81770397	-
TU7976	OAR10	81774758	81775021	+
TU7982	OAR10	81810005	81810347	+
TU7982	OAR10	81810477	81810844	-
TU7991	OAR10	81872893	81873062	+
TU7991	OAR10	81873384	81873836	-
TU7992	OAR10	81873939	81873993	+
TU8045	OAR10	82985837	82986264	-
TU8050	OAR10	83191554	83191656	+
TU8053	OAR10	83207648	83207714	-
TU8055	OAR10	83208616	83208695	-
TU8062	OAR10	83240124	83240324	-
TU8063	OAR10	83243687	83244238	-
TU8066	OAR10	83251286	83251298	-
TU8067	OAR10	83252316	83252685	+
TU8072	OAR10	83268322	83268380	-
TU8076	OAR10	83271902	83271956	+
TU8093	OAR10	83337326	83337475	-
TU8097	OAR10	83340866	83340893	+
TU8108	OAR10	83487562	83487651	+
TU8118	OAR10	83614240	83614628	-
TU8119	OAR10	83616341	83616364	-
TU8122	OAR11	3671718	3671912	-
TU8133	OAR11	4999631	4999662	-
TU8135	OAR11	5017146	5017205	+
TU8140	OAR11	5022133	5022199	-
TU8173	OAR11	7274843	7274931	+
TU8180	OAR11	7501033	7501092	-
TU8184	OAR11	7505834	7505851	-
TU8214	OAR11	7948401	7948599	+
TU8218	OAR11	7952114	7952214	-
TU8223	OAR11	7955643	7955774	-
TU8224	OAR11	7955980	7955987	-
TU8229	OAR11	7964047	7964078	+
TU8229	OAR11	7964278	7964339	-
TU8248	OAR11	8006552	8006585	+
TU8251	OAR11	8008657	8008920	-
TU8258	OAR11	8012143	8012194	-
TU8284	OAR11	8051678	8052049	+
TU8284	OAR11	8052155	8052553	-
TU8297	OAR11	8216878	8216916	+
TU8325	OAR11	8353782	8353856	+
TU8337	OAR11	8460753	8461014	+
TU8339	OAR11	8463451	8463561	-
TU8345	OAR11	8468487	8468512	-
TU8363	OAR11	9686980	9687426	-
TU8368	OAR11	9828899	9828912	-
TU8370	OAR11	9900670	9900710	+
TU8372	OAR11	9904601	9904765	+
TU8383	OAR11	9912695	9912761	+
TU8389	OAR11	9958789	9959797	-
TU8394	OAR11	9984924	9984970	-
TU8406	OAR11	10004385	10004851	+
TU8406	OAR11	10005068	10005408	-
TU8407	OAR11	10005968	10006352	-
TU8413	OAR11	10012597	10012896	+
TU8426	OAR11	10254012	10254297	+
TU8430	OAR11	10258274	10258468	-
TU8455	OAR11	10508008	10508080	-
TU8478	OAR11	11533716	11533737	-
TU8488	OAR11	11959191	11959231	+
TU8498	OAR11	12131597	12131705	-
TU8501	OAR11	12198319	12198328	-
TU8522	OAR11	12558623	12558710	+
TU8523	OAR11	12559442	12559551	-
TU8526	OAR11	13028342	13028385	+
TU8530	OAR11	13422557	13422718	-
TU8531	OAR11	13423487	13423977	-
TU8535	OAR11	13793855	13793883	-
TU8537	OAR11	13809326	13809586	+
TU8544	OAR11	13817283	13817307	+
TU8560	OAR11	14262729	14263049	+
TU8575	OAR11	14503273	14503382	+
TU8577	OAR11	14506000	14506289	+
TU8577	OAR11	14506543	14506839	-
TU8601	OAR11	17342219	17342323	+
TU8602	OAR11	17343225	17343423	+
TU8603	OAR11	17345748	17345785	-
TU8613	OAR11	17435903	17435997	-
TU8626	OAR11	17653593	17653627	+
TU8639	OAR11	18100532	18100660	+
TU8648	OAR11	18108241	18108376	+
TU8675	OAR11	18799629	18799661	-
TU8681	OAR11	18814700	18814852	-
TU8687	OAR11	18822949	18823242	-
TU8708	OAR11	19394981	19395103	-
TU8709	OAR11	19428904	19429925	+
TU8713	OAR11	19434268	19434354	+
TU8714	OAR11	19438570	19442101	+
TU8715	OAR11	19447068	19448582	+
TU8721	OAR11	19457632	19457699	-
TU8725	OAR11	19464420	19464692	-
TU8730	OAR11	19500882	19500974	+
TU8733	OAR11	19503289	19503338	-
TU8753	OAR11	20070774	20078911	+
TU8757	OAR11	20074276	20074833	-
TU8759	OAR11	20101800	20120029	-
TU8769	OAR11	20117830	20117883	-
TU8783	OAR11	20130939	20130961	-
TU8794	OAR11	20142425	20143008	-
TU8795	OAR11	20139455	20139781	+
TU8798	OAR11	20144611	20144791	-
TU8809	OAR11	20153164	20153275	+
TU8826	OAR11	20464498	20464740	-
TU8842	OAR11	20958399	20958660	-
TU8856	OAR11	21257900	21258089	+
TU8857	OAR11	21280973	21281366	+
TU8864	OAR11	21538928	21539022	+
TU8865	OAR11	21539689	21539728	+
TU8867	OAR11	21540850	21540863	+
TU8873	OAR11	21572822	21572834	+
TU8873	OAR11	21573078	21573129	-
TU8905	OAR11	21613133	21613172	-
TU8925	OAR11	21634752	21634767	-
TU8926	OAR11	21634908	21635078	+
TU8926	OAR11	21635159	21635326	-
TU8955	OAR11	21720917	21721224	+
TU8975	OAR11	22175531	22175810	+
TU9009	OAR11	22273288	22273439	+
TU9009	OAR11	22273616	22273765	-
TU9019	OAR11	22298258	22298312	-
TU9020	OAR11	22298541	22298572	-
TU9023	OAR11	22326404	22326469	-
TU9033	OAR11	22367357	22367905	+
TU9033	OAR11	22368301	22368950	-
TU9053	OAR11	22491605	22492345	+
TU9092	OAR11	23038100	23038272	-
TU9093	OAR11	23038527	23038580	-
TU9095	OAR11	23049483	23049512	+
TU9103	OAR11	23058433	23058481	+
TU9104	OAR11	23059098	23059572	+
TU9105	OAR11	23061356	23061836	-
TU9123	OAR11	23926816	23927019	+
TU9131	OAR11	24120573	24120607	-
TU9135	OAR11	24288700	24289033	+
TU9137	OAR11	24290146	24290158	+
TU9138	OAR11	24293056	24293993	-
TU9140	OAR11	24294594	24294738	+
TU9143	OAR11	24299630	24299975	-
TU9147	OAR11	24306783	24316248	+
TU9150	OAR11	24345507	24345537	-
TU9156	OAR11	24364483	24366164	+
TU9156	OAR11	24366310	24368118	-
TU9158	OAR11	24369457	24369471	-
TU9166	OAR11	24373924	24374059	-
TU9198	OAR11	24606647	24606917	+
TU9202	OAR11	24715535	24715573	-
TU9212	OAR11	24814942	24815154	+
TU9214	OAR11	24816637	24816850	+
TU9233	OAR11	25722803	25722851	+
TU9233	OAR11	25723073	25723190	-
TU9254	OAR11	25999423	25999440	-
TU9257	OAR11	26021075	26021137	+
TU9259	OAR11	26055246	26055434	-
TU9295	OAR11	26656155	26656613	-
TU9298	OAR11	26710408	26710412	+
TU9309	OAR11	26764477	26764478	-
TU9312	OAR11	26767896	26767904	-
TU9316	OAR11	26770359	26770456	-
TU9321	OAR11	26847458	26847481	-
TU9335	OAR11	26922811	26923028	-
TU9345	OAR11	27105154	27105172	-
TU9354	OAR11	27172948	27172996	-
TU9355	OAR11	27350644	27351308	+
TU9359	OAR11	27356413	27356923	+
TU9364	OAR11	27411123	27411147	+
TU9378	OAR11	27549477	27549638	+
TU9378	OAR11	27550019	27550075	-
TU9379	OAR11	27550224	27550510	+
TU9380	OAR11	27551402	27551460	+
TU9385	OAR11	27604208	27604227	+
TU9399	OAR11	28244698	28244765	-
TU9403	OAR11	28306030	28306403	+
TU9416	OAR11	28606526	28606542	+
TU9420	OAR11	28624191	28624218	+
TU9425	OAR11	28626809	28626959	+
TU9429	OAR11	28743087	28743094	+
TU9434	OAR11	29081747	29081774	-
TU9438	OAR11	29212558	29214744	+
TU9438	OAR11	29214972	29215342	-
TU9452	OAR11	30799370	30799442	-
TU9453	OAR11	30799788	30799893	-
TU9458	OAR11	31791349	31791404	-
TU9460	OAR11	31798044	31798682	-
TU9462	OAR11	32393070	32393411	+
TU9463	OAR11	32394448	32394484	+
TU9470	OAR11	32695899	32696034	+
TU9473	OAR11	32747609	32747611	-
TU9482	OAR11	32820152	32820182	+
TU9482	OAR11	32820421	32820601	-
TU9492	OAR11	33135420	33135915	+
TU9492	OAR11	33136032	33136560	-
TU9500	OAR11	33529870	33529971	-
TU9507	OAR11	33730019	33730290	-
TU9526	OAR11	34136951	34137003	+
TU9527	OAR11	34138274	34139048	-
TU9545	OAR11	34274318	34274349	+
TU9545	OAR11	34274743	34274745	-
TU9550	OAR11	34279902	34279924	-
TU9553	OAR11	34289590	34289916	-
TU9563	OAR11	34377124	34377132	+
TU9566	OAR11	34388969	34389045	+
TU9569	OAR11	34393542	34393589	+
TU9578	OAR11	34485643	34485981	-
TU9582	OAR11	34489009	34489109	-
TU9595	OAR11	34622228	34622303	+
TU9596	OAR11	34623032	34623336	+
TU9606	OAR11	34818462	34818703	+
TU9606	OAR11	34819080	34819210	-
TU9610	OAR11	34852204	34852243	+
TU9615	OAR11	34872674	34872707	-
TU9619	OAR11	34873982	34874086	+
TU9625	OAR11	34879979	34880297	+
TU9627	OAR11	34881915	34882477	-
TU9629	OAR11	34883466	34883520	+
TU9631	OAR11	34888606	34889481	+
TU9631	OAR11	34889704	34890493	-
TU9637	OAR11	34933453	34933505	+
TU9640	OAR11	34939766	34939836	-
TU9641	OAR11	34940509	34940621	-
TU9664	OAR11	35216625	35216640	+
TU9673	OAR11	35334701	35334750	+
TU9673	OAR11	35334857	35335001	-
TU9676	OAR11	35340406	35340417	-
TU9692	OAR11	35579954	35579985	+
TU9701	OAR11	35647913	35647992	-
TU9710	OAR11	35907968	35908012	-
TU9716	OAR11	36173137	36173343	-
TU9729	OAR11	36553977	36554073	-
TU9735	OAR11	36799921	36800001	-
TU9741	OAR11	37010020	37010035	+
TU9742	OAR11	37011065	37011102	-
TU9747	OAR11	37014426	37014521	-
TU9752	OAR11	37051386	37051405	+
TU9756	OAR11	37070972	37071159	+
TU9767	OAR11	37396806	37397020	+
TU9768	OAR11	37397379	37397416	+
TU9770	OAR11	37589578	37589597	-
TU9775	OAR11	37661824	37661838	+
TU9776	OAR11	38039467	38039500	-
TU9799	OAR11	38139928	38140140	-
TU9808	OAR11	38257763	38258191	+
TU9809	OAR11	38259247	38259541	-
TU9818	OAR11	38491257	38491859	+
TU9818	OAR11	38492116	38492730	-
TU9833	OAR11	38892946	38893288	-
TU9835	OAR11	39104628	39105676	+
TU9848	OAR11	39484484	39484640	+
TU9854	OAR11	39525697	39525789	-
TU9858	OAR11	39622662	39622855	+
TU9866	OAR11	39716248	39716378	-
TU9887	OAR11	39824343	39824401	+
TU9888	OAR11	39827527	39827536	-
TU9894	OAR11	40045015	40045127	+
TU9896	OAR11	40123672	40123776	+
TU9914	OAR11	40957962	40958077	-
TU9921	OAR11	41608982	41609017	-
TU9927	OAR11	41656706	41656841	+
TU9932	OAR11	41735973	41736021	+
TU9987	OAR11	42739496	42739579	+
TU9988	OAR11	42751181	42751238	+
TU9991	OAR11	42861122	42861234	+
TU9998	OAR11	43187985	43188015	+
TU10010	OAR11	43394240	43394760	+
TU10010	OAR11	43394928	43395549	-
TU10026	OAR11	43654369	43654519	-
TU10033	OAR11	43684666	43684772	+
TU10035	OAR11	43685715	43685721	+
TU10059	OAR11	44439802	44440475	+
TU10078	OAR11	44943209	44943225	+
TU10079	OAR11	44943684	44943785	+
TU10105	OAR11	46052600	46053059	+
TU10105	OAR11	46053158	46053554	-
TU10106	OAR11	46053880	46053976	-
TU10122	OAR11	47428466	47428468	+
TU10123	OAR11	47429508	47430077	+
TU10123	OAR11	47430408	47430773	-
TU10125	OAR11	47432918	47432927	-
TU10134	OAR11	47571313	47572017	-
TU10144	OAR11	47689511	47689902	+
TU10150	OAR11	47846979	47847006	+
TU10151	OAR11	47848512	47848549	+
TU10157	OAR11	47855141	47855149	-
TU10173	OAR11	47921836	47922116	+
TU10173	OAR11	47922221	47922535	-
TU10174	OAR11	47923347	47923505	+
TU10183	OAR11	48046507	48046576	-
TU10210	OAR11	48202406	48203052	+
TU10211	OAR11	48204060	48204153	+
TU10213	OAR11	48205729	48206073	-
TU10215	OAR11	48207293	48207366	+
TU10220	OAR11	48265889	48265974	+
TU10221	OAR11	48268296	48268399	+
TU10223	OAR11	48409561	48409755	+
TU10255	OAR11	48842794	48842811	+
TU10255	OAR11	48843020	48843065	-
TU10299	OAR11	49120721	49120856	+
TU10305	OAR11	49127683	49127729	-
TU10311	OAR11	49580418	49581543	-
TU10317	OAR11	49683849	49684048	-
TU10319	OAR11	49684934	49685057	+
TU10343	OAR11	50008171	50008540	+
TU10343	OAR11	50009029	50009883	-
TU10348	OAR11	50020271	50020388	-
TU10353	OAR11	50162369	50162394	+
TU10353	OAR11	50163319	50163321	-
TU10358	OAR11	50169413	50170267	-
TU10360	OAR11	50171466	50172051	+
TU10360	OAR11	50172616	50172936	-
TU10361	OAR11	50176777	50177088	-
TU10364	OAR11	50209797	50209825	+
TU10373	OAR11	50349745	50349877	+
TU10373	OAR11	50350079	50350131	-
TU10376	OAR11	50352196	50354185	+
TU10377	OAR11	50356751	50356819	-
TU10383	OAR11	50406822	50406833	+
TU10384	OAR11	50408166	50408882	-
TU10385	OAR11	50409346	50409361	-
TU10388	OAR11	50411323	50411606	-
TU10393	OAR11	50426462	50426506	+
TU10396	OAR11	50430123	50430931	+
TU10401	OAR11	50438006	50438206	-
TU10404	OAR11	50440595	50440717	-
TU10407	OAR11	50444906	50445050	+
TU10408	OAR11	50446789	50446831	-
TU10411	OAR11	50448130	50448212	+
TU10413	OAR11	50451030	50451411	+
TU10420	OAR11	50515439	50515498	-
TU10423	OAR11	50517304	50517321	+
TU10446	OAR11	50936275	50936288	-
TU10447	OAR11	50937308	50937646	-
TU10455	OAR11	50946005	50946007	-
TU10466	OAR11	50986813	50986987	-
TU10479	OAR11	51452285	51452303	+
TU10483	OAR11	51529177	51529321	+
TU10502	OAR11	52696070	52696116	+
TU10523	OAR11	52785137	52785513	-
TU10536	OAR11	52816910	52817027	+
TU10558	OAR11	53191471	53191577	+
TU10565	OAR11	53346015	53346140	+
TU10575	OAR11	53768064	53768281	-
TU10590	OAR11	54073329	54073391	-
TU10597	OAR11	54333862	54334118	+
TU10601	OAR11	54377760	54377768	+
TU10607	OAR11	54481330	54482100	+
TU10607	OAR11	54482236	54483091	-
TU10608	OAR11	54519144	54519359	-
TU10620	OAR11	54646849	54647016	+
TU10634	OAR11	55065410	55065412	-
TU10639	OAR11	55254628	55254644	+
TU10642	OAR11	55359738	55359856	+
TU10665	OAR11	55599765	55599787	-
TU10666	OAR11	55639805	55640103	+
TU10687	OAR11	55713340	55713389	+
TU10689	OAR11	55734441	55734623	+
TU10689	OAR11	55735012	55735174	-
TU10693	OAR11	55738433	55738515	+
TU10694	OAR11	55739426	55739794	-
TU10696	OAR11	55745424	55745747	-
TU10697	OAR11	55746051	55746129	-
TU10715	OAR11	56276436	56277368	-
TU10747	OAR11	59631992	59632008	+
TU10748	OAR11	59639447	59639477	-
TU10749	OAR11	59639672	59639699	-
TU10758	OAR11	59658408	59658441	+
TU10771	OAR11	59741760	59741805	+
TU10779	OAR11	59745404	59745527	-
TU10791	OAR11	59765627	59765776	+
TU10806	OAR11	59959709	59960312	+
TU10815	OAR11	60313161	60313667	-
TU10818	OAR11	60315035	60315102	+
TU10827	OAR11	60367996	60368102	+
TU10838	OAR11	60374267	60374671	+
TU10839	OAR11	60376250	60376315	-
TU10840	OAR11	60376976	60377085	-
TU10842	OAR11	60377738	60377830	+
TU10844	OAR11	60379273	60379454	-
TU10846	OAR11	60379874	60380062	+
TU10848	OAR11	60381376	60381473	+
TU10851	OAR11	60383606	60383648	+
TU10853	OAR11	60384991	60385057	-
TU10857	OAR11	60387218	60387229	+
TU10866	OAR11	60413566	60413573	+
TU10876	OAR11	60420587	60421099	-
TU10878	OAR11	60423638	60423731	-
TU10879	OAR11	60424267	60424367	-
TU10881	OAR11	60442744	60442790	-
TU10883	OAR11	60455992	60456058	+
TU10888	OAR11	60727376	60727574	+
TU10892	OAR11	60732046	60732797	+
TU10894	OAR11	60829277	60829346	-
TU10902	OAR11	60886011	60886042	-
TU10917	OAR11	60933103	60933206	+
TU10919	OAR11	60937261	60937284	+
TU10921	OAR11	60962453	60963166	-
TU10923	OAR11	60964059	60964167	+
TU10933	OAR11	61060192	61060222	+
TU10934	OAR11	61061258	61061414	-
TU10935	OAR11	61061483	61061514	+
TU10937	OAR11	61064770	61064884	-
TU10949	OAR11	61170296	61170334	+
TU10967	OAR11	62012631	62012685	-
TU10972	OAR11	62017723	62017740	+
TU10980	OAR11	62025220	62025278	+
TU11010	OAR11	62159801	62159859	-
TU11012	OAR11	62161591	62162361	+
TU11023	OAR11	62328928	62331669	-
TU11024	OAR11	62333233	62333513	-
TU11025	OAR11	62334673	62334706	-
TU11033	OAR11	62344085	62344474	+
TU11034	OAR11	62345998	62346203	-
TU11049	OAR12	96207	96436	+
TU11061	OAR12	102584	102593	+
TU11062	OAR12	103260	103326	-
TU11064	OAR12	104539	104581	-
TU11076	OAR12	119017	119114	-
TU11077	OAR12	119280	119711	+
TU11118	OAR12	859024	859061	-
TU11123	OAR12	940849	940894	+
TU11142	OAR12	1063608	1065532	+
TU11147	OAR12	1075071	1075349	-
TU11154	OAR12	1195259	1195270	-
TU11155	OAR12	1195310	1195372	+
TU11157	OAR12	1197022	1197106	-
TU11164	OAR12	1200823	1201365	-
TU11168	OAR12	1204164	1204922	-
TU11173	OAR12	1299342	1299362	-
TU11221	OAR12	2649593	2649807	+
TU11226	OAR12	3169219	3169953	+
TU11236	OAR12	3392307	3392328	-
TU11238	OAR12	3392670	3392980	+
TU11247	OAR12	3401626	3401677	-
TU11248	OAR12	3402336	3402523	+
TU11253	OAR12	3405801	3406146	-
TU11255	OAR12	3407125	3407393	+
TU11256	OAR12	3408344	3408472	-
TU11264	OAR12	3413606	3413660	-
TU11268	OAR12	3420291	3420494	-
TU11273	OAR12	3424144	3424332	+
TU11273	OAR12	3424525	3424746	-
TU11274	OAR12	3425569	3425604	-
TU11275	OAR12	3425805	3425882	+
TU11278	OAR12	3429471	3429493	-
TU11279	OAR12	3429984	3430147	+
TU11282	OAR12	3435850	3436514	-
TU11283	OAR12	3441172	3441372	+
TU11286	OAR12	3444538	3444678	+
TU11300	OAR12	3800850	3800886	+
TU11307	OAR12	4042856	4043210	+
TU11315	OAR12	4098703	4098763	+
TU11322	OAR12	5228593	5228608	-
TU11333	OAR12	9750728	9750747	+
TU11389	OAR12	17898761	17898830	+
TU11399	OAR12	17913855	17913856	-
TU11401	OAR12	17916335	17916381	-
TU11404	OAR12	17919391	17919405	+
TU11405	OAR12	17921148	17921169	+
TU11436	OAR12	18057485	18057494	+
TU11447	OAR12	18068268	18068469	+
TU11451	OAR12	18070664	18071221	+
TU11451	OAR12	18071505	18072094	-
TU11473	OAR12	18092340	18092379	-
TU11493	OAR12	18179078	18179090	-
TU11499	OAR12	18261044	18261072	+
TU11514	OAR12	18279098	18279132	-
TU11515	OAR12	18279981	18280150	-
TU11526	OAR12	18287426	18287676	+
TU11526	OAR12	18287970	18288488	-
TU11528	OAR12	18289344	18289700	+
TU11529	OAR12	18290738	18290784	-
TU11536	OAR12	18296245	18296507	+
TU11537	OAR12	18297338	18297470	-
TU11538	OAR12	18298527	18298562	+
TU11548	OAR12	18328781	18328951	-
TU11563	OAR12	18336238	18336327	+
TU11569	OAR12	18340399	18340559	-
TU11572	OAR12	18675152	18675189	+
TU11579	OAR12	19656155	19656297	+
TU11593	OAR12	21826985	21827447	+
TU11621	OAR12	23973516	23973785	-
TU11632	OAR12	25164614	25164696	-
TU11647	OAR12	25378799	25378937	+
TU11650	OAR12	25890936	25891774	-
TU11653	OAR12	26259047	26259124	-
TU11655	OAR12	26273005	26275025	-
TU11661	OAR12	26346738	26346917	-
TU11666	OAR12	26349705	26349715	-
TU11683	OAR12	26416434	26416467	+
TU11693	OAR12	26678599	26688396	+
TU11697	OAR12	26698695	26698748	+
TU11698	OAR12	26699117	26699623	+
TU11698	OAR12	26700486	26701799	-
TU11709	OAR12	26913585	26913604	+
TU11712	OAR12	26981512	26982019	+
TU11719	OAR12	27446551	27446555	-
TU11726	OAR12	27470381	27470629	-
TU11728	OAR12	27471123	27471642	+
TU11733	OAR12	27743243	27743255	+
TU11736	OAR12	27745495	27745516	-
TU11747	OAR12	27752154	27752306	+
TU11748	OAR12	27752873	27753089	-
TU11761	OAR12	27761165	27761255	-
TU11779	OAR12	28532243	28532709	+
TU11783	OAR12	28920135	28920166	-
TU11787	OAR12	28925447	28925452	-
TU11796	OAR12	29466741	29466942	+
TU11796	OAR12	29467049	29467253	-
TU11807	OAR12	30023797	30024028	+
TU11807	OAR12	30024167	30024315	-
TU11814	OAR12	30027454	30027741	+
TU11830	OAR12	30254161	30254396	+
TU11830	OAR12	30254505	30254731	-
TU11831	OAR12	30255303	30255337	-
TU11851	OAR12	31459876	31460529	-
TU11869	OAR12	33125678	33125843	+
TU11885	OAR12	34086260	34086328	-
TU11893	OAR12	34598587	34598635	-
TU11899	OAR12	34625992	34625996	+
TU11919	OAR12	34973953	34974141	+
TU11923	OAR12	35628919	35629325	-
TU11941	OAR12	36756847	36756980	+
TU11971	OAR12	38949566	38949603	-
TU11972	OAR12	38949896	38949972	+
TU11972	OAR12	38950180	38950200	-
TU11982	OAR12	38980114	38980227	+
TU11992	OAR12	39032816	39033087	-
TU11994	OAR12	39034718	39035241	+
TU12008	OAR12	39545398	39545494	-
TU12022	OAR12	39674495	39675074	+
TU12026	OAR12	40134323	40134410	+
TU12029	OAR12	40214401	40214427	-
TU12044	OAR12	40501133	40501185	+
TU12049	OAR12	40503916	40504052	+
TU12054	OAR12	40808823	40809440	+
TU12068	OAR12	41291562	41293797	-
TU12071	OAR12	41296739	41296758	+
TU12089	OAR12	41426043	41426053	+
TU12090	OAR12	41426315	41427046	+
TU12095	OAR12	41466719	41466864	+
TU12097	OAR12	41471357	41471493	-
TU12101	OAR12	41474095	41474204	+
TU12113	OAR12	41484011	41484149	+
TU12118	OAR12	41486474	41486477	-
TU12129	OAR12	41536939	41537169	+
TU12129	OAR12	41537361	41537526	-
TU12138	OAR12	41640104	41640541	-
TU12151	OAR12	41757712	41758531	-
TU12156	OAR12	41764359	41764581	+
TU12157	OAR12	41765052	41765089	+
TU12158	OAR12	41765579	41765632	+
TU12159	OAR12	41766029	41766137	+
TU12162	OAR12	41767760	41767852	-
TU12165	OAR12	41769175	41769265	+
TU12169	OAR12	41798350	41798413	+
TU12181	OAR12	41903028	41903112	-
TU12190	OAR12	41926529	41926862	-
TU12192	OAR12	41925827	41925847	-
TU12210	OAR12	42010021	42010054	-
TU12231	OAR12	42048315	42048490	-
TU12240	OAR12	42100460	42100509	-
TU12254	OAR12	42180297	42180518	+
TU12259	OAR12	42184850	42184884	-
TU12266	OAR12	42191091	42191468	-
TU12267	OAR12	42191986	42192384	-
TU12269	OAR12	42216073	42216231	+
TU12291	OAR12	42876635	42876709	-
TU12292	OAR12	42879272	42880976	+
TU12303	OAR12	43200030	43200330	-
TU12304	OAR12	43201216	43201459	-
TU12318	OAR12	44357119	44357173	+
TU12324	OAR12	44573219	44573386	-
TU12326	OAR12	44653175	44653591	-
TU12330	OAR12	44678212	44679831	+
TU12330	OAR12	44680076	44681875	-
TU12334	OAR12	44715692	44715822	+
TU12337	OAR12	44821992	44822337	+
TU12339	OAR12	44964430	44964453	-
TU12344	OAR12	47222186	47222361	-
TU12348	OAR12	47224857	47224886	+
TU12349	OAR12	47225256	47225557	+
TU12353	OAR12	47228405	47228593	-
TU12354	OAR12	47229387	47229711	+
TU12367	OAR12	47899632	47899995	-
TU12422	OAR12	49374223	49374268	+
TU12430	OAR12	49419365	49419405	+
TU12435	OAR12	49513343	49513346	-
TU12442	OAR12	49640085	49640305	-
TU12451	OAR12	49770785	49770972	+
TU12466	OAR12	49837928	49837959	-
TU12485	OAR12	50084388	50084608	-
TU12489	OAR12	50404356	50404389	+
TU12491	OAR12	50459445	50459585	+
TU12497	OAR12	50895717	50895759	+
TU12513	OAR12	51802049	51802396	+
TU12528	OAR12	53281142	53281284	+
TU12543	OAR12	53311934	53311965	+
TU12545	OAR12	53328510	53328643	+
TU12560	OAR12	54119225	54119274	-
TU12576	OAR12	54273820	54273912	+
TU12576	OAR12	54274087	54274185	-
TU12580	OAR12	54286818	54286832	+
TU12584	OAR12	54291275	54291630	+
TU12591	OAR12	54296581	54296663	-
TU12618	OAR12	58016460	58016853	+
TU12630	OAR12	58424518	58424538	-
TU12657	OAR12	59169196	59169293	+
TU12664	OAR12	59438109	59438556	-
TU12665	OAR12	59438610	59439025	+
TU12696	OAR12	61558973	61559003	-
TU12701	OAR12	61574545	61574583	+
TU12705	OAR12	61578522	61578631	-
TU12728	OAR12	61618696	61618728	+
TU12740	OAR12	62468191	62468215	+
TU12747	OAR12	63152759	63152823	+
TU12749	OAR12	63153676	63153742	+
TU12757	OAR12	63596055	63596176	-
TU12763	OAR12	63611204	63611277	+
TU12792	OAR12	63630951	63631027	-
TU12800	OAR12	63634905	63634907	+
TU12827	OAR12	63653354	63653454	+
TU12829	OAR12	63655677	63655826	+
TU12881	OAR12	64471000	64471173	+
TU12887	OAR12	64652327	64652338	-
TU12902	OAR12	64702555	64702887	+
TU12908	OAR12	64710515	64710542	-
TU12911	OAR12	64713668	64713731	-
TU12921	OAR12	65942715	65942733	+
TU12938	OAR12	67467423	67467497	-
TU12964	OAR12	67566107	67566315	-
TU12965	OAR12	67566479	67566615	+
TU12979	OAR12	68840993	68841067	-
TU12990	OAR12	69166730	69166774	-
TU13002	OAR12	69178154	69178186	-
TU13022	OAR12	69236359	69236480	+
TU13043	OAR12	69369363	69369679	+
TU13051	OAR12	69980452	69980597	-
TU13052	OAR12	69980627	69980807	+
TU13052	OAR12	69980894	69981097	-
TU13054	OAR12	69981643	69981725	+
TU13054	OAR12	69981990	69982160	-
TU13059	OAR12	70151241	70151272	-
TU13060	OAR12	70151989	70152099	+
TU13079	OAR12	70309732	70309753	-
TU13085	OAR12	70396011	70396065	+
TU13086	OAR12	70397374	70397448	-
TU13088	OAR12	70866132	70866154	+
TU13121	OAR12	73500663	73500733	+
TU13130	OAR12	73603574	73604281	+
TU13143	OAR12	73746646	73746689	-
TU13159	OAR12	73812437	73812492	+
TU13160	OAR12	73812934	73812968	+
TU13164	OAR12	73816719	73816746	-
TU13167	OAR12	73819396	73820080	-
TU13169	OAR12	73821443	73821761	-
TU13173	OAR12	73824289	73824675	-
TU13175	OAR12	73827273	73828177	-
TU13185	OAR12	73843162	73843297	+
TU13189	OAR12	73846110	73846152	+
TU13209	OAR12	75072801	75079821	+
TU13213	OAR12	75083282	75083286	+
TU13225	OAR12	77408366	77408497	+
TU13233	OAR12	77742513	77742944	+
TU13241	OAR12	77954478	77954548	+
TU13248	OAR12	78182470	78182548	+
TU13252	OAR12	78184932	78185147	+
TU13253	OAR12	78186063	78186113	-
TU13268	OAR12	78241475	78241633	-
TU13269	OAR12	78331430	78331788	+
TU13281	OAR12	78475354	78475502	+
TU13304	OAR12	78503043	78503147	-
TU13308	OAR12	78505546	78505674	+
TU13334	OAR12	78545533	78545569	-
TU13342	OAR12	78560575	78560608	-
TU13358	OAR12	78614342	78614792	+
TU13358	OAR12	78615388	78615978	-
TU13361	OAR12	78618365	78618533	+
TU13364	OAR12	78624932	78625038	-
TU13367	OAR12	78626247	78626479	+
TU13371	OAR12	78642398	78642424	+
TU13388	OAR12	78849541	78850166	+
TU13388	OAR12	78850343	78851083	-
TU13397	OAR12	78938786	78938808	-
TU13415	OAR12	79111382	79111386	-
TU13422	OAR12	79157115	79157291	+
TU13427	OAR12	79163578	79163668	+
TU13434	OAR12	79313016	79313062	+
TU13441	OAR13	116308	116680	-
TU13443	OAR13	117718	118231	-
TU13450	OAR13	727657	727695	-
TU13463	OAR13	1245641	1245686	+
TU13463	OAR13	1245838	1245868	-
TU13465	OAR13	1246320	1246459	+
TU13465	OAR13	1246611	1246657	-
TU13478	OAR13	1970282	1970390	+
TU13480	OAR13	3155846	3155874	+
TU13484	OAR13	3162199	3162281	-
TU13496	OAR13	3178229	3178303	-
TU13508	OAR13	3389507	3389533	-
TU13530	OAR13	7097590	7097628	+
TU13535	OAR13	9541257	9541380	-
TU13544	OAR13	10306090	10306613	+
TU13568	OAR13	10586465	10586820	-
TU13569	OAR13	10586839	10586960	+
TU13571	OAR13	10588702	10588762	+
TU13572	OAR13	10589084	10589109	+
TU13574	OAR13	10606951	10606982	+
TU13575	OAR13	10608176	10608718	-
TU13593	OAR13	10814423	10815363	+
TU13598	OAR13	10821463	10821589	-
TU13606	OAR13	10826227	10826254	-
TU13615	OAR13	10839048	10839065	+
TU13617	OAR13	11352200	11352328	+
TU13619	OAR13	11354119	11354123	-
TU13623	OAR13	11356293	11356309	+
TU13639	OAR13	14823633	14823633	-
TU13646	OAR13	14879497	14879607	-
TU13654	OAR13	14893827	14893880	-
TU13671	OAR13	15458369	15458418	-
TU13672	OAR13	15478220	15478291	-
TU13676	OAR13	15488843	15489274	-
TU13679	OAR13	15491078	15491535	-
TU13701	OAR13	16552954	16553051	-
TU13706	OAR13	16669391	16669490	-
TU13724	OAR13	17168418	17168628	+
TU13726	OAR13	17170682	17170902	-
TU13734	OAR13	17183375	17183416	-
TU13750	OAR13	17255406	17255500	+
TU13760	OAR13	18061663	18061799	-
TU13792	OAR13	20788280	20788471	+
TU13796	OAR13	20791516	20791824	+
TU13804	OAR13	21146177	21146199	-
TU13815	OAR13	21172640	21172642	-
TU13818	OAR13	21516996	21516997	-
TU13826	OAR13	22021405	22023748	-
TU13830	OAR13	22020501	22020790	-
TU13849	OAR13	22057381	22057579	-
TU13863	OAR13	22276051	22276110	+
TU13874	OAR13	22506704	22506720	+
TU13874	OAR13	22508167	22508259	-
TU13879	OAR13	22509899	22510202	+
TU13879	OAR13	22510313	22510547	-
TU13887	OAR13	22710125	22710554	+
TU13902	OAR13	23221664	23221787	+
TU13906	OAR13	23225163	23225628	+
TU13907	OAR13	23226731	23226764	+
TU13914	OAR13	23231632	23231739	+
TU13920	OAR13	23234181	23234280	+
TU13947	OAR13	23491981	23492122	-
TU13949	OAR13	23493562	23493636	-
TU13956	OAR13	23520978	23521134	+
TU13957	OAR13	23521895	23522002	-
TU13959	OAR13	23524056	23524105	+
TU13960	OAR13	23524671	23524676	-
TU13961	OAR13	23525154	23525262	-
TU13962	OAR13	23525595	23525675	-
TU13976	OAR13	24206485	24206540	+
TU13976	OAR13	24206673	24206677	-
TU14004	OAR13	24508883	24509384	+
TU14005	OAR13	24510448	24510469	+
TU14007	OAR13	24513147	24513220	-
TU14010	OAR13	24655810	24655836	-
TU14057	OAR13	27426867	27427366	+
TU14057	OAR13	27427417	27427988	-
TU14064	OAR13	28297379	28297628	+
TU14067	OAR13	28536413	28536557	-
TU14072	OAR13	28541651	28541839	-
TU14081	OAR13	28547432	28547447	-
TU14085	OAR13	28632899	28632908	-
TU14099	OAR13	30188156	30188437	-
TU14102	OAR13	30701110	30701173	-
TU14110	OAR13	30843747	30843831	+
TU14160	OAR13	32515052	32515086	-
TU14207	OAR13	33850094	33850310	+
TU14209	OAR13	33851742	33851787	-
TU14222	OAR13	33877337	33877353	-
TU14232	OAR13	33892245	33892487	+
TU14236	OAR13	33894840	33895007	-
TU14237	OAR13	33895507	33895758	-
TU14240	OAR13	33897139	33897308	-
TU14241	OAR13	33897405	33897585	+
TU14251	OAR13	33907371	33907387	-
TU14254	OAR13	33914812	33914873	-
TU14262	OAR13	33929145	33929231	-
TU14284	OAR13	34101425	34101711	+
TU14284	OAR13	34101745	34102008	-
TU14326	OAR13	37176152	37176268	+
TU14342	OAR13	37649635	37649677	+
TU14350	OAR13	37784088	37784316	+
TU14350	OAR13	37784427	37784645	-
TU14351	OAR13	37786520	37786688	+
TU14362	OAR13	37816983	37816991	-
TU14371	OAR13	38417278	38417346	-
TU14376	OAR13	38652729	38652806	+
TU14378	OAR13	38666416	38666537	-
TU14387	OAR13	38673059	38673092	-
TU14390	OAR13	38681759	38681963	+
TU14403	OAR13	41151291	41151612	-
TU14412	OAR13	41936159	41936197	+
TU14415	OAR13	42002476	42002514	-
TU14425	OAR13	42074014	42074133	+
TU14425	OAR13	42074319	42074461	-
TU14426	OAR13	42074526	42074730	+
TU14438	OAR13	42283457	42283520	+
TU14441	OAR13	42469797	42475122	+
TU14441	OAR13	42475251	42477429	-
TU14444	OAR13	42471646	42471721	+
TU14473	OAR13	43239442	43239564	-
TU14474	OAR13	43240647	43240761	-
TU14505	OAR13	44292139	44292304	-
TU14512	OAR13	45525361	45525403	+
TU14519	OAR13	45540862	45540922	-
TU14520	OAR13	45541141	45541222	+
TU14520	OAR13	45541357	45541419	-
TU14530	OAR13	45767587	45767628	+
TU14565	OAR13	46684562	46684850	+
TU14568	OAR13	46748550	46748611	-
TU14569	OAR13	46748666	46749613	+
TU14569	OAR13	46749785	46750663	-
TU14583	OAR13	47382263	47383697	-
TU14589	OAR13	47512470	47512640	-
TU14602	OAR13	49188978	49189113	+
TU14608	OAR13	50266369	50266374	+
TU14620	OAR13	50607260	50607508	+
TU14620	OAR13	50607737	50607904	-
TU14630	OAR13	50647332	50647350	+
TU14642	OAR13	50657894	50658057	+
TU14649	OAR13	50718138	50718205	-
TU14658	OAR13	50848927	50849096	+
TU14659	OAR13	50863905	50864655	-
TU14661	OAR13	50999833	50999850	-
TU14668	OAR13	51003933	51004074	-
TU14670	OAR13	51008323	51008355	+
TU14694	OAR13	51446706	51446864	+
TU14698	OAR13	51748656	51748751	-
TU14710	OAR13	52316389	52317000	-
TU14720	OAR13	52342367	52342385	-
TU14730	OAR13	52959640	52959817	+
TU14741	OAR13	53112094	53112102	-
TU14752	OAR13	53215508	53215847	+
TU14753	OAR13	53217194	53217233	+
TU14758	OAR13	53236398	53236747	+
TU14775	OAR13	53502961	53503019	-
TU14778	OAR13	53812217	53812316	-
TU14780	OAR13	53838838	53842205	+
TU14781	OAR13	53843978	53843987	+
TU14782	OAR13	53844360	53844439	+
TU14782	OAR13	53844538	53844683	-
TU14789	OAR13	53849318	53849336	+
TU14789	OAR13	53849448	53849577	-
TU14793	OAR13	53858883	53859023	+
TU14797	OAR13	53891686	53891748	-
TU14802	OAR13	54018413	54018900	+
TU14802	OAR13	54019107	54024109	-
TU14804	OAR13	54020195	54020298	+
TU14807	OAR13	54025447	54025487	-
TU14809	OAR13	54033631	54033698	-
TU14819	OAR13	54045696	54045968	-
TU14826	OAR13	54057055	54057096	+
TU14830	OAR13	54059994	54060138	+
TU14835	OAR13	54076161	54076177	-
TU14837	OAR13	54079784	54079979	+
TU14838	OAR13	54081061	54081665	-
TU14840	OAR13	54082955	54083262	-
TU14841	OAR13	54085624	54087705	-
TU14843	OAR13	54089716	54090241	+
TU14846	OAR13	54092518	54092915	+
TU14846	OAR13	54093131	54093481	-
TU14847	OAR13	54093492	54094256	+
TU14847	OAR13	54094692	54094984	-
TU14850	OAR13	54096876	54097628	+
TU14853	OAR13	54101460	54101609	-
TU14854	OAR13	54102477	54102522	-
TU14856	OAR13	54103203	54103432	+
TU14865	OAR13	54129162	54129173	+
TU14866	OAR13	54212571	54212765	-
TU14870	OAR13	54216503	54216737	+
TU14884	OAR13	54285369	54285927	-
TU14887	OAR13	54294604	54295472	-
TU14888	OAR13	54304633	54305138	-
TU14908	OAR13	54421473	54422045	+
TU14911	OAR13	54426365	54426426	+
TU14917	OAR13	54451193	54451344	-
TU14936	OAR13	55821136	55821221	+
TU14939	OAR13	55824054	55824127	-
TU14944	OAR13	55828812	55828842	-
TU14948	OAR13	55855167	55855172	+
TU14957	OAR13	55867314	55867351	-
TU14959	OAR13	55868364	55868369	+
TU14968	OAR13	55899719	55900660	+
TU14970	OAR13	55903221	55903394	-
TU14989	OAR13	56928822	56928993	-
TU14993	OAR13	57075008	57076018	-
TU14995	OAR13	57295620	57295824	-
TU14998	OAR13	57297686	57297869	-
TU15000	OAR13	57370439	57371166	-
TU15007	OAR13	57483820	57484137	-
TU15020	OAR13	57894665	57895206	+
TU15020	OAR13	57895353	57895820	-
TU15022	OAR13	57897292	57897337	+
TU15030	OAR13	58100683	58100757	+
TU15034	OAR13	58103500	58103570	-
TU15041	OAR13	58117138	58117406	+
TU15041	OAR13	58117511	58117793	-
TU15082	OAR13	59620723	59621196	-
TU15099	OAR13	59966486	59966523	+
TU15117	OAR13	60551438	60551447	-
TU15149	OAR13	61077027	61077308	+
TU15149	OAR13	61077849	61078407	-
TU15150	OAR13	61083760	61083907	-
TU15154	OAR13	61085521	61086302	+
TU15154	OAR13	61086346	61087065	-
TU15155	OAR13	61118799	61119049	+
TU15155	OAR13	61119236	61119585	-
TU15159	OAR13	61184445	61184449	+
TU15163	OAR13	61275839	61275913	+
TU15164	OAR13	61276480	61276574	-
TU15178	OAR13	62360387	62360455	+
TU15184	OAR13	62401234	62401339	-
TU15189	OAR13	62609290	62609389	+
TU15191	OAR13	62610414	62610427	-
TU15197	OAR13	62658158	62658327	+
TU15211	OAR13	62889043	62889212	-
TU15225	OAR13	63033770	63035173	+
TU15226	OAR13	63034428	63034743	-
TU15244	OAR13	63376961	63377879	-
TU15245	OAR13	63380476	63381799	+
TU15255	OAR13	63392216	63392347	+
TU15267	OAR13	63657870	63658040	+
TU15267	OAR13	63666892	63672206	-
TU15278	OAR13	63788162	63788435	+
TU15302	OAR13	63879521	63879524	+
TU15303	OAR13	63880120	63880148	-
TU15307	OAR13	64082947	64083134	-
TU15333	OAR13	64294964	64295120	+
TU15346	OAR13	64725183	64725588	+
TU15349	OAR13	64914883	64915010	+
TU15353	OAR13	64917604	64917632	+
TU15368	OAR13	64930910	64931075	+
TU15374	OAR13	64936174	64936219	-
TU15387	OAR13	64945199	64945264	-
TU15388	OAR13	64946634	64947656	-
TU15393	OAR13	65001169	65001353	+
TU15396	OAR13	65041807	65041936	+
TU15410	OAR13	65286969	65287407	+
TU15427	OAR13	65842286	65842476	-
TU15447	OAR13	66739401	66739795	+
TU15454	OAR13	66766905	66767025	+
TU15456	OAR13	66769640	66769859	+
TU15469	OAR13	66991896	66992227	+
TU15469	OAR13	66992652	66992796	-
TU15473	OAR13	67132176	67132195	+
TU15474	OAR13	67132711	67132903	+
TU15478	OAR13	67238779	67238957	+
TU15480	OAR13	68216887	68219517	-
TU15488	OAR13	68806492	68806937	+
TU15490	OAR13	69210218	69210314	-
TU15493	OAR13	69253397	69253682	+
TU15494	OAR13	69258006	69258351	+
TU15498	OAR13	69276037	69276077	+
TU15513	OAR13	72016484	72016498	-
TU15515	OAR13	72017160	72017326	-
TU15517	OAR13	72021358	72024131	-
TU15524	OAR13	72051540	72051580	+
TU15540	OAR13	72118336	72118343	+
TU15554	OAR13	72570417	72570695	+
TU15573	OAR13	73062950	73063238	+
TU15573	OAR13	73063364	73063652	-
TU15575	OAR13	73064528	73064565	-
TU15579	OAR13	73066131	73066471	+
TU15597	OAR13	73109303	73109335	+
TU15603	OAR13	73121089	73121252	+
TU15609	OAR13	73129334	73129338	+
TU15612	OAR13	73130771	73131063	+
TU15613	OAR13	73695556	73695563	+
TU15615	OAR13	74018144	74018379	-
TU15616	OAR13	74022544	74022622	-
TU15618	OAR13	74023125	74023879	+
TU15623	OAR13	74032133	74032434	-
TU15631	OAR13	74074537	74074716	+
TU15646	OAR13	75605067	75605217	-
TU15668	OAR13	76960860	76961212	+
TU15668	OAR13	76961303	76961732	-
TU15687	OAR13	77090451	77090573	+
TU15704	OAR13	77407318	77407354	+
TU15712	OAR13	77651014	77651180	+
TU15712	OAR13	77651325	77651466	-
TU15713	OAR13	77651509	77651510	+
TU15715	OAR13	77653587	77653854	-
TU15721	OAR13	77658464	77658522	+
TU15723	OAR13	77659516	77659525	+
TU15725	OAR13	77661219	77661223	+
TU15730	OAR13	77666690	77666720	-
TU15734	OAR13	77668599	77668658	+
TU15749	OAR13	77682277	77682291	-
TU15752	OAR13	77683064	77683193	+
TU15752	OAR13	77683704	77683954	-
TU15756	OAR13	77687997	77688065	-
TU15762	OAR13	77710023	77710071	+
TU15766	OAR13	77724743	77724743	+
TU15784	OAR13	77887908	77887991	-
TU15789	OAR13	78038881	78039549	-
TU15802	OAR13	78275591	78275609	+
TU15805	OAR13	78278186	78278190	+
TU15817	OAR13	78688322	78688835	-
TU15818	OAR13	78688854	78688930	+
TU15825	OAR13	78882319	78883385	+
TU15833	OAR13	79633977	79634043	+
TU15840	OAR13	79707685	79707765	+
TU15850	OAR13	79988311	79988340	-
TU15860	OAR13	80081993	80082398	-
TU15879	OAR13	80108645	80108671	-
TU15915	OAR13	81516996	81517022	-
TU15922	OAR13	81550914	81550935	-
TU15924	OAR13	81569099	81569323	+
TU15924	OAR13	81572487	81572559	-
TU15927	OAR13	81594568	81594595	-
TU15939	OAR13	81627684	81627704	-
TU15948	OAR14	298057	298305	+
TU15953	OAR14	822221	822299	+
TU15956	OAR14	824799	824930	+
TU15966	OAR14	847655	847689	-
TU15986	OAR14	1054644	1054797	+
TU15986	OAR14	1054950	1055089	-
TU15991	OAR14	1136241	1136329	-
TU16008	OAR14	1255385	1256381	+
TU16018	OAR14	1778656	1779069	+
TU16019	OAR14	1780572	1780908	+
TU16023	OAR14	1938354	1938733	-
TU16025	OAR14	1942961	1943226	-
TU16029	OAR14	1945638	1945874	-
TU16030	OAR14	1971400	1971579	-
TU16033	OAR14	1972942	1973158	+
TU16042	OAR14	2112099	2112219	+
TU16043	OAR14	2112903	2112914	-
TU16059	OAR14	2295865	2295950	+
TU16095	OAR14	5087526	5087539	+
TU16103	OAR14	5503601	5503610	-
TU16104	OAR14	5637471	5637534	-
TU16105	OAR14	5637564	5637870	+
TU16106	OAR14	5644876	5644954	-
TU16115	OAR14	5651717	5651852	+
TU16116	OAR14	5653873	5654092	+
TU16148	OAR14	5847669	5847723	-
TU16175	OAR14	7082630	7082774	-
TU16189	OAR14	7345799	7346138	-
TU16190	OAR14	7346172	7346274	+
TU16190	OAR14	7346441	7346657	-
TU16191	OAR14	7347452	7347973	-
TU16198	OAR14	7519447	7519847	+
TU16198	OAR14	7520046	7520444	-
TU16210	OAR14	8617017	8617032	-
TU16246	OAR14	8844294	8844338	-
TU16260	OAR14	8945440	8945465	+
TU16266	OAR14	9045134	9045164	+
TU16268	OAR14	9046412	9046444	+
TU16276	OAR14	9069865	9069977	-
TU16311	OAR14	9421550	9421589	-
TU16312	OAR14	9473887	9485601	+
TU16315	OAR14	9488480	9488518	+
TU16318	OAR14	9571839	9571995	-
TU16322	OAR14	9573445	9573542	+
TU16324	OAR14	9577946	9578032	-
TU16326	OAR14	9580685	9580724	+
TU16327	OAR14	9581788	9581875	+
TU16331	OAR14	9583599	9584813	+
TU16335	OAR14	9587569	9587600	+
TU16338	OAR14	9629581	9629688	+
TU16338	OAR14	9629788	9629821	-
TU16340	OAR14	9797629	9798102	+
TU16343	OAR14	9947876	9947902	-
TU16346	OAR14	10058523	10058545	+
TU16346	OAR14	10058771	10058840	-
TU16347	OAR14	10059295	10059407	+
TU16347	OAR14	10059544	10059726	-
TU16352	OAR14	10218894	10218976	+
TU16356	OAR14	10222107	10222193	-
TU16360	OAR14	10305480	10305686	+
TU16371	OAR14	10419019	10420047	-
TU16375	OAR14	10436229	10436285	+
TU16376	OAR14	10489481	10489981	+
TU16381	OAR14	10492924	10495041	+
TU16381	OAR14	10495221	10497048	-
TU16389	OAR14	10567975	10568222	-
TU16392	OAR14	10572155	10572544	-
TU16398	OAR14	10641220	10641277	+
TU16407	OAR14	10708225	10708284	-
TU16422	OAR14	10757824	10757853	+
TU16437	OAR14	11109574	11110760	+
TU16439	OAR14	11213278	11213321	+
TU16442	OAR14	11839961	11840007	-
TU16458	OAR14	12490144	12490448	-
TU16465	OAR14	13249668	13263644	+
TU16471	OAR14	13279616	13280964	-
TU16474	OAR14	13285146	13285276	+
[truncated: 6,047 more rows]

## Sheet: DP_UTR3
Table S8-4. Predicted 3' UTR region of novel transcript units in DP sample
Novel TU ID	Chromosome	Start site	End site	Strand
TU10	OAR1	180697	180756	+
TU11	OAR1	180861	180915	-
TU26	OAR1	237850	237889	+
TU34	OAR1	272467	272777	+
TU50	OAR1	591784	592895	-
TU59	OAR1	620059	620170	+
TU65	OAR1	624229	624314	+
TU71	OAR1	962901	963075	+
TU76	OAR1	978626	979104	+
TU76	OAR1	977941	978351	-
TU84	OAR1	1679098	1679216	-
TU89	OAR1	1683338	1683413	-
TU103	OAR1	1696251	1696389	-
TU112	OAR1	1712428	1712452	+
TU116	OAR1	1715302	1715454	+
TU116	OAR1	1714945	1715155	-
TU142	OAR1	1920481	1920557	-
TU144	OAR1	1922047	1922215	+
TU144	OAR1	1921781	1921818	-
TU145	OAR1	1922668	1922691	-
TU152	OAR1	2579801	2579891	-
TU154	OAR1	2581734	2583949	+
TU155	OAR1	2584881	2585021	-
TU157	OAR1	2586329	2586496	-
TU174	OAR1	2622566	2622659	-
TU182	OAR1	2687392	2687604	+
TU185	OAR1	2712848	2712880	+
TU188	OAR1	2757900	2758149	-
TU189	OAR1	2759817	2759840	+
TU193	OAR1	2761817	2761963	-
TU199	OAR1	2863000	2863031	+
TU205	OAR1	2929989	2930155	+
TU208	OAR1	2932108	2932138	-
TU214	OAR1	2936219	2936433	+
TU222	OAR1	3008022	3008315	+
TU222	OAR1	3007351	3007644	-
TU226	OAR1	3018786	3018919	+
TU227	OAR1	3020166	3020232	-
TU234	OAR1	3043609	3043621	-
TU245	OAR1	3054834	3054887	+
TU246	OAR1	3056127	3056160	+
TU246	OAR1	3055963	3055987	-
TU250	OAR1	3058881	3059191	+
TU255	OAR1	3063598	3063738	+
TU293	OAR1	4600898	4601510	-
TU298	OAR1	4605106	4605357	+
TU298	OAR1	4604729	4604966	-
TU316	OAR1	5135468	5135488	+
TU332	OAR1	6158946	6159110	-
TU333	OAR1	6159769	6159870	-
TU335	OAR1	7064377	7064885	+
TU335	OAR1	7063779	7064224	-
TU338	OAR1	7070600	7070980	-
TU345	OAR1	7075006	7075181	-
TU359	OAR1	7097607	7098152	+
TU374	OAR1	7954793	7954880	+
TU410	OAR1	10436153	10436193	-
TU429	OAR1	10562500	10562717	-
TU430	OAR1	10563153	10563327	-
TU452	OAR1	10708570	10708570	+
TU461	OAR1	10730309	10730462	-
TU466	OAR1	10776527	10776821	-
TU472	OAR1	10796516	10796626	-
TU473	OAR1	10797027	10797212	-
TU474	OAR1	10798743	10798851	+
TU477	OAR1	10800066	10800110	-
TU482	OAR1	10805601	10805625	+
TU492	OAR1	10815392	10815453	-
TU500	OAR1	11910779	11911057	-
TU504	OAR1	12092272	12092353	+
TU510	OAR1	12200077	12200282	-
TU520	OAR1	12336425	12336857	-
TU525	OAR1	12345396	12345416	+
TU527	OAR1	13178563	13178567	+
TU545	OAR1	13867562	13867716	+
TU558	OAR1	13928452	13928628	+
TU562	OAR1	14000030	14000265	+
TU592	OAR1	14834329	14835547	-
TU603	OAR1	15129539	15129629	+
TU606	OAR1	15157486	15157565	+
TU607	OAR1	15169361	15170356	-
TU609	OAR1	15210101	15210246	+
TU621	OAR1	15335170	15335386	-
TU622	OAR1	15336063	15336084	-
TU630	OAR1	15348517	15348667	-
TU644	OAR1	15530768	15530828	+
TU645	OAR1	15530978	15531021	-
TU654	OAR1	15537889	15537997	-
TU658	OAR1	15679989	15680251	-
TU676	OAR1	16354656	16355309	+
TU688	OAR1	16819435	16819505	-
TU698	OAR1	16872881	16872969	-
TU727	OAR1	18236873	18237036	+
TU734	OAR1	18300264	18300396	-
TU779	OAR1	19556294	19556366	-
TU782	OAR1	19640672	19640779	+
TU798	OAR1	20187330	20187367	-
TU809	OAR1	20202148	20202202	+
TU811	OAR1	20217617	20217643	+
TU826	OAR1	20252008	20252555	+
TU833	OAR1	20259226	20263630	+
TU851	OAR1	20551898	20552066	-
TU855	OAR1	20556125	20556145	+
TU858	OAR1	20592769	20594021	+
TU867	OAR1	20888318	20888598	+
TU868	OAR1	21408681	21409138	+
TU869	OAR1	21409205	21409510	-
TU877	OAR1	21549978	21550046	+
TU901	OAR1	23880385	23880609	+
TU907	OAR1	24552705	24553069	+
TU908	OAR1	24553696	24553737	+
TU913	OAR1	24597795	24597797	+
TU916	OAR1	24708781	24708866	-
TU921	OAR1	24897402	24897443	+
TU926	OAR1	25053154	25053454	+
TU946	OAR1	25343881	25343937	-
TU948	OAR1	25347214	25347246	-
TU952	OAR1	25349632	25349687	-
TU958	OAR1	25411712	25412417	-
TU967	OAR1	25427480	25427584	+
TU989	OAR1	25805443	25809640	-
TU990	OAR1	25816767	25816827	+
TU994	OAR1	25825184	25825584	+
TU1000	OAR1	25830509	25830962	-
TU1015	OAR1	25901042	25902357	-
TU1017	OAR1	25941601	25941601	-
TU1036	OAR1	26044247	26044278	-
TU1041	OAR1	26072711	26072729	+
TU1044	OAR1	26073742	26074067	-
TU1054	OAR1	26117469	26117609	+
TU1054	OAR1	26116196	26116358	-
TU1068	OAR1	26294588	26297195	-
TU1072	OAR1	26364861	26365020	+
TU1072	OAR1	26357505	26360673	-
TU1078	OAR1	26370808	26373899	+
TU1105	OAR1	26457838	26457864	-
TU1118	OAR1	26497611	26497692	-
TU1119	OAR1	26506689	26507188	-
TU1125	OAR1	26538184	26545676	-
TU1146	OAR1	26877747	26878206	+
TU1147	OAR1	26896213	26896534	+
TU1147	OAR1	26895338	26895622	-
TU1149	OAR1	26935339	26935500	+
TU1149	OAR1	26934870	26935141	-
TU1151	OAR1	27169300	27169407	+
TU1157	OAR1	27186973	27187084	-
TU1159	OAR1	27188214	27188329	-
TU1160	OAR1	27885201	27885361	-
TU1167	OAR1	28074279	28074330	+
TU1175	OAR1	28328646	28328874	-
TU1179	OAR1	28794963	28795241	+
TU1179	OAR1	28794424	28794561	-
TU1182	OAR1	28797379	28797578	+
TU1183	OAR1	28799174	28799212	-
TU1193	OAR1	28891384	28891597	+
TU1214	OAR1	30664461	30664554	+
TU1231	OAR1	30842338	30843291	+
TU1236	OAR1	31194200	31194274	+
TU1238	OAR1	32881515	32881606	+
TU1245	OAR1	32980559	32980705	-
TU1257	OAR1	33875595	33875639	+
TU1267	OAR1	33995514	33996942	+
TU1284	OAR1	36247759	36248147	-
TU1292	OAR1	36863249	36863290	+
TU1296	OAR1	36898127	36898132	+
TU1298	OAR1	36939706	36939926	+
TU1301	OAR1	37035059	37035301	-
TU1304	OAR1	37254691	37254858	-
TU1319	OAR1	38251062	38251088	+
TU1334	OAR1	38455435	38455660	+
TU1338	OAR1	38457891	38458295	+
TU1339	OAR1	39366473	39366539	+
TU1347	OAR1	39996730	39996908	+
TU1356	OAR1	40049877	40050353	+
TU1356	OAR1	40049246	40049650	-
TU1358	OAR1	40051862	40052411	+
TU1420	OAR1	46130623	46130627	+
TU1420	OAR1	46130289	46130473	-
TU1421	OAR1	46131342	46131349	-
TU1431	OAR1	49765005	49765075	-
TU1452	OAR1	53187373	53187479	+
TU1452	OAR1	53187070	53187192	-
TU1457	OAR1	53300744	53300786	+
TU1474	OAR1	53503667	53503747	-
TU1475	OAR1	53504481	53504752	+
TU1506	OAR1	53638918	53638998	+
TU1510	OAR1	53642066	53642195	+
TU1536	OAR1	60475069	60475746	+
TU1537	OAR1	60475881	60476228	-
TU1549	OAR1	60762832	60762909	+
TU1554	OAR1	60861282	60861312	+
TU1574	OAR1	61860669	61860688	+
TU1583	OAR1	63450742	63450783	+
TU1588	OAR1	63453028	63453053	-
TU1589	OAR1	63453731	63453755	-
TU1590	OAR1	63454765	63455089	+
TU1590	OAR1	63454221	63454575	-
TU1591	OAR1	63455409	63455454	-
TU1611	OAR1	63718995	63719529	+
TU1611	OAR1	63713650	63718886	-
TU1626	OAR1	65351928	65351969	-
TU1638	OAR1	65549659	65549841	-
TU1647	OAR1	66057074	66057159	-
TU1657	OAR1	66182086	66182331	-
TU1660	OAR1	66506332	66506429	+
TU1675	OAR1	67338823	67338935	-
TU1678	OAR1	67341238	67341306	+
TU1685	OAR1	67362849	67362975	-
TU1690	OAR1	67427800	67427924	-
TU1708	OAR1	67848230	67848333	+
TU1750	OAR1	68823468	68823596	+
TU1750	OAR1	68823251	68823337	-
TU1752	OAR1	68986713	68986719	-
TU1799	OAR1	70384783	70384908	-
TU1840	OAR1	71443456	71443638	-
TU1857	OAR1	76105375	76105470	-
TU1890	OAR1	76898647	76898652	-
TU1893	OAR1	76901560	76901561	-
TU1920	OAR1	77431837	77431908	-
TU1921	OAR1	77432766	77432856	-
TU1926	OAR1	77546325	77546383	-
TU1960	OAR1	79907894	79908035	-
TU1979	OAR1	80343874	80343926	-
TU1984	OAR1	81809578	81809777	-
TU1991	OAR1	83772019	83772030	-
TU2002	OAR1	85084612	85084703	+
TU2021	OAR1	85602665	85604348	+
TU2027	OAR1	85620695	85620709	-
TU2036	OAR1	85646569	85646645	+
TU2049	OAR1	85703935	85703988	-
TU2052	OAR1	85744269	85750162	-
TU2066	OAR1	85798714	85798780	-
TU2070	OAR1	85814622	85814651	-
TU2091	OAR1	85832108	85832356	-
TU2094	OAR1	85836581	85838651	+
TU2095	OAR1	85862739	85862770	+
TU2113	OAR1	85953929	85954017	-
TU2115	OAR1	85955386	85955479	-
TU2118	OAR1	85958203	85958232	-
TU2124	OAR1	86031456	86031689	-
TU2133	OAR1	86309870	86310458	-
TU2138	OAR1	86578685	86578844	-
TU2139	OAR1	86579921	86579965	+
TU2160	OAR1	86974346	86974394	+
TU2163	OAR1	87040197	87040204	+
TU2187	OAR1	87951868	87951898	+
TU2188	OAR1	87952095	87952205	-
TU2192	OAR1	88115597	88115660	+
TU2206	OAR1	88184373	88184677	+
TU2215	OAR1	89017928	89018091	+
TU2261	OAR1	90293328	90293426	-
TU2288	OAR1	91148338	91148383	-
TU2298	OAR1	91217613	91218147	-
TU2303	OAR1	92092693	92092766	+
TU2314	OAR1	92128667	92128723	-
TU2316	OAR1	92129741	92129905	+
TU2317	OAR1	92130012	92130125	-
TU2331	OAR1	92983423	92984372	-
TU2336	OAR1	93038023	93038032	-
TU2338	OAR1	93488200	93488718	-
TU2346	OAR1	93627283	93627313	-
TU2386	OAR1	93894022	93894126	-
TU2392	OAR1	94056148	94056230	+
TU2411	OAR1	94890684	94890899	+
TU2426	OAR1	96394848	96395849	+
TU2432	OAR1	96775280	96775285	-
TU2435	OAR1	96802411	96802423	+
TU2451	OAR1	96849828	96849840	+
TU2454	OAR1	96850828	96850869	-
TU2461	OAR1	96856212	96856419	+
TU2462	OAR1	96856900	96856944	+
TU2466	OAR1	96858715	96858722	+
TU2468	OAR1	96859683	96860152	+
TU2469	OAR1	96860680	96860839	-
TU2478	OAR1	96953525	96953706	+
TU2480	OAR1	97139402	97139481	+
TU2483	OAR1	97664103	97664239	-
TU2500	OAR1	98178314	98178542	+
TU2501	OAR1	98228398	98228475	-
TU2504	OAR1	98229704	98229821	-
TU2511	OAR1	98264490	98264563	+
TU2513	OAR1	98273952	98274090	-
TU2544	OAR1	98914517	98915131	-
TU2557	OAR1	99227442	99227592	-
TU2590	OAR1	99476431	99476477	-
TU2591	OAR1	99477477	99477646	-
TU2609	OAR1	99498279	99498285	-
TU2610	OAR1	99501608	99501640	-
TU2613	OAR1	99504029	99504091	-
TU2626	OAR1	99794189	99794338	-
TU2632	OAR1	99859392	99860275	+
TU2645	OAR1	99906173	99907112	+
TU2653	OAR1	100012782	100012831	-
TU2654	OAR1	100114152	100114226	+
TU2655	OAR1	100114580	100114685	+
TU2655	OAR1	100114383	100114461	-
TU2665	OAR1	100217702	100217890	-
TU2669	OAR1	100258841	100258889	+
TU2674	OAR1	100501124	100501942	-
TU2680	OAR1	100625691	100625714	+
TU2695	OAR1	100635931	100636135	+
TU2695	OAR1	100635638	100635724	-
TU2707	OAR1	100840603	100840661	+
TU2712	OAR1	102538696	102538828	-
TU2718	OAR1	102585541	102585699	+
TU2730	OAR1	102646085	102646522	+
TU2730	OAR1	102644894	102644998	-
TU2733	OAR1	102662797	102663686	+
TU2736	OAR1	102668658	102669335	+
TU2742	OAR1	102671135	102671178	+
TU2745	OAR1	102710567	102714953	-
TU2750	OAR1	102726118	102726131	-
TU2753	OAR1	102732784	102733367	+
TU2765	OAR1	102774383	102776592	-
TU2777	OAR1	102867461	102867741	-
TU2780	OAR1	102870633	102870974	+
TU2781	OAR1	102872876	102874011	+
TU2783	OAR1	102879349	102879364	+
TU2785	OAR1	102881952	102882127	-
TU2787	OAR1	102883950	102884042	+
TU2787	OAR1	102883434	102883706	-
TU2788	OAR1	102884652	102884874	+
TU2791	OAR1	102888871	102889789	-
TU2797	OAR1	102907767	102907945	-
TU2807	OAR1	103024099	103024478	+
TU2830	OAR1	103205591	103205629	-
TU2838	OAR1	103366382	103366558	-
TU2845	OAR1	103684301	103684395	-
TU2862	OAR1	103829504	103829861	-
TU2874	OAR1	103973711	103974046	-
TU2894	OAR1	104540672	104541047	-
TU2901	OAR1	104724946	104725122	-
TU2904	OAR1	104798516	104798531	+
TU2911	OAR1	104896218	104896285	+
TU2917	OAR1	105032885	105033112	-
TU2924	OAR1	105058855	105058922	+
TU2931	OAR1	105074770	105074775	-
TU2938	OAR1	105228982	105229200	+
TU2938	OAR1	105228520	105228622	-
TU2940	OAR1	105229616	105230961	-
TU2942	OAR1	105235047	105235052	+
TU2953	OAR1	105363519	105363548	-
TU2978	OAR1	106217979	106218422	+
TU2978	OAR1	106217565	106217906	-
TU2985	OAR1	106227528	106227669	-
TU2988	OAR1	106234626	106234684	-
TU2991	OAR1	106310766	106310898	+
TU2991	OAR1	106310576	106310633	-
TU2999	OAR1	106972302	106973295	+
TU2999	OAR1	106971025	106971673	-
TU3003	OAR1	107335997	107336134	-
TU3021	OAR1	109045688	109045920	+
TU3024	OAR1	109042977	109043114	+
TU3025	OAR1	109043173	109043418	-
TU3028	OAR1	109181043	109181140	-
TU3033	OAR1	109187278	109187298	-
TU3047	OAR1	109450359	109450369	+
TU3069	OAR1	109556573	109556778	-
TU3070	OAR1	109557431	109557704	+
TU3081	OAR1	109565286	109565494	-
TU3083	OAR1	109774954	109775032	+
TU3085	OAR1	109775863	109776177	-
TU3090	OAR1	109826871	109826905	-
TU3115	OAR1	110748374	110748718	+
TU3138	OAR1	111207607	111207702	+
TU3142	OAR1	111244720	111244802	+
TU3145	OAR1	111389530	111389671	-
TU3150	OAR1	111421453	111421496	-
TU3159	OAR1	111884943	111885044	+
TU3165	OAR1	112023674	112024155	+
TU3178	OAR1	112096652	112096811	-
TU3185	OAR1	112291361	112293308	-
TU3191	OAR1	112334350	112334979	-
TU3195	OAR1	112338609	112338858	+
TU3252	OAR1	117637384	117637603	-
TU3256	OAR1	117643533	117643609	+
TU3256	OAR1	117643249	117643379	-
TU3276	OAR1	118002407	118002731	+
TU3276	OAR1	118002036	118002249	-
TU3307	OAR1	118613565	118613726	+
TU3312	OAR1	118615553	118615640	-
TU3316	OAR1	119049384	119049391	-
TU3321	OAR1	119168592	119168711	-
TU3323	OAR1	119171574	119171645	-
TU3346	OAR1	119582182	119582355	+
TU3346	OAR1	119581631	119581774	-
TU3355	OAR1	119588147	119588307	+
TU3356	OAR1	119588342	119589959	-
TU3366	OAR1	119606243	119606443	+
TU3374	OAR1	119834267	119834339	+
TU3380	OAR1	119841883	119841910	+
TU3400	OAR1	120237452	120237566	+
TU3406	OAR1	120273587	120273637	+
TU3408	OAR1	120386215	120386591	+
TU3408	OAR1	120385480	120385546	-
TU3421	OAR1	121134690	121134828	-
TU3455	OAR1	124957074	124957127	+
TU3458	OAR1	124959616	124960061	+
TU3475	OAR1	125329805	125329814	+
TU3480	OAR1	126956135	126956184	-
TU3492	OAR1	128444103	128444109	-
TU3496	OAR1	128473023	128473078	-
TU3522	OAR1	129235576	129235587	+
TU3525	OAR1	133515805	133516096	-
TU3531	OAR1	137031741	137031762	-
TU3552	OAR1	137778120	137779680	-
TU3553	OAR1	137783485	137783560	-
TU3555	OAR1	138618820	138618859	+
TU3589	OAR1	138704146	138704440	-
TU3617	OAR1	139502695	139504461	+
TU3635	OAR1	139585364	139585425	-
TU3644	OAR1	139616319	139616325	-
TU3649	OAR1	139619896	139619938	+
TU3653	OAR1	139628213	139628259	-
TU3662	OAR1	140095502	140095649	-
TU3666	OAR1	140097842	140097855	+
TU3674	OAR1	140129918	140129990	+
TU3687	OAR1	140547609	140547726	+
TU3749	OAR1	154762973	154763206	+
TU3749	OAR1	154762635	154762861	-
TU3763	OAR1	159883848	159883962	-
TU3768	OAR1	160279800	160280149	+
TU3793	OAR1	161593386	161593425	+
TU3793	OAR1	161590002	161590022	-
TU3814	OAR1	162559977	162560154	+
TU3822	OAR1	162567458	162569728	-
TU3832	OAR1	162579026	162579150	-
TU3845	OAR1	162713653	162713704	-
TU3879	OAR1	162806814	162806838	+
TU3888	OAR1	162815288	162815622	-
TU3891	OAR1	162818523	162818612	+
TU3892	OAR1	162818985	162819131	-
TU3893	OAR1	162819840	162820065	+
TU3899	OAR1	162822883	162823181	+
TU3900	OAR1	162823396	162823436	-
TU3903	OAR1	162825124	162825392	-
TU3908	OAR1	162828483	162828530	+
TU3924	OAR1	162838991	162839206	-
TU3930	OAR1	162843638	162843649	-
TU3942	OAR1	162850638	162850733	+
TU3942	OAR1	162850195	162850374	-
TU3954	OAR1	162859331	162859674	+
TU3955	OAR1	162860053	162860117	+
TU3955	OAR1	162859692	162859827	-
TU3956	OAR1	162860773	162860818	+
TU3962	OAR1	162875823	162876271	+
TU3962	OAR1	162875168	162875459	-
TU3990	OAR1	164396786	164396918	+
TU3991	OAR1	164400732	164400776	+
TU3991	OAR1	164400585	164400595	-
TU4009	OAR1	164441870	164442028	-
TU4033	OAR1	168665384	168665425	+
TU4038	OAR1	168764588	168764862	+
TU4043	OAR1	168767107	168767120	+
TU4047	OAR1	170978403	170978494	+
TU4050	OAR1	170979704	170980275	-
TU4053	OAR1	171268397	171269508	+
TU4058	OAR1	171879636	171879637	-
TU4068	OAR1	174506575	174506666	-
TU4077	OAR1	174955303	174955309	-
TU4078	OAR1	175204672	175205036	-
TU4086	OAR1	175592308	175592349	+
TU4089	OAR1	175593661	175593852	+
TU4106	OAR1	176795316	176795475	-
TU4113	OAR1	176830036	176830186	+
TU4123	OAR1	176862183	176862338	+
TU4128	OAR1	176892954	176893066	+
TU4131	OAR1	176895163	176895283	+
TU4137	OAR1	176957938	176958123	+
TU4142	OAR1	177189773	177189803	-
TU4148	OAR1	177420227	177420380	+
TU4150	OAR1	177423755	177423941	+
TU4153	OAR1	177425736	177425817	-
TU4154	OAR1	177426209	177427149	-
TU4160	OAR1	177431010	177431196	-
TU4161	OAR1	177431729	177431749	-
TU4162	OAR1	177431996	177432056	-
TU4191	OAR1	177599223	177599242	-
TU4224	OAR1	177713205	177713303	-
TU4256	OAR1	177771306	177771426	-
TU4271	OAR1	177943499	177943593	+
TU4281	OAR1	178274477	178274558	+
TU4285	OAR1	182439568	182439699	+
TU4288	OAR1	182621321	182621677	+
TU4290	OAR1	182622275	182622899	-
TU4302	OAR1	182718313	182718420	-
TU4305	OAR1	182807458	182807497	-
TU4308	OAR1	182809017	182809160	-
TU4311	OAR1	182810738	182810821	-
TU4314	OAR1	182813314	182813347	+
TU4358	OAR1	183492062	183492284	+
TU4366	OAR1	183869444	183869975	-
TU4383	OAR1	184496208	184496522	+
TU4383	OAR1	184495687	184495920	-
TU4388	OAR1	184548924	184549168	-
TU4398	OAR1	185297038	185297040	-
TU4409	OAR1	185617057	185617138	-
TU4410	OAR1	185619873	185619942	+
TU4412	OAR1	185620866	185621078	+
TU4418	OAR1	185624124	185624173	-
TU4419	OAR1	185624520	185625100	-
TU4421	OAR1	185627212	185627259	+
TU4434	OAR1	186142904	186142946	+
TU4463	OAR1	186272875	186272933	-
TU4468	OAR1	186276160	186276357	+
TU4470	OAR1	186279293	186279385	-
TU4486	OAR1	187531318	187531322	+
TU4505	OAR1	187846636	187847106	+
TU4508	OAR1	188105992	188106208	+
TU4518	OAR1	188667698	188667839	+
TU4519	OAR1	188670271	188670291	-
TU4523	OAR1	188782626	188782668	-
TU4535	OAR1	189036994	189042234	-
TU4560	OAR1	189356122	189356358	+
TU4561	OAR1	189356826	189356987	-
TU4564	OAR1	189437771	189438411	-
TU4568	OAR1	189460016	189460340	-
TU4578	OAR1	189522287	189522511	-
TU4583	OAR1	189750502	189750596	+
TU4588	OAR1	189754194	189754329	-
TU4591	OAR1	189780028	189780058	+
TU4600	OAR1	189821811	189822019	+
TU4600	OAR1	189821470	189821620	-
TU4605	OAR1	189934130	189934223	-
TU4608	OAR1	190517416	190520069	-
TU4613	OAR1	190745632	190745723	-
TU4628	OAR1	191400847	191401000	+
TU4633	OAR1	191409446	191409483	+
TU4670	OAR1	193079343	193079429	+
TU4674	OAR1	193752585	193752628	+
TU4676	OAR1	194114297	194114367	+
TU4676	OAR1	194114066	194114103	-
TU4677	OAR1	194429809	194430035	-
TU4685	OAR1	195036243	195036270	+
TU4685	OAR1	195035573	195035729	-
TU4702	OAR1	196110770	196110802	+
TU4705	OAR1	196112223	196112482	-
TU4710	OAR1	196115093	196115214	-
TU4711	OAR1	196115412	196115489	-
TU4713	OAR1	196117150	196117212	+
TU4716	OAR1	196118761	196118887	-
TU4720	OAR1	196121413	196121617	+
TU4738	OAR1	196136480	196136501	+
TU4764	OAR1	196900417	196901245	+
TU4769	OAR1	196904782	196905029	-
TU4775	OAR1	196908417	196908444	-
TU4780	OAR1	196911553	196911590	-
TU4784	OAR1	197005221	197005268	-
TU4787	OAR1	197019764	197019796	-
TU4794	OAR1	197192614	197192626	+
TU4806	OAR1	197574809	197574816	-
TU4822	OAR1	198047821	198048231	-
TU4828	OAR1	198459214	198459232	-
TU4836	OAR1	199656888	199657053	-
TU4837	OAR1	199769452	199769638	-
TU4842	OAR1	200037627	200037909	-
TU4850	OAR1	200569962	200570103	+
TU4853	OAR1	201283582	201283608	-
TU4860	OAR1	201415950	201416660	-
TU4862	OAR1	201419221	201419872	+
TU4863	OAR1	201420739	201421119	+
TU4868	OAR1	201445024	201446286	+
TU4871	OAR1	201671857	201672035	-
TU4873	OAR1	201766895	201766939	-
TU4876	OAR1	201776397	201776419	-
TU4886	OAR1	201952373	201952530	-
TU4925	OAR1	202596421	202596737	+
TU4933	OAR1	204576949	204577245	-
TU4975	OAR1	206237086	206237203	+
TU5032	OAR1	213376729	213376865	+
TU5053	OAR1	213934550	213934587	+
TU5086	OAR1	215379210	215379265	+
TU5100	OAR1	215617723	215617748	+
TU5125	OAR1	216079858	216079936	-
TU5139	OAR1	216087711	216087826	-
TU5142	OAR1	216089747	216089905	-
TU5143	OAR1	216090782	216090812	+
TU5147	OAR1	216095073	216095133	+
TU5149	OAR1	216121412	216121469	+
TU5150	OAR1	216181610	216181615	-
TU5164	OAR1	216661899	216661983	-
TU5170	OAR1	218083227	218088635	+
TU5181	OAR1	222168222	222168222	+
TU5181	OAR1	222166972	222167273	-
TU5191	OAR1	224528537	224528593	-
TU5204	OAR1	224750455	224750493	+
TU5209	OAR1	224759734	224759903	-
TU5210	OAR1	224760505	224760665	+
TU5210	OAR1	224760261	224760430	-
TU5218	OAR1	224768861	224769552	+
TU5244	OAR1	225011180	225011180	+
TU5257	OAR1	225054780	225054795	-
TU5273	OAR1	225078317	225078351	-
TU5295	OAR1	225294016	225294142	+
TU5295	OAR1	225293673	225293823	-
TU5303	OAR1	225343804	225343977	-
TU5311	OAR1	225929632	225929968	+
TU5321	OAR1	227148668	227148814	-
TU5326	OAR1	227351634	227351652	-
TU5357	OAR1	229577688	229577890	-
TU5369	OAR1	230202011	230202065	+
TU5371	OAR1	230203759	230203987	-
TU5380	OAR1	230834767	230834779	-
TU5383	OAR1	230841025	230841267	+
TU5391	OAR1	230857750	230857996	+
TU5395	OAR1	230968234	230968355	+
TU5403	OAR1	231911884	231912035	+
TU5419	OAR1	233244924	233245000	-
TU5442	OAR1	233360960	233361055	+
TU5450	OAR1	233366792	233366893	-
TU5460	OAR1	233432319	233432362	+
TU5469	OAR1	233856127	233856269	+
TU5482	OAR1	234027150	234027153	-
TU5487	OAR1	234036741	234036815	+
TU5489	OAR1	234038831	234039097	+
TU5509	OAR1	234515327	234515398	+
TU5533	OAR1	235812811	235812937	-
TU5540	OAR1	235820178	235820535	+
TU5541	OAR1	235820972	235821122	+
TU5548	OAR1	235952680	235953724	-
TU5551	OAR1	235958442	235958774	-
TU5553	OAR1	235960405	235961011	-
TU5627	OAR1	242020553	242020575	+
TU5657	OAR1	244494915	244495008	-
TU5658	OAR1	244495479	244495592	+
TU5658	OAR1	244495249	244495378	-
TU5662	OAR1	244537915	244537965	-
TU5665	OAR1	244931530	244931538	+
TU5683	OAR1	245796589	245796721	-
TU5693	OAR1	246003337	246003347	+
TU5712	OAR1	246451578	246452090	+
TU5734	OAR1	248234712	248236228	+
TU5748	OAR1	249355028	249355876	+
TU5778	OAR1	251819546	251819599	+
TU5779	OAR1	251831984	251832003	+
TU5780	OAR1	251832549	251832625	+
TU5783	OAR1	251836197	251836247	-
TU5784	OAR1	251836604	251836629	+
TU5802	OAR1	253221877	253222118	-
TU5812	OAR1	253290294	253290370	+
TU5826	OAR1	253508745	253508791	+
TU5844	OAR1	254380486	254380544	+
TU5849	OAR1	254724908	254725145	-
TU5906	OAR1	257894100	257894446	+
TU5906	OAR1	257893724	257893984	-
TU5924	OAR1	257903080	257904648	-
TU5927	OAR1	257928116	257929787	-
TU5930	OAR1	257965429	257969824	+
TU5933	OAR1	257993418	257993783	+
TU5936	OAR1	257994649	257994732	-
TU5939	OAR1	258043627	258043677	+
TU5944	OAR1	258051886	258052050	+
TU5980	OAR1	260685282	260685305	+
TU5982	OAR1	260750186	260750216	+
TU6015	OAR1	261790229	261790753	-
TU6033	OAR1	262453883	262454248	+
TU6036	OAR1	262457314	262457715	+
TU6039	OAR1	262640034	262640228	-
TU6044	OAR1	262652226	262652296	+
TU6049	OAR1	262683933	262684821	-
TU6059	OAR1	262810878	262811047	+
TU6060	OAR1	262822471	262822602	+
TU6068	OAR1	262899084	262899091	+
TU6071	OAR1	262899747	262899854	-
TU6072	OAR1	263052395	263052539	-
TU6083	OAR1	263635434	263635614	+
TU6091	OAR1	263638365	263638667	-
TU6114	OAR1	263655500	263655548	-
TU6119	OAR1	263660218	263660241	+
TU6120	OAR1	263661650	263661674	-
TU6126	OAR1	263666200	263666532	+
TU6127	OAR1	263666682	263666911	-
TU6130	OAR1	263668505	263668606	+
TU6140	OAR1	263679654	263679723	-
TU6153	OAR1	263687567	263687626	-
TU6154	OAR1	263690113	263690183	-
TU6160	OAR1	263696907	263697024	+
TU6163	OAR1	263700944	263701095	-
TU6170	OAR1	263707155	263707190	+
TU6177	OAR1	263719306	263719357	+
TU6183	OAR1	263761685	263761996	+
TU6204	OAR1	264644584	264644631	-
TU6232	OAR1	267047709	267047718	-
TU6234	OAR1	267088285	267088299	+
TU6248	OAR1	267280486	267283519	+
TU6248	OAR1	267272658	267276830	-
TU6258	OAR1	267595654	267599947	+
TU6267	OAR1	267605167	267605610	-
TU6272	OAR1	267614601	267614691	+
TU6272	OAR1	267614158	267614396	-
TU6279	OAR1	267621792	267621797	-
TU6281	OAR1	267623323	267623607	+
TU6291	OAR1	267637617	267637633	-
TU6302	OAR1	267667432	267669900	+
TU6306	OAR1	267673559	267673714	+
TU6338	OAR1	268076923	268077407	-
TU6345	OAR1	268218125	268218152	-
TU6386	OAR1	270177895	270177972	+
TU6386	OAR1	270177694	270177774	-
TU6397	OAR1	270999502	270999551	+
TU6411	OAR1	271058200	271058206	+
TU6412	OAR1	271059462	271059622	-
TU6443	OAR1	272423657	272423801	-
TU6452	OAR1	272553263	272553377	+
TU6454	OAR1	272554171	272554351	-
TU6458	OAR1	272558257	272558475	+
TU6459	OAR1	272559434	272559774	+
TU6484	OAR1	272590849	272591039	+
TU6485	OAR1	272592088	272592127	+
TU6493	OAR1	272609075	272609090	-
TU6516	OAR1	274125850	274126258	-
TU6519	OAR1	274129212	274129216	+
TU6533	OAR10	9478367	9478865	+
TU6535	OAR10	9480553	9481343	+
TU6535	OAR10	9479521	9480356	-
TU6536	OAR10	9481850	9482177	+
TU6538	OAR10	9483569	9483674	+
TU6550	OAR10	9539557	9539694	-
TU6560	OAR10	9993948	9994123	-
TU6563	OAR10	9997027	9997159	-
TU6574	OAR10	10069855	10069897	+
TU6575	OAR10	10071641	10071826	+
TU6588	OAR10	10763115	10763694	+
TU6595	OAR10	10767435	10767514	+
TU6620	OAR10	12072716	12072751	+
TU6624	OAR10	12220807	12220831	+
TU6630	OAR10	12499357	12499363	+
TU6636	OAR10	13278661	13278698	+
TU6637	OAR10	13278918	13279033	-
TU6638	OAR10	13600306	13600332	-
TU6641	OAR10	13608711	13608757	+
TU6649	OAR10	13862662	13863093	+
TU6657	OAR10	13869430	13869825	-
TU6658	OAR10	13870728	13870802	-
TU6663	OAR10	13874713	13875310	-
TU6664	OAR10	13891331	13891383	-
TU6665	OAR10	13946937	13947198	+
TU6676	OAR10	13971879	13971959	-
TU6684	OAR10	13993003	13993131	-
TU6698	OAR10	15136607	15136676	+
TU6700	OAR10	15137610	15137839	-
TU6723	OAR10	16467333	16467365	+
TU6730	OAR10	16478837	16479024	-
TU6731	OAR10	16479331	16479484	-
TU6745	OAR10	17331331	17331366	+
TU6749	OAR10	17463980	17464145	-
TU6781	OAR10	17717802	17717838	+
TU6806	OAR10	17952687	17952728	+
TU6820	OAR10	18773669	18773899	+
TU6829	OAR10	19613232	19613512	-
TU6830	OAR10	19614366	19614717	+
TU6831	OAR10	19614820	19615121	-
TU6832	OAR10	19615613	19615703	-
TU6834	OAR10	19616735	19617258	-
TU6838	OAR10	19717849	19717892	+
TU6842	OAR10	19851077	19851235	-
TU6848	OAR10	20005150	20005431	-
TU6857	OAR10	20145476	20145495	+
TU6867	OAR10	20259619	20259655	-
TU6871	OAR10	20265894	20266008	+
TU6879	OAR10	20274670	20274697	+
TU6884	OAR10	20282573	20282605	+
TU6894	OAR10	20294402	20294522	-
TU6896	OAR10	20296867	20296900	+
TU6905	OAR10	20311578	20311590	+
TU6940	OAR10	21606938	21607105	+
TU6940	OAR10	21606689	21606766	-
TU6941	OAR10	21642030	21642099	+
TU6955	OAR10	21687196	21687367	+
TU6966	OAR10	23158726	23158973	-
TU6968	OAR10	23167403	23167891	-
TU6986	OAR10	24053914	24053959	-
TU6992	OAR10	24312208	24312285	-
TU6998	OAR10	24581664	24581724	+
TU7027	OAR10	26420176	26420609	-
TU7053	OAR10	26922434	26934934	+
TU7053	OAR10	26918333	26920631	-
TU7064	OAR10	26977752	26978574	-
TU7067	OAR10	26983811	26983861	-
TU7072	OAR10	26988156	26988627	+
TU7097	OAR10	27016856	27016940	-
TU7101	OAR10	27070639	27070861	+
TU7111	OAR10	27136399	27136734	+
TU7120	OAR10	27148250	27148273	-
TU7126	OAR10	27170955	27173115	+
TU7130	OAR10	27185165	27185192	+
TU7131	OAR10	27188770	27188873	+
TU7132	OAR10	27201964	27226464	-
TU7149	OAR10	27457825	27457976	-
TU7154	OAR10	27529725	27529805	-
TU7163	OAR10	28190662	28190702	-
TU7168	OAR10	28380657	28380772	+
TU7169	OAR10	28380883	28381306	-
TU7176	OAR10	28385651	28385971	-
TU7195	OAR10	28612385	28612454	-
TU7217	OAR10	28915829	28916310	-
TU7218	OAR10	28917928	28918218	+
TU7234	OAR10	29359389	29359495	-
TU7237	OAR10	29814255	29814452	+
TU7239	OAR10	30007533	30007567	-
TU7244	OAR10	30016000	30016139	+
TU7244	OAR10	30015705	30015822	-
TU7254	OAR10	30092485	30092924	-
TU7258	OAR10	30141349	30141394	+
TU7259	OAR10	30142697	30142720	+
TU7262	OAR10	30160869	30160875	+
TU7280	OAR10	30178383	30179691	-
TU7282	OAR10	30191392	30196925	-
TU7283	OAR10	30191810	30191838	+
TU7296	OAR10	30216105	30216108	-
TU7302	OAR10	30720487	30720613	-
TU7311	OAR10	31095573	31096146	-
TU7329	OAR10	32646513	32646705	+
TU7336	OAR10	32774942	32775144	+
TU7336	OAR10	32774672	32774697	-
TU7338	OAR10	32776696	32776827	-
TU7347	OAR10	32976983	32977194	-
TU7353	OAR10	32984079	32984269	+
TU7363	OAR10	32989980	32990225	-
TU7364	OAR10	32990721	32990777	-
TU7366	OAR10	32992074	32992098	+
TU7370	OAR10	32994736	32994822	-
TU7374	OAR10	32997951	32998110	-
TU7378	OAR10	33003117	33003393	-
TU7402	OAR10	34166589	34167022	-
TU7403	OAR10	34168362	34168685	+
TU7421	OAR10	34200687	34200912	+
TU7424	OAR10	34203049	34203088	-
TU7482	OAR10	47120604	47120683	-
TU7506	OAR10	47836382	47836422	+
TU7509	OAR10	48968752	48968980	-
TU7514	OAR10	49216947	49216961	+
TU7529	OAR10	49743639	49743987	-
TU7537	OAR10	50683345	50683631	+
TU7538	OAR10	50684620	50684728	+
TU7540	OAR10	50685285	50685401	-
TU7549	OAR10	50793395	50793688	-
TU7565	OAR10	50825685	50826024	-
TU7583	OAR10	53202656	53202660	-
TU7585	OAR10	53204526	53204592	+
TU7588	OAR10	53343483	53343569	-
TU7601	OAR10	56244035	56244104	-
TU7602	OAR10	58707172	58707208	-
TU7612	OAR10	63248617	63248682	-
TU7616	OAR10	64156630	64156703	-
TU7626	OAR10	67690784	67690795	-
TU7627	OAR10	67691085	67691243	-
TU7644	OAR10	70853059	70853235	+
TU7651	OAR10	70859151	70859367	+
TU7654	OAR10	70861005	70861163	+
TU7675	OAR10	71897191	71897456	-
TU7678	OAR10	71900696	71900803	-
TU7688	OAR10	72833583	72833793	+
TU7688	OAR10	72833274	72833519	-
TU7690	OAR10	73094313	73094330	+
TU7692	OAR10	73095524	73095772	-
TU7697	OAR10	73098811	73099157	-
TU7699	OAR10	73100506	73100896	+
TU7700	OAR10	73102116	73102147	-
TU7703	OAR10	73105075	73105110	+
TU7704	OAR10	73106316	73106356	+
TU7710	OAR10	73931513	73931652	-
TU7714	OAR10	75314154	75314331	-
TU7715	OAR10	75372527	75372573	-
TU7719	OAR10	75493362	75493576	-
TU7727	OAR10	75528927	75531003	-
TU7732	OAR10	75542496	75543389	+
TU7740	OAR10	75551304	75551406	+
TU7740	OAR10	75551008	75551026	-
TU7745	OAR10	75560500	75561169	+
TU7753	OAR10	75567548	75567601	-
TU7754	OAR10	75572629	75572943	+
TU7760	OAR10	75581623	75581677	+
TU7766	OAR10	75602556	75602605	-
TU7783	OAR10	78754431	78754672	-
TU7784	OAR10	78855453	78855544	+
TU7796	OAR10	80130362	80130540	+
TU7796	OAR10	80130137	80130251	-
TU7798	OAR10	80131263	80131419	+
TU7807	OAR10	81147003	81147093	+
TU7813	OAR10	81150827	81150887	-
TU7819	OAR10	81161870	81161872	-
TU7834	OAR10	81491633	81491664	-
TU7845	OAR10	81517000	81517186	+
TU7856	OAR10	81576244	81576317	+
TU7867	OAR10	81584075	81584214	-
TU7868	OAR10	81584698	81584823	-
TU7875	OAR10	81588943	81589077	-
TU7876	OAR10	81589641	81589761	-
TU7881	OAR10	81594131	81594133	+
TU7882	OAR10	81594309	81594533	-
TU7887	OAR10	81597164	81597198	+
TU7888	OAR10	81598083	81598132	+
TU7891	OAR10	81600153	81600177	+
TU7900	OAR10	81606696	81606861	+
TU7904	OAR10	81609685	81609853	+
TU7904	OAR10	81609223	81609486	-
TU7918	OAR10	81622378	81622386	-
TU7919	OAR10	81623466	81630532	+
TU7923	OAR10	81628179	81628287	-
TU7935	OAR10	81647635	81647754	+
TU7937	OAR10	81648973	81649062	-
TU7941	OAR10	81655041	81655343	-
TU7953	OAR10	81671623	81671843	+
TU7955	OAR10	81673245	81673254	-
TU7961	OAR10	81686480	81686664	+
TU7962	OAR10	81686991	81687007	+
TU7969	OAR10	81699093	81699133	-
TU7971	OAR10	81760667	81760768	-
TU7973	OAR10	81769914	81770073	-
TU7976	OAR10	81775460	81775538	+
TU7982	OAR10	81810453	81810844	+
TU7982	OAR10	81810005	81810125	-
TU7991	OAR10	81873826	81873836	+
TU7991	OAR10	81872893	81873156	-
TU7992	OAR10	81874228	81874440	+
TU8045	OAR10	82985120	82985566	-
TU8050	OAR10	83191765	83191766	+
TU8053	OAR10	83207095	83207303	-
TU8055	OAR10	83208173	83208414	-
TU8062	OAR10	83239207	83239226	-
TU8063	OAR10	83242889	83243461	-
TU8066	OAR10	83248349	83248397	-
TU8067	OAR10	83252872	83253352	+
TU8072	OAR10	83267820	83267847	-
TU8076	OAR10	83272393	83272479	+
TU8093	OAR10	83337081	83337142	-
TU8097	OAR10	83341028	83341054	+
TU8108	OAR10	83487916	83487996	+
TU8118	OAR10	83613816	83613847	-
TU8119	OAR10	83616173	83616195	-
TU8122	OAR11	3670406	3670427	-
TU8133	OAR11	4999333	4999337	-
TU8135	OAR11	5017329	5017470	+
TU8140	OAR11	5021978	5021982	-
TU8173	OAR11	7275157	7275414	+
TU8180	OAR11	7500890	7500905	-
TU8184	OAR11	7505671	7505673	-
TU8214	OAR11	7948982	7949489	+
TU8218	OAR11	7951354	7951647	-
TU8223	OAR11	7955332	7955408	-
TU8224	OAR11	7955797	7955876	-
TU8229	OAR11	7964324	7964339	+
TU8229	OAR11	7964047	7964053	-
TU8248	OAR11	8006793	8006957	+
TU8251	OAR11	8008231	8008471	-
TU8258	OAR11	8011860	8011943	-
TU8284	OAR11	8052203	8052553	+
TU8284	OAR11	8051678	8051707	-
TU8287	OAR11	8053622	8053767	+
TU8297	OAR11	8217031	8217168	+
TU8325	OAR11	8353971	8354007	+
TU8337	OAR11	8461228	8461653	+
TU8339	OAR11	8462975	8463237	-
TU8345	OAR11	8468315	8468351	-
TU8363	OAR11	9686129	9686730	-
TU8368	OAR11	9828716	9828770	-
TU8370	OAR11	9900851	9900875	+
TU8372	OAR11	9904905	9904974	+
TU8383	OAR11	9912885	9912958	+
TU8389	OAR11	9957644	9958656	-
TU8394	OAR11	9984592	9984597	-
TU8406	OAR11	10005014	10005408	+
TU8406	OAR11	10004385	10004800	-
TU8407	OAR11	10005446	10005862	-
TU8413	OAR11	10013008	10013213	+
TU8426	OAR11	10254406	10254758	+
TU8430	OAR11	10257910	10258088	-
TU8455	OAR11	10507828	10507890	-
TU8478	OAR11	11533547	11533592	-
TU8488	OAR11	11959373	11959411	+
TU8498	OAR11	12131355	12131491	-
TU8501	OAR11	12198144	12198212	-
TU8522	OAR11	12558882	12558955	+
TU8523	OAR11	12559115	12559276	-
TU8526	OAR11	13028608	13028642	+
TU8530	OAR11	13422051	13422352	-
TU8531	OAR11	13422734	13423249	-
TU8535	OAR11	13788034	13788110	-
TU8537	OAR11	13812099	13812357	+
TU8544	OAR11	13817436	13817543	+
TU8560	OAR11	14263293	14263657	+
TU8575	OAR11	14503545	14503793	+
TU8577	OAR11	14506431	14506839	+
TU8577	OAR11	14506000	14506329	-
TU8586	OAR11	14536682	14536714	-
TU8601	OAR11	17342588	17342778	+
TU8602	OAR11	17343610	17343691	+
TU8603	OAR11	17345530	17345639	-
TU8613	OAR11	17435615	17435779	-
TU8626	OAR11	17653890	17653894	+
TU8639	OAR11	18100872	18101029	+
TU8648	OAR11	18108479	18108562	+
TU8675	OAR11	18799362	18799437	-
TU8681	OAR11	18814111	18814366	-
TU8687	OAR11	18818363	18820115	-
TU8708	OAR11	19394824	19394878	-
TU8709	OAR11	19430136	19430443	+
TU8713	OAR11	19434850	19434874	+
TU8714	OAR11	19442868	19443025	+
TU8715	OAR11	19448898	19449778	+
TU8721	OAR11	19456553	19456601	-
TU8725	OAR11	19464011	19464275	-
TU8730	OAR11	19501113	19501223	+
TU8733	OAR11	19503071	19503186	-
TU8753	OAR11	20079068	20081959	+
TU8757	OAR11	20073638	20074101	-
TU8759	OAR11	20097946	20101565	-
TU8769	OAR11	20117472	20117621	-
TU8783	OAR11	20130768	20130836	-
TU8794	OAR11	20139108	20142166	-
TU8795	OAR11	20140206	20140238	+
TU8798	OAR11	20144362	20144499	-
TU8809	OAR11	20153702	20153758	+
TU8826	OAR11	20464242	20464356	-
TU8842	OAR11	20957996	20958296	-
TU8856	OAR11	21258277	21258360	+
TU8857	OAR11	21281637	21281766	+
TU8864	OAR11	21539236	21539395	+
TU8865	OAR11	21539897	21539996	+
TU8867	OAR11	21541036	21541052	+
TU8873	OAR11	21573105	21573129	+
TU8873	OAR11	21572822	21572861	-
TU8905	OAR11	21612959	21612992	-
TU8925	OAR11	21634509	21634543	-
TU8926	OAR11	21635304	21635326	+
TU8926	OAR11	21634908	21635032	-
TU8955	OAR11	21721480	21721932	+
TU8975	OAR11	22176006	22176080	+
TU9009	OAR11	22273739	22273765	+
TU9009	OAR11	22273288	22273381	-
TU9019	OAR11	22297894	22297972	-
TU9020	OAR11	22298324	22298360	-
TU9023	OAR11	22326065	22326237	-
TU9033	OAR11	22368313	22368950	+
TU9033	OAR11	22367357	22367868	-
TU9053	OAR11	22492622	22493512	+
TU9092	OAR11	23037566	23037874	-
TU9093	OAR11	23038378	23038400	-
TU9095	OAR11	23049693	23049718	+
TU9103	OAR11	23058602	23058607	+
TU9104	OAR11	23059738	23060120	+
TU9105	OAR11	23060847	23061190	-
TU9123	OAR11	23927136	23927373	+
TU9131	OAR11	24120321	24120443	-
TU9135	OAR11	24289268	24289440	+
TU9137	OAR11	24290427	24290496	+
TU9138	OAR11	24291996	24292679	-
TU9140	OAR11	24294997	24295273	+
TU9143	OAR11	24296564	24296639	-
TU9147	OAR11	24316677	24331621	+
TU9150	OAR11	24341183	24341235	-
TU9156	OAR11	24366375	24368118	+
TU9156	OAR11	24364483	24366171	-
TU9158	OAR11	24369242	24369309	-
TU9166	OAR11	24373584	24373589	-
TU9198	OAR11	24607152	24607191	+
TU9202	OAR11	24715256	24715408	-
TU9212	OAR11	24815332	24815565	+
TU9214	OAR11	24816971	24817079	+
TU9233	OAR11	25723053	25723190	+
TU9233	OAR11	25722803	25722934	-
TU9254	OAR11	25999217	25999272	-
TU9257	OAR11	26021274	26021319	+
TU9259	OAR11	26055009	26055104	-
TU9295	OAR11	26655965	26656024	-
TU9298	OAR11	26710575	26710596	+
TU9309	OAR11	26764244	26764350	-
TU9312	OAR11	26767722	26767763	-
TU9316	OAR11	26770127	26770244	-
TU9321	OAR11	26847245	26847280	-
TU9335	OAR11	26922489	26922669	-
TU9345	OAR11	27104769	27104946	-
TU9354	OAR11	27172659	27172722	-
TU9355	OAR11	27351456	27352107	+
TU9359	OAR11	27357107	27357633	+
TU9364	OAR11	27411283	27411404	+
TU9378	OAR11	27549870	27550075	+
TU9378	OAR11	27549477	27549646	-
TU9379	OAR11	27550673	27550853	+
TU9380	OAR11	27551578	27551692	+
TU9385	OAR11	27604363	27604498	+
TU9399	OAR11	28244160	28244320	-
TU9403	OAR11	28306593	28306844	+
TU9416	OAR11	28606684	28606744	+
TU9420	OAR11	28624486	28624725	+
TU9425	OAR11	28627161	28627279	+
TU9429	OAR11	28743258	28743276	+
TU9434	OAR11	29081537	29081611	-
TU9438	OAR11	29214868	29215342	+
TU9438	OAR11	29212558	29214482	-
TU9452	OAR11	30799153	30799267	-
TU9453	OAR11	30799475	30799625	-
TU9458	OAR11	31791168	31791218	-
TU9460	OAR11	31797366	31797935	-
TU9462	OAR11	32393754	32394034	+
TU9463	OAR11	32394614	32394639	+
TU9470	OAR11	32696149	32696230	+
TU9473	OAR11	32747308	32747363	-
TU9482	OAR11	32820414	32820601	+
TU9482	OAR11	32820152	32820258	-
TU9492	OAR11	33136018	33136560	+
TU9492	OAR11	33135420	33135926	-
TU9500	OAR11	33529684	33529749	-
TU9507	OAR11	33729502	33729889	-
TU9526	OAR11	34137118	34137133	+
TU9527	OAR11	34137173	34137845	-
TU9545	OAR11	34274602	34274745	+
TU9545	OAR11	34274318	34274502	-
TU9550	OAR11	34279506	34279524	-
TU9553	OAR11	34289202	34289235	-
TU9563	OAR11	34377258	34377311	+
TU9566	OAR11	34389187	34389187	+
TU9569	OAR11	34393764	34393826	+
TU9578	OAR11	34485242	34485519	-
TU9582	OAR11	34488875	34488879	-
TU9595	OAR11	34622595	34622934	+
TU9596	OAR11	34623892	34624375	+
TU9606	OAR11	34818987	34819210	+
TU9606	OAR11	34818462	34818749	-
TU9610	OAR11	34852398	34852427	+
TU9615	OAR11	34872430	34872529	-
TU9619	OAR11	34874273	34874285	+
TU9625	OAR11	34880412	34880643	+
TU9627	OAR11	34881275	34881755	-
TU9629	OAR11	34883683	34883819	+
TU9631	OAR11	34890112	34890493	+
TU9631	OAR11	34888606	34889181	-
TU9637	OAR11	34933757	34933826	+
TU9640	OAR11	34939491	34939604	-
TU9641	OAR11	34940252	34940373	-
TU9664	OAR11	35216804	35216823	+
TU9673	OAR11	35334867	35335001	+
TU9673	OAR11	35334701	35334719	-
TU9676	OAR11	35340230	35340260	-
TU9692	OAR11	35580142	35580148	+
TU9701	OAR11	35647756	35647791	-
TU9710	OAR11	35907822	35907844	-
TU9716	OAR11	36172798	36173019	-
TU9729	OAR11	36553750	36553784	-
TU9735	OAR11	36799716	36799779	-
TU9741	OAR11	37010192	37010331	+
TU9742	OAR11	37010819	37010917	-
TU9747	OAR11	37014112	37014275	-
TU9752	OAR11	37051551	37051582	+
TU9756	OAR11	37071265	37071356	+
TU9767	OAR11	37397168	37397368	+
TU9768	OAR11	37397522	37397641	+
TU9770	OAR11	37589433	37589451	-
TU9776	OAR11	38039243	38039337	-
TU9799	OAR11	38139594	38139759	-
TU9808	OAR11	38258303	38258636	+
TU9809	OAR11	38258946	38259045	-
TU9818	OAR11	38492229	38492730	+
TU9818	OAR11	38491257	38491980	-
TU9833	OAR11	38892462	38892801	-
TU9835	OAR11	39105962	39106836	+
TU9848	OAR11	39484803	39485108	+
TU9854	OAR11	39525217	39525456	-
TU9858	OAR11	39623024	39623359	+
TU9866	OAR11	39715946	39716085	-
TU9887	OAR11	39824597	39824720	+
TU9888	OAR11	39827345	39827384	-
TU9894	OAR11	40045476	40045571	+
TU9896	OAR11	40123944	40124009	+
TU9914	OAR11	40957743	40957816	-
TU9921	OAR11	41608753	41608846	-
TU9927	OAR11	41656971	41657114	+
TU9932	OAR11	41736136	41736140	+
TU9959	OAR11	42220914	42220957	-
TU9987	OAR11	42739796	42739970	+
TU9988	OAR11	42751393	42751474	+
TU9991	OAR11	42861349	42861455	+
TU9998	OAR11	43188191	43188348	+
TU10010	OAR11	43394968	43395549	+
TU10010	OAR11	43394240	43394777	-
TU10026	OAR11	43654091	43654149	-
TU10033	OAR11	43685004	43685220	+
TU10035	OAR11	43685905	43685926	+
TU10059	OAR11	44440917	44441646	+
TU10078	OAR11	44943391	44943444	+
TU10079	OAR11	44943945	44944106	+
TU10105	OAR11	46053162	46053554	+
TU10105	OAR11	46052600	46052992	-
TU10106	OAR11	46053737	46053747	-
TU10122	OAR11	47428796	47429128	+
TU10123	OAR11	47430194	47430773	+
TU10123	OAR11	47429508	47430054	-
TU10125	OAR11	47432646	47432753	-
TU10134	OAR11	47570422	47571144	-
TU10144	OAR11	47690182	47690677	+
TU10150	OAR11	47847247	47847334	+
TU10151	OAR11	47848693	47848695	+
TU10157	OAR11	47854940	47854963	-
TU10173	OAR11	47922228	47922535	+
TU10173	OAR11	47921836	47922067	-
TU10174	OAR11	47923691	47923841	+
TU10183	OAR11	48046330	48046366	-
TU10210	OAR11	48203209	48204008	+
TU10211	OAR11	48204304	48204514	+
TU10213	OAR11	48205138	48205596	-
TU10215	OAR11	48207613	48207674	+
TU10220	OAR11	48266128	48266247	+
TU10221	OAR11	48268529	48268533	+
TU10223	OAR11	48409864	48410068	+
TU10255	OAR11	48842981	48843065	+
TU10255	OAR11	48842794	48842896	-
TU10299	OAR11	49120962	49121143	+
TU10305	OAR11	49127535	49127554	-
TU10311	OAR11	49580168	49580237	-
TU10317	OAR11	49683576	49683743	-
TU10319	OAR11	49685319	49685582	+
TU10343	OAR11	50009039	50009883	+
TU10343	OAR11	50008171	50008716	-
TU10348	OAR11	50020023	50020135	-
TU10353	OAR11	50163040	50163321	+
TU10353	OAR11	50162369	50162753	-
TU10358	OAR11	50168121	50168407	-
TU10360	OAR11	50172541	50172936	+
TU10360	OAR11	50171466	50172003	-
TU10361	OAR11	50175127	50176233	-
TU10364	OAR11	50210075	50210289	+
TU10373	OAR11	50350004	50350131	+
TU10373	OAR11	50349745	50349841	-
TU10376	OAR11	50354716	50356604	+
TU10377	OAR11	50356612	50356614	-
TU10383	OAR11	50407194	50407239	+
TU10384	OAR11	50407263	50408003	-
TU10385	OAR11	50408967	50409129	-
TU10388	OAR11	50410539	50410941	-
TU10393	OAR11	50426642	50426644	+
TU10396	OAR11	50431064	50431820	+
TU10401	OAR11	50437525	50437823	-
TU10404	OAR11	50440176	50440381	-
TU10407	OAR11	50445324	50445389	+
TU10408	OAR11	50446390	50446521	-
TU10411	OAR11	50448510	50448732	+
TU10413	OAR11	50451748	50452289	+
TU10420	OAR11	50515172	50515282	-
TU10423	OAR11	50517619	50517782	+
TU10446	OAR11	50936130	50936130	-
TU10447	OAR11	50936680	50936986	-
TU10455	OAR11	50945759	50945782	-
TU10466	OAR11	50986412	50986590	-
TU10479	OAR11	51452451	51452479	+
TU10483	OAR11	51529649	51529658	+
TU10502	OAR11	52696264	52696376	+
TU10523	OAR11	52784687	52784974	-
TU10536	OAR11	52817151	52817151	+
TU10558	OAR11	53191707	53191810	+
TU10565	OAR11	53346315	53346557	+
TU10575	OAR11	53767467	53767757	-
TU10590	OAR11	54073043	54073043	-
TU10597	OAR11	54334266	54334496	+
TU10601	OAR11	54377912	54377954	+
TU10607	OAR11	54482329	54483091	+
TU10607	OAR11	54481330	54482127	-
TU10608	OAR11	54518185	54518664	-
TU10620	OAR11	54647152	54647317	+
TU10634	OAR11	55065208	55065224	-
TU10639	OAR11	55254924	55255007	+
TU10642	OAR11	55360157	55360542	+
TU10665	OAR11	55599580	55599596	-
TU10666	OAR11	55640308	55640740	+
TU10687	OAR11	55713613	55713668	+
TU10689	OAR11	55735002	55735174	+
TU10689	OAR11	55734441	55734450	-
TU10693	OAR11	55738633	55738710	+
TU10694	OAR11	55738798	55739113	-
TU10696	OAR11	55744970	55745180	-
TU10697	OAR11	55745873	55745903	-
TU10715	OAR11	56275514	56275802	-
TU10747	OAR11	59632143	59632185	+
TU10748	OAR11	59639278	59639318	-
TU10749	OAR11	59639513	59639531	-
TU10758	OAR11	59658555	59658601	+
TU10771	OAR11	59741933	59741946	+
TU10779	OAR11	59745245	59745274	-
TU10791	OAR11	59765879	59765971	+
TU10806	OAR11	59960537	59961098	+
TU10815	OAR11	60312452	60312845	-
TU10818	OAR11	60315438	60315700	+
TU10827	OAR11	60368334	60368443	+
TU10838	OAR11	60374921	60375447	+
TU10839	OAR11	60375866	60376096	-
TU10840	OAR11	60376810	60376814	-
TU10842	OAR11	60378089	60378254	+
TU10844	OAR11	60379056	60379149	-
TU10846	OAR11	60380165	60380427	+
TU10848	OAR11	60381693	60381950	+
TU10851	OAR11	60383808	60383816	+
TU10853	OAR11	60384299	60384633	-
TU10857	OAR11	60387371	60387396	+
TU10866	OAR11	60413723	60413890	+
TU10876	OAR11	60420178	60420381	-
TU10878	OAR11	60423428	60423535	-
TU10879	OAR11	60424026	60424137	-
TU10881	OAR11	60442452	60442557	-
TU10883	OAR11	60456292	60456427	+
TU10888	OAR11	60727809	60728147	+
TU10892	OAR11	60733053	60734019	+
TU10894	OAR11	60829136	60829153	-
TU10902	OAR11	60885857	60885866	-
TU10917	OAR11	60933314	60933405	+
TU10919	OAR11	60937475	60937741	+
TU10921	OAR11	60961503	60962317	-
TU10923	OAR11	60964288	60964336	+
TU10933	OAR11	61060415	61060545	+
TU10934	OAR11	61060718	61060947	-
TU10935	OAR11	61061647	61061726	+
TU10937	OAR11	61064570	61064647	-
TU10949	OAR11	61170468	61170480	+
TU10967	OAR11	62011817	62012024	-
TU10972	OAR11	62018246	62018655	+
TU10980	OAR11	62025381	62025436	+
TU11010	OAR11	62159579	62159641	-
TU11012	OAR11	62162692	62163288	+
TU11023	OAR11	62326161	62328795	-
TU11024	OAR11	62332685	62333010	-
TU11025	OAR11	62334503	62334540	-
TU11033	OAR11	62344607	62345073	+
TU11034	OAR11	62345577	62345784	-
TU11049	OAR12	96698	96741	+
TU11061	OAR12	102743	102774	+
TU11062	OAR12	102910	103088	-
TU11064	OAR12	104273	104403	-
TU11076	OAR12	118410	118572	-
TU11077	OAR12	119868	120295	+
TU11118	OAR12	858857	858886	-
TU11123	OAR12	941018	941042	+
TU11142	OAR12	1066421	1067839	+
TU11147	OAR12	1074744	1074956	-
TU11154	OAR12	1195063	1195123	-
TU11155	OAR12	1195598	1195797	+
TU11157	OAR12	1196741	1196769	-
TU11164	OAR12	1200125	1200687	-
TU11168	OAR12	1203365	1204034	-
TU11173	OAR12	1299187	1299191	-
TU11176	OAR12	1316989	1316989	-
TU11221	OAR12	2650021	2650069	+
TU11226	OAR12	3170350	3171011	+
TU11236	OAR12	3392075	3392183	-
TU11238	OAR12	3393126	3393468	+
TU11247	OAR12	3401413	3401505	-
TU11248	OAR12	3402680	3402810	+
TU11253	OAR12	3405190	3405698	-
TU11255	OAR12	3407746	3407775	+
TU11256	OAR12	3407905	3408175	-
TU11264	OAR12	3413303	3413466	-
TU11268	OAR12	3420064	3420113	-
TU11273	OAR12	3424468	3424746	+
TU11273	OAR12	3424144	3424293	-
TU11274	OAR12	3425391	3425418	-
TU11275	OAR12	3425993	3426008	+
TU11278	OAR12	3429061	3429244	-
TU11279	OAR12	3430582	3431142	+
TU11282	OAR12	3435163	3435654	-
TU11283	OAR12	3441706	3441775	+
TU11286	OAR12	3444960	3444987	+
TU11300	OAR12	3801001	3801137	+
TU11307	OAR12	4043319	4043672	+
TU11315	OAR12	4098926	4099090	+
TU11322	OAR12	5228423	5228474	-
TU11333	OAR12	9750862	9750926	+
TU11389	OAR12	17898966	17898981	+
TU11399	OAR12	17913526	17913595	-
TU11401	OAR12	17916156	17916226	-
TU11404	OAR12	17919658	17919964	+
TU11405	OAR12	17921308	17921333	+
TU11436	OAR12	18057656	18057691	+
TU11447	OAR12	18068578	18068747	+
TU11451	OAR12	18071424	18072094	+
TU11451	OAR12	18070664	18071284	-
TU11473	OAR12	18092162	18092237	-
TU11493	OAR12	18178905	18178960	-
TU11499	OAR12	18261217	18261268	+
TU11514	OAR12	18278843	18278848	-
TU11515	OAR12	18279715	18279863	-
TU11526	OAR12	18288103	18288488	+
TU11526	OAR12	18287426	18287801	-
TU11528	OAR12	18289935	18290401	+
TU11529	OAR12	18290534	18290617	-
TU11536	OAR12	18296640	18296902	+
TU11537	OAR12	18297153	18297214	-
TU11538	OAR12	18298742	18298914	+
TU11548	OAR12	18328521	18328591	-
TU11563	OAR12	18336430	18336441	+
TU11569	OAR12	18339773	18339918	-
TU11572	OAR12	18675314	18675344	+
TU11579	OAR12	19656457	19656518	+
TU11593	OAR12	21827565	21828077	+
TU11621	OAR12	23973228	23973393	-
TU11632	OAR12	25164418	25164508	-
TU11647	OAR12	25379121	25379402	+
TU11650	OAR12	25889036	25890398	-
TU11653	OAR12	26257879	26258117	-
TU11655	OAR12	26266063	26266094	-
TU11661	OAR12	26346351	26346509	-
TU11666	OAR12	26349363	26349527	-
TU11683	OAR12	26425611	26425698	+
TU11693	OAR12	26691010	26696242	+
TU11697	OAR12	26698856	26698890	+
TU11698	OAR12	26701727	26701799	+
TU11698	OAR12	26699117	26699134	-
TU11709	OAR12	26913746	26913757	+
TU11712	OAR12	26982137	26982680	+
TU11719	OAR12	27446349	27446387	-
TU11726	OAR12	27469684	27470143	-
TU11728	OAR12	27472214	27472337	+
TU11733	OAR12	27743358	27743451	+
TU11736	OAR12	27745288	27745317	-
TU11747	OAR12	27752409	27752501	+
TU11748	OAR12	27752643	27752755	-
TU11761	OAR12	27761002	27761045	-
TU11779	OAR12	28532872	28533183	+
TU11783	OAR12	28919977	28919999	-
TU11787	OAR12	28925248	28925318	-
TU11796	OAR12	29467229	29467253	+
TU11796	OAR12	29466741	29466917	-
TU11807	OAR12	30024131	30024315	+
TU11807	OAR12	30023797	30024064	-
TU11814	OAR12	30027892	30028262	+
TU11830	OAR12	30254523	30254731	+
TU11830	OAR12	30254161	30254336	-
TU11831	OAR12	30255052	30255136	-
TU11851	OAR12	31459112	31459725	-
TU11869	OAR12	33125949	33126112	+
TU11885	OAR12	34086015	34086148	-
TU11893	OAR12	34598283	34598373	-
TU11899	OAR12	34626162	34626313	+
TU11919	OAR12	34974271	34974359	+
TU11923	OAR12	35628426	35628807	-
TU11941	OAR12	36757146	36757301	+
TU11971	OAR12	38949193	38949391	-
TU11972	OAR12	38950163	38950200	+
TU11972	OAR12	38949896	38950074	-
TU11982	OAR12	38980400	38980470	+
TU11992	OAR12	39032385	39032697	-
TU11994	OAR12	39035353	39035865	+
TU12008	OAR12	39545060	39545271	-
TU12022	OAR12	39675279	39675849	+
TU12026	OAR12	40134549	40134597	+
TU12029	OAR12	40214010	40214067	-
TU12044	OAR12	40501333	40501384	+
TU12049	OAR12	40504204	40504261	+
TU12054	OAR12	40809588	40810101	+
TU12068	OAR12	41291290	41291332	-
TU12071	OAR12	41296925	41297036	+
TU12089	OAR12	41426180	41426280	+
TU12090	OAR12	41427299	41433206	+
TU12095	OAR12	41466988	41467044	+
TU12097	OAR12	41470218	41470640	-
TU12101	OAR12	41474342	41474422	+
TU12113	OAR12	41484264	41484414	+
TU12118	OAR12	41486220	41486339	-
TU12129	OAR12	41537316	41537526	+
TU12129	OAR12	41536939	41537086	-
TU12138	OAR12	41638877	41638904	-
TU12151	OAR12	41756322	41757354	-
TU12156	OAR12	41764870	41765036	+
TU12157	OAR12	41765384	41765423	+
TU12158	OAR12	41765935	41765987	+
TU12159	OAR12	41766351	41766457	+
TU12162	OAR12	41767436	41767474	-
TU12165	OAR12	41769380	41769381	+
TU12169	OAR12	41798529	41798613	+
TU12181	OAR12	41902678	41902801	-
TU12190	OAR12	41923377	41926402	-
TU12192	OAR12	41925677	41925718	-
TU12210	OAR12	42009839	42009869	-
TU12231	OAR12	42047760	42048116	-
TU12240	OAR12	42100179	42100335	-
TU12254	OAR12	42180718	42180932	+
TU12259	OAR12	42184674	42184741	-
TU12266	OAR12	42190506	42190939	-
TU12267	OAR12	42191592	42191718	-
TU12269	OAR12	42216461	42216656	+
TU12291	OAR12	42876410	42876434	-
TU12292	OAR12	42881598	42882575	+
TU12303	OAR12	43199716	43199882	-
TU12304	OAR12	43200476	43200937	-
TU12318	OAR12	44357325	44357426	+
TU12324	OAR12	44573017	44573083	-
TU12326	OAR12	44652683	44653066	-
TU12330	OAR12	44680078	44681875	+
TU12330	OAR12	44678212	44679856	-
TU12334	OAR12	44715942	44716116	+
TU12337	OAR12	44822641	44822956	+
TU12339	OAR12	44963739	44963958	-
TU12344	OAR12	47221885	47222059	-
TU12348	OAR12	47225024	47225049	+
TU12349	OAR12	47225702	47225959	+
TU12353	OAR12	47228126	47228202	-
TU12354	OAR12	47230128	47230871	+
TU12367	OAR12	47899058	47899388	-
TU12422	OAR12	49374405	49374410	+
TU12430	OAR12	49419686	49419736	+
TU12435	OAR12	49512947	49513042	-
TU12442	OAR12	49638365	49638550	-
TU12451	OAR12	49771198	49771299	+
TU12466	OAR12	49833700	49833708	-
TU12485	OAR12	50083591	50084063	-
TU12489	OAR12	50404533	50404548	+
TU12491	OAR12	50459697	50459851	+
TU12497	OAR12	50895882	50895885	+
TU12513	OAR12	51802508	51802883	+
TU12528	OAR12	53281433	53281700	+
TU12543	OAR12	53312105	53312120	+
TU12545	OAR12	53328782	53328827	+
TU12560	OAR12	54119043	54119089	-
TU12576	OAR12	54274072	54274185	+
TU12576	OAR12	54273820	54273927	-
TU12580	OAR12	54286935	54287018	+
TU12584	OAR12	54291757	54292273	+
TU12591	OAR12	54296271	54296432	-
TU12618	OAR12	58017055	58017470	+
TU12630	OAR12	58424238	58424355	-
TU12657	OAR12	59169456	59169638	+
TU12664	OAR12	59437541	59437973	-
TU12665	OAR12	59439161	59439703	+
TU12696	OAR12	61558763	61558840	-
TU12701	OAR12	61574707	61574793	+
TU12705	OAR12	61578153	61578323	-
TU12728	OAR12	61618901	61619008	+
TU12740	OAR12	62468334	62468381	+
TU12747	OAR12	63152968	63153006	+
TU12749	OAR12	63153955	63154139	+
TU12757	OAR12	63595826	63595909	-
TU12763	OAR12	63611434	63611578	+
TU12792	OAR12	63630586	63630740	-
TU12800	OAR12	63635263	63635342	+
TU12827	OAR12	63653629	63653748	+
TU12829	OAR12	63656036	63656105	+
TU12881	OAR12	64471399	64471417	+
TU12887	OAR12	64652161	64652192	-
TU12902	OAR12	64703043	64703333	+
TU12908	OAR12	64710344	64710370	-
TU12911	OAR12	64713380	64713514	-
TU12921	OAR12	65942889	65942920	+
TU12938	OAR12	67466786	67467128	-
TU12964	OAR12	67565878	67565968	-
TU12965	OAR12	67566742	67566835	+
TU12979	OAR12	68840860	68840869	-
TU12990	OAR12	69166596	69166624	-
TU13002	OAR12	69177814	69177848	-
TU13022	OAR12	69236662	69236846	+
TU13043	OAR12	69369905	69370214	+
TU13051	OAR12	69979847	69980184	-
TU13052	OAR12	69980916	69981097	+
TU13052	OAR12	69980627	69980728	-
TU13054	OAR12	69981915	69982160	+
TU13054	OAR12	69981643	69981863	-
TU13059	OAR12	70151073	70151102	-
TU13060	OAR12	70152226	70152413	+
TU13079	OAR12	70309557	70309591	-
TU13085	OAR12	70396186	70396238	+
TU13086	OAR12	70397268	70397270	-
TU13088	OAR12	70866285	70866337	+
TU13121	OAR12	73501005	73501065	+
TU13130	OAR12	73604663	73605615	+
TU13143	OAR12	73746381	73746516	-
TU13159	OAR12	73812727	73812826	+
TU13160	OAR12	73813164	73813351	+
TU13164	OAR12	73816540	73816616	-
TU13167	OAR12	73818743	73818864	-
TU13169	OAR12	73820518	73820919	-
TU13173	OAR12	73823539	73824087	-
TU13175	OAR12	73825922	73826993	-
TU13185	OAR12	73843427	73843528	+
TU13189	OAR12	73846285	73846429	+
TU13209	OAR12	75083587	75083826	+
TU13213	OAR12	75083412	75083467	+
TU13225	OAR12	77408660	77408666	+
TU13233	OAR12	77743059	77743514	+
TU13241	OAR12	77954780	77954838	+
TU13248	OAR12	78182681	78182682	+
TU13252	OAR12	78185340	78185677	+
TU13253	OAR12	78185756	78185795	-
TU13268	OAR12	78241160	78241294	-
TU13269	OAR12	78331969	78332208	+
TU13281	OAR12	78475659	78475753	+
TU13304	OAR12	78502407	78502633	-
TU13308	OAR12	78505840	78506025	+
TU13334	OAR12	78545364	78545380	-
TU13342	OAR12	78560324	78560433	-
TU13358	OAR12	78615501	78615978	+
TU13358	OAR12	78614342	78614916	-
TU13361	OAR12	78618669	78618881	+
TU13364	OAR12	78624499	78624514	-
TU13367	OAR12	78626611	78626844	+
TU13371	OAR12	78642559	78642587	+
TU13388	OAR12	78850380	78851083	+
TU13388	OAR12	78849541	78850198	-
TU13397	OAR12	78938606	78938645	-
TU13415	OAR12	79111198	79111225	-
TU13422	OAR12	79157706	79157962	+
TU13427	OAR12	79163786	79163821	+
TU13434	OAR12	79319005	79319101	+
TU13441	OAR13	115756	116115	-
TU13443	OAR13	117056	117603	-
TU13450	OAR13	727501	727527	-
TU13463	OAR13	1245834	1245868	+
TU13463	OAR13	1245641	1245699	-
TU13465	OAR13	1246654	1246657	+
TU13465	OAR13	1246320	1246389	-
TU13478	OAR13	1970592	1970662	+
TU13480	OAR13	3155983	3156044	+
TU13484	OAR13	3161998	3162069	-
TU13496	OAR13	3177925	3178007	-
TU13508	OAR13	3389270	3389368	-
TU13530	OAR13	7097736	7097895	+
TU13535	OAR13	9540827	9541037	-
TU13544	OAR13	10310473	10313012	+
TU13568	OAR13	10585823	10586302	-
TU13569	OAR13	10587074	10587127	+
TU13571	OAR13	10588871	10588973	+
TU13572	OAR13	10589454	10589680	+
TU13574	OAR13	10607316	10607414	+
TU13575	OAR13	10607434	10607986	-
TU13593	OAR13	10815505	10835528	+
TU13598	OAR13	10821275	10821354	-
TU13606	OAR13	10826045	10826124	-
TU13615	OAR13	10839209	10839268	+
TU13617	OAR13	11352485	11352661	+
TU13619	OAR13	11353793	11353917	-
TU13623	OAR13	11356441	11356474	+
TU13639	OAR13	14823454	14823517	-
TU13646	OAR13	14879305	14879386	-
TU13654	OAR13	14893684	14893705	-
TU13671	OAR13	15458169	15458197	-
TU13672	OAR13	15478051	15478054	-
TU13676	OAR13	15488137	15488683	-
TU13679	OAR13	15490397	15490963	-
TU13701	OAR13	16552835	16552836	-
TU13706	OAR13	16669214	16669237	-
TU13724	OAR13	17169685	17169700	+
TU13726	OAR13	17170235	17170555	-
TU13734	OAR13	17182961	17183116	-
TU13750	OAR13	17255753	17256030	+
TU13760	OAR13	18061489	18061524	-
TU13792	OAR13	20788577	20788817	+
TU13796	OAR13	20791978	20792395	+
TU13804	OAR13	21145996	21146044	-
TU13815	OAR13	21172466	21172474	-
TU13818	OAR13	21516804	21516864	-
TU13826	OAR13	22014296	22019886	-
TU13830	OAR13	22020048	22020197	-
TU13849	OAR13	22057032	22057174	-
TU13863	OAR13	22276342	22276371	+
TU13874	OAR13	22508147	22508259	+
TU13874	OAR13	22506704	22506704	-
TU13879	OAR13	22510305	22510547	+
TU13879	OAR13	22509899	22510183	-
TU13887	OAR13	22710900	22715398	+
TU13902	OAR13	23221992	23221999	+
TU13906	OAR13	23225902	23226537	+
TU13907	OAR13	23226897	23226925	+
TU13914	OAR13	23231851	23231975	+
TU13920	OAR13	23234389	23234516	+
TU13947	OAR13	23491758	23491812	-
TU13949	OAR13	23493338	23493432	-
TU13956	OAR13	23521336	23521394	+
TU13957	OAR13	23521657	23521789	-
TU13959	OAR13	23524331	23524384	+
TU13960	OAR13	23524433	23524541	-
TU13961	OAR13	23524873	23525012	-
TU13962	OAR13	23525390	23525420	-
TU13976	OAR13	24206658	24206677	+
TU13976	OAR13	24206485	24206510	-
TU14004	OAR13	24509613	24510144	+
TU14005	OAR13	24510838	24510901	+
TU14007	OAR13	24512924	24512972	-
TU14010	OAR13	24655576	24655612	-
TU14057	OAR13	27427583	27427988	+
TU14057	OAR13	27426867	27427311	-
TU14064	OAR13	28297892	28298116	+
TU14067	OAR13	28536105	28536289	-
TU14072	OAR13	28541342	28541528	-
TU14081	OAR13	28547247	28547305	-
TU14085	OAR13	28632704	28632724	-
TU14099	OAR13	30187832	30187993	-
TU14102	OAR13	30700929	30700932	-
TU14110	OAR13	30844027	30844216	+
TU14160	OAR13	32514794	32514919	-
TU14207	OAR13	33850581	33851032	+
TU14209	OAR13	33851609	33851613	-
TU14222	OAR13	33877163	33877217	-
TU14232	OAR13	33892605	33892809	+
TU14236	OAR13	33894639	33894701	-
TU14237	OAR13	33895226	33895389	-
TU14240	OAR13	33896883	33897021	-
TU14241	OAR13	33897737	33897807	+
TU14251	OAR13	33907165	33907241	-
TU14254	OAR13	33914606	33914647	-
TU14262	OAR13	33928889	33928973	-
TU14284	OAR13	34101926	34102008	+
TU14284	OAR13	34101425	34101625	-
TU14326	OAR13	37176389	37176448	+
TU14342	OAR13	37649834	37650026	+
TU14350	OAR13	37784461	37784645	+
TU14350	OAR13	37784088	37784273	-
TU14351	OAR13	37787055	37787127	+
TU14362	OAR13	37816810	37816848	-
TU14371	OAR13	38417084	38417163	-
TU14376	OAR13	38652975	38653073	+
TU14378	OAR13	38666044	38666235	-
TU14387	OAR13	38672822	38672926	-
TU14390	OAR13	38682199	38682227	+
TU14403	OAR13	41150945	41151173	-
TU14412	OAR13	41936322	41936353	+
TU14415	OAR13	42002315	42002334	-
TU14425	OAR13	42074335	42074461	+
TU14425	OAR13	42074014	42074183	-
TU14426	OAR13	42074875	42075086	+
TU14438	OAR13	42283638	42283659	+
TU14441	OAR13	42476337	42477429	+
TU14441	OAR13	42469797	42475073	-
TU14444	OAR13	42471839	42471846	+
TU14473	OAR13	43239287	43239324	-
TU14474	OAR13	43240478	43240496	-
TU14505	OAR13	44291819	44291927	-
TU14512	OAR13	45525539	45525581	+
TU14519	OAR13	45540663	45540678	-
TU14520	OAR13	45541346	45541419	+
TU14520	OAR13	45541141	45541242	-
TU14530	OAR13	45767734	45767865	+
TU14565	OAR13	46684962	46685227	+
TU14568	OAR13	46748377	46748438	-
TU14569	OAR13	46749809	46750663	+
TU14569	OAR13	46748666	46749526	-
TU14583	OAR13	47381883	47382103	-
TU14589	OAR13	47512090	47512291	-
TU14602	OAR13	49189333	49189356	+
TU14608	OAR13	50266507	50266551	+
TU14620	OAR13	50607677	50607904	+
TU14620	OAR13	50607260	50607541	-
TU14630	OAR13	50647518	50647629	+
TU14642	OAR13	50658469	50659016	+
TU14649	OAR13	50717959	50717999	-
TU14658	OAR13	50849361	50849379	+
TU14659	OAR13	50863045	50863799	-
TU14661	OAR13	50999642	50999698	-
TU14668	OAR13	51003590	51003656	-
TU14670	OAR13	51008506	51008606	+
TU14694	OAR13	51446997	51447136	+
TU14698	OAR13	51748480	51748502	-
TU14710	OAR13	52315702	52316124	-
TU14720	OAR13	52341665	52341703	-
TU14730	OAR13	52960160	52960209	+
TU14741	OAR13	53111876	53111878	-
TU14752	OAR13	53216052	53216583	+
TU14753	OAR13	53217648	53217953	+
TU14758	OAR13	53237273	53237752	+
TU14775	OAR13	53502834	53502837	-
TU14778	OAR13	53812076	53812097	-
TU14780	OAR13	53843347	53851776	+
TU14781	OAR13	53844150	53844179	+
TU14782	OAR13	53844569	53844683	+
TU14782	OAR13	53844360	53844366	-
TU14789	OAR13	53849457	53849577	+
TU14789	OAR13	53849318	53849333	-
TU14793	OAR13	53859345	53859347	+
TU14797	OAR13	53891405	53891519	-
TU14802	OAR13	54019129	54024109	+
TU14802	OAR13	54018413	54018734	-
TU14804	OAR13	54020494	54020632	+
TU14807	OAR13	54024979	54025064	-
TU14809	OAR13	54026089	54030647	-
TU14819	OAR13	54045414	54045586	-
TU14826	OAR13	54057599	54057665	+
TU14830	OAR13	54060286	54060301	+
TU14835	OAR13	54075743	54075851	-
TU14837	OAR13	54080121	54080196	+
TU14838	OAR13	54080349	54080904	-
TU14840	OAR13	54082569	54082792	-
TU14841	OAR13	54083489	54085380	-
TU14843	OAR13	54090494	54091158	+
TU14846	OAR13	54093039	54093481	+
TU14846	OAR13	54092518	54092962	-
TU14847	OAR13	54094503	54094984	+
TU14847	OAR13	54093492	54093827	-
TU14850	OAR13	54098136	54098615	+
TU14853	OAR13	54101149	54101330	-
TU14854	OAR13	54101827	54102184	-
TU14856	OAR13	54103556	54103666	+
TU14865	OAR13	54129306	54129353	+
TU14866	OAR13	54212180	54212232	-
TU14870	OAR13	54217289	54217604	+
TU14884	OAR13	54284373	54284990	-
TU14887	OAR13	54292702	54292756	-
TU14888	OAR13	54303959	54304530	-
TU14908	OAR13	54423943	54426306	+
TU14911	OAR13	54426590	54426639	+
TU14917	OAR13	54451002	54451018	-
TU14936	OAR13	55821324	55821338	+
TU14939	OAR13	55823824	55823892	-
TU14944	OAR13	55828560	55828616	-
TU14948	OAR13	55855315	55855369	+
TU14957	OAR13	55867100	55867151	-
TU14959	OAR13	55868556	55868633	+
TU14968	OAR13	55900817	55901862	+
TU14970	OAR13	55902952	55903080	-
TU14989	OAR13	56928598	56928632	-
TU14993	OAR13	57073581	57074779	-
TU14995	OAR13	57295276	57295379	-
TU14998	OAR13	57297310	57297501	-
TU15000	OAR13	57369534	57370195	-
TU15007	OAR13	57483636	57483684	-
TU15020	OAR13	57895468	57895820	+
TU15020	OAR13	57894665	57895202	-
TU15022	OAR13	57897620	57897657	+
TU15030	OAR13	58100872	58100881	+
TU15034	OAR13	58103332	58103394	-
TU15041	OAR13	58117701	58117793	+
TU15041	OAR13	58117138	58117372	-
TU15082	OAR13	59620225	59620542	-
TU15099	OAR13	59966875	59966927	+
TU15117	OAR13	60551223	60551284	-
TU15149	OAR13	61077924	61078407	+
TU15149	OAR13	61077027	61077641	-
TU15150	OAR13	61083465	61083567	-
TU15154	OAR13	61086426	61087065	+
TU15154	OAR13	61085521	61086208	-
TU15155	OAR13	61119266	61119585	+
TU15155	OAR13	61118799	61118986	-
TU15159	OAR13	61184561	61184646	+
TU15163	OAR13	61276226	61276249	+
TU15164	OAR13	61276321	61276353	-
TU15178	OAR13	62360578	62360594	+
TU15184	OAR13	62400953	62401038	-
TU15189	OAR13	62609552	62609564	+
TU15191	OAR13	62610177	62610248	-
TU15197	OAR13	62658625	62658713	+
TU15211	OAR13	62888826	62888842	-
TU15225	OAR13	63039750	63040262	+
TU15226	OAR13	63034034	63034159	-
TU15244	OAR13	63375841	63376771	-
TU15245	OAR13	63382088	63383336	+
TU15255	OAR13	63392522	63392576	+
TU15267	OAR13	63666793	63672206	+
TU15267	OAR13	63657870	63657893	-
TU15278	OAR13	63788664	63788917	+
TU15302	OAR13	63879705	63879766	+
TU15303	OAR13	63879918	63879950	-
TU15307	OAR13	64082573	64082812	-
TU15333	OAR13	64295949	64295961	+
TU15346	OAR13	64725844	64726013	+
TU15349	OAR13	64915128	64915297	+
TU15353	OAR13	64917849	64917901	+
TU15368	OAR13	64931181	64931337	+
TU15374	OAR13	64935933	64936014	-
TU15387	OAR13	64944990	64945054	-
TU15388	OAR13	64945377	64946402	-
TU15393	OAR13	65001743	65001912	+
TU15396	OAR13	65042039	65042068	+
TU15410	OAR13	65287669	65288038	+
TU15425	OAR13	65821962	65821967	-
TU15427	OAR13	65841903	65841906	-
TU15447	OAR13	66739949	66740412	+
TU15454	OAR13	66767163	66767238	+
TU15456	OAR13	66770220	66770232	+
TU15469	OAR13	66992456	66992796	+
TU15469	OAR13	66991896	66992294	-
TU15473	OAR13	67132444	67132454	+
TU15474	OAR13	67133231	67133402	+
TU15478	OAR13	67239213	67239268	+
TU15480	OAR13	68216706	68216750	-
TU15488	OAR13	68807160	68807436	+
TU15490	OAR13	69210082	69210088	-
TU15493	OAR13	69254133	69254777	+
TU15494	OAR13	69258880	69259174	+
TU15498	OAR13	69276216	69276237	+
TU15513	OAR13	72016330	72016381	-
TU15515	OAR13	72016748	72016879	-
TU15517	OAR13	72018416	72021201	-
TU15524	OAR13	72051748	72051832	+
TU15540	OAR13	72118502	72118630	+
TU15554	OAR13	72570843	72571046	+
TU15573	OAR13	73063374	73063652	+
TU15573	OAR13	73062950	73063140	-
TU15575	OAR13	73064325	73064416	-
TU15579	OAR13	73066673	73067085	+
TU15597	OAR13	73109669	73109732	+
TU15603	OAR13	73121601	73121678	+
TU15609	OAR13	73129704	73129736	+
TU15612	OAR13	73131191	73131447	+
TU15613	OAR13	73699387	73699439	+
TU15615	OAR13	74017615	74017918	-
TU15616	OAR13	74022425	74022435	-
TU15618	OAR13	74024015	74029186	+
TU15623	OAR13	74031629	74032000	-
TU15631	OAR13	74075037	74075122	+
TU15646	OAR13	75604628	75604766	-
TU15668	OAR13	76961405	76961732	+
TU15668	OAR13	76960860	76961149	-
TU15687	OAR13	77090676	77090855	+
TU15704	OAR13	77407625	77407741	+
TU15712	OAR13	77651364	77651466	+
TU15712	OAR13	77651014	77651162	-
TU15713	OAR13	77651730	77651945	+
TU15715	OAR13	77652983	77653304	-
TU15721	OAR13	77658802	77658874	+
TU15723	OAR13	77659899	77660092	+
TU15725	OAR13	77661506	77661529	+
TU15730	OAR13	77666508	77666587	-
TU15734	OAR13	77668823	77668889	+
TU15749	OAR13	77681978	77682037	-
TU15752	OAR13	77683539	77683954	+
TU15752	OAR13	77683064	77683204	-
TU15756	OAR13	77687715	77687864	-
TU15762	OAR13	77710205	77710205	+
TU15766	OAR13	77724924	77724937	+
TU15784	OAR13	77887579	77887802	-
TU15789	OAR13	78037721	78038373	-
TU15802	OAR13	78275718	78275790	+
TU15805	OAR13	78278315	78278369	+
TU15817	OAR13	78687414	78688057	-
TU15818	OAR13	78689120	78696045	+
TU15825	OAR13	78883578	78884561	+
TU15833	OAR13	79634161	79634177	+
TU15840	OAR13	79707979	79708190	+
TU15850	OAR13	79985858	79985916	-
TU15860	OAR13	80081548	80081743	-
TU15879	OAR13	80108451	80108509	-
TU15915	OAR13	81516821	81516841	-
TU15922	OAR13	81550743	81550774	-
TU15924	OAR13	81572387	81572559	+
TU15924	OAR13	81569099	81569354	-
TU15927	OAR13	81594393	81594419	-
TU15939	OAR13	81627531	81627566	-
TU15948	OAR14	298411	298726	+
TU15953	OAR14	822459	822631	+
TU15956	OAR14	825141	825203	+
TU15966	OAR14	847421	847429	-
TU15986	OAR14	1054921	1055089	+
TU15986	OAR14	1054644	1054700	-
TU15991	OAR14	1136072	1136084	-
TU16008	OAR14	1256562	1257379	+
TU16018	OAR14	1779250	1779737	+
TU16019	OAR14	1781110	1781511	+
TU16023	OAR14	1937989	1938167	-
TU16025	OAR14	1942658	1942664	-
TU16029	OAR14	1945368	1945475	-
TU16030	OAR14	1971006	1971210	-
TU16033	OAR14	1973470	1973876	+
TU16042	OAR14	2112340	2112404	+
TU16043	OAR14	2112619	2112746	-
TU16059	OAR14	2296273	2296580	+
TU16095	OAR14	5087689	5087710	+
TU16103	OAR14	5503409	5503436	-
TU16104	OAR14	5633582	5633613	-
TU16105	OAR14	5638126	5638165	+
TU16106	OAR14	5644716	5644734	-
TU16115	OAR14	5652170	5652190	+
TU16116	OAR14	5654245	5654383	+
TU16148	OAR14	5847506	5847552	-
TU16175	OAR14	7082444	7082524	-
TU16189	OAR14	7345369	7345657	-
TU16190	OAR14	7346647	7346657	+
TU16190	OAR14	7346172	7346311	-
TU16191	OAR14	7346662	7347175	-
TU16198	OAR14	7520133	7520444	+
TU16198	OAR14	7519447	7519841	-
TU16210	OAR14	8616835	8616881	-
TU16246	OAR14	8844052	8844161	-
TU16260	OAR14	8945598	8945621	+
TU16266	OAR14	9045282	9045319	+
TU16268	OAR14	9046571	9046596	+
TU16276	OAR14	9069586	9069700	-
TU16311	OAR14	9421392	9421426	-
TU16312	OAR14	9486166	9486673	+
TU16315	OAR14	9488646	9488735	+
TU16318	OAR14	9571191	9571577	-
TU16322	OAR14	9573738	9573752	+
TU16324	OAR14	9577699	9577840	-
TU16326	OAR14	9580978	9581050	+
TU16327	OAR14	9582041	9582149	+
TU16331	OAR14	9585350	9585351	+
TU16335	OAR14	9587889	9588044	+
TU16338	OAR14	9629791	9629821	+
TU16338	OAR14	9629581	9629679	-
TU16340	OAR14	9798373	9798656	+
TU16343	OAR14	9947682	9947724	-
TU16346	OAR14	10058700	10058840	+
TU16346	OAR14	10058523	10058630	-
TU16347	OAR14	10059613	10059726	+
TU16347	OAR14	10059295	10059316	-
TU16352	OAR14	10219175	10219304	+
TU16356	OAR14	10221609	10221827	-
TU16360	OAR14	10305815	10305978	+
TU16371	OAR14	10417982	10418694	-
TU16375	OAR14	10436452	10436575	+
TU16376	OAR14	10491154	10491238	+
TU16381	OAR14	10495258	10497048	+
TU16381	OAR14	10492924	10493066	-
TU16389	OAR14	10566671	10567854	-
TU16392	OAR14	10571673	10571995	-
TU16398	OAR14	10641849	10641927	+
[truncated: 6,063 more rows]
